# Supplementary material for: Global trends of peripheral immune tolerance research: a bibliometric and visualization analysis
Source: Front Immunol. 2026 Feb 5;17:1730575. doi: 10.3389/fimmu.2026.1730575 (PMC12916357; doi:10.3389/fimmu.2026.1730575)
Supplement: Supplementary file 1 [file DataSheet1.zip]

Archive with 4 entries (4 files):
- merged original data1.xlsx
- merged original data1.RData
- merged original data2.RData
- merged original data2.xlsx
