# Supplementary material for: Global trends of peripheral immune tolerance research: a bibliometric and visualization analysis
Source: Front Immunol. 2026 Feb 5;17:1730575. doi: 10.3389/fimmu.2026.1730575 (PMC12916357; doi:10.3389/fimmu.2026.1730575)
Supplement: Supplementary file 1 [file DataSheet1.zip › merged original data1.xlsx]

## Sheet: Sheet 1
AU	AF	CR	AB	AR	BA	BE	BF	BN	BP	C1	C3	CA	CL	CT	CY	D2	DA	DE	DI	DT	EA	EF	EI	EM	EP	ER	FU	FX	GA	HC	HO	HP	ID	IS	J9	JI	LA	NR	OA	OI	PA	PD	PG	PI	PM	PN	PT	PU	PY
COHEN JN;GUIDI CJ;TEWALT EF;QIAO H;ROUHANI SJ;RUDDELL A;FARR AG;TUNG KS;ENGELHARD VH	COHEN, JARISH N.;GUIDI, CYNTHIA J.;TEWALT, ERIC F.;QIAO, HUI;ROUHANI, SHERIN J.;RUDDELL, ALANNA;FARR, ANDREW G.;TUNG, KENNETH S.;ENGELHARD, VICTOR H.	BELZ GT, 2002, J EXP MED, V196, P1099, DOI 10.1084/JEM.20020861;COLELLA TA, 2000, J EXP MED, V191, P1221, DOI 10.1084/JEM.191.7.1221;DERBINSKI J, 2005, J EXP MED, V202, P33, DOI 10.1084/JEM.20050471;DERBINSKI J, 2001, NAT IMMUNOL, V2, P1032, DOI 10.1038/NI723;DEVOSS J, 2006, J EXP MED, V203, P2727, DOI 10.1084/JEM.20061864;FARR AG, 2002, IMMUNOL REV, V189, P20, DOI 10.1034/J.1600-065X.2002.18903.…	PERIPHERAL IMMUNE TOLERANCE IS GENERALLY THOUGHT TO RESULT FROM CROSS-PRESENTATION OF TISSUE-DERIVED PROTEINS BY QUIESCENT TISSUE-RESIDENT DENDRITIC CELLS TO SELF-REACTIVE T CELLS THAT HAVE ESCAPED THYMIC NEGATIVE SELECTION, LEADING TO ANERGY OR DELETION. RECENTLY, WE AND OTHERS HAVE IMPLICATED THE LYMPH NODE (LN) STROMA IN MEDIATING CD8 T CELL PERIPHERAL TOLERANCE. WE DEMONSTRATE THAT LN-RESIDEN…						681	UNIV VIRGINIA, SCH MED, DEPT MICROBIOL, CHARLOTTESVILLE, VA 22908 USA.; UNIV VIRGINIA, SCH MED, CARTER IMMUNOL CTR, CHARLOTTESVILLE, VA 22908 USA.; UNIV VIRGINIA, SCH MED, DEPT PATHOL, CHARLOTTESVILLE, VA 22908 USA.; UNIV WASHINGTON, FRED HUTCHINSON CANC RES CTR, SEATTLE, WA 98195 USA.; UNIV WASHINGTON, DEPT BIOL STRUCT, SEATTLE, WA 98195 USA.;	UNIVERSITY OF VIRGINIA; UNIVERSITY OF VIRGINIA; UNIVERSITY OF VIRGINIA; FRED HUTCHINSON CANCER CENTER; UNIVERSITY OF WASHINGTON; UNIVERSITY OF WASHINGTON SEATTLE; UNIVERSITY OF WASHINGTON; UNIVERSITY OF WASHINGTON SEATTLE						2025-10-09		10.1084/jem.20092465	ARTICLE			1540-9538	VHE@VIRGINIA.EDU	688		UNITED STATES PUBLIC HEALTH SERVICE (SPHS) [AI068836, GM007267, CA44579, AI07496]	THIS WORK WAS SUPPORTED BY UNITED STATES PUBLIC HEALTH SERVICE (SPHS) GRANT AI068836 TO V. H. ENGELHARD. J. N. COHEN, C. J. GUIDI, AND E. F. TEWALT WERE SUPPORTED BY USPHS TRAINING GRANTS GM007267, CA44579, AND AI07496, RESPECTIVELY.	581VJ				PROMISCUOUS GENE-EXPRESSION; THYMIC EPITHELIAL-CELLS; CD8(+) T-CELLS; DENDRITIC CELLS; SELF-TOLERANCE; DELETIONAL TOLERANCE; CROSS-PRESENTATION; IN-VIVO; DIFFERENTIATION; IMMUNOTHERAPY	4	J EXP MED	J. EXP. MED.	ENGLISH	31	BRONZE	ROUHANI, SHERIN/0000-0001-7248-847X; ENGELHARD, VICTOR/0000-0002-1741-0925; RUDDELL, ALANNA/0000-0002-0195-5576;	950 THIRD AVE, 2ND FLR, NEW YORK, NY 10022 USA	APR 12	8	NEW YORK	20308365		J	ROCKEFELLER UNIV PRESS	2010
BODE K;BUJUPI F;LINK C;HEIN T;ZIMMERMANN S;PEIRIS D;JAQUET V;LEPENIES B;WEYD H;KRAMMER PH	BODE, KEVIN;BUJUPI, FATMIRE;LINK, CORINNA;HEIN, TOBIAS;ZIMMERMANN, STEPHANIE;PEIRIS, DILUKA;JAQUET, VINCENT;LEPENIES, BERND;WEYD, HEIKO;KRAMMER, PETER H.	ADAMS EL, 2008, J PHARMACOL EXP THER, V325, P115, DOI 10.1124/JPET.107.133124;ARANDJELOVIC S, 2015, NAT IMMUNOL, V16, P907, DOI 10.1038/NI.3253;BLANCO-MENÉNDEZ N, 2015, J IMMUNOL, V195, P4466, DOI 10.4049/JIMMUNOL.1402874;BLUME KE, 2009, J IMMUNOL, V183, P8138, DOI 10.4049/JIMMUNOL.0902250;BROWN GD, 2018, NAT REV IMMUNOL, V18, P374, DOI 10.1038/S41577-018-0004-8;CACHAT J, 2015, CLIN SCI, V128, P6…	UPTAKE OF APOPTOTIC CELLS (ACS) BY DENDRITIC CELLS (DCS) AND INDUCTION OF A TOLEROGENIC DC PHENOTYPE IS AN IMPORTANT MECHANISM FOR ESTABLISHING PERIPHERAL TOLERANCE TO SELF-ANTIGENS. THE RECEPTORS INVOLVED AND UNDERLYING SIGNALING PATHWAYS ARE NOT FULLY UNDERSTOOD. HERE, WE IDENTIFY DECTIN-1 AS A CRUCIAL TOLEROGENIC RECEPTOR BINDING WITH NANOMOLAR AFFINITY TO THE CORE DOMAIN OF SEVERAL ANNEXINS (…						4435	GERMAN CANC RES CTR, RES PROGRAM IMMUNOL & CANC, DIV IMMUNOGENET, D-69120 HEIDELBERG, GERMANY.; HEIDELBERG UNIV, FAC BIOSCI, D-69120 HEIDELBERG, GERMANY.; MAX PLANCK INST COLLOIDS & INTERFACES, DEPT BIOMOL SYST, D-14476 GOLM, GERMANY.; FREE UNIV BERLIN, DEPT BIOL CHEM & PHARM, D-14195 BERLIN, GERMANY.; ATTANA AB, GRETA ARWIDSSONS V 21, S-11419 STOCKHOLM, SWEDEN.; UNIV GENEVA, DEPT PATHOL & IMMUNO…	HELMHOLTZ ASSOCIATION; GERMAN CANCER RESEARCH CENTER (DKFZ); RUPRECHT KARLS UNIVERSITY HEIDELBERG; MAX PLANCK SOCIETY; FREE UNIVERSITY OF BERLIN; UNIVERSITY OF GENEVA; UNIVERSITY OF VETERINARY MEDICINE HANNOVER; UNIVERSITY OF VETERINARY MEDICINE HANNOVER						2025-10-09		10.1016/j.celrep.2019.11.086	ARTICLE				H.WEYD@DKFZ-HEIDELBERG.DE; P.KRAMMER@DKFZ-HEIDELBERG.DE	+		GERMAN FEDERAL MINISTRY OF EDUCATION AND RESEARCH VIP+ VALIDATION FUND	WE THANK J. MESSMER, S. PFRANG, W. MUELLER, J. STEINER, R. MOLLE, T. MACHAUER, M. TRAPP, V. NEUBAUER, A. HARTLEY, S. SCHMITT, AND T. FEYERABEND FOR TECHNICAL SUPPORT. WE ALSO THANK G. HAMMERLING (ALL GERMAN CANCER RESEARCH CENTER, HEIDELBERG, GERMANY), K. GULOW (UNIVERSITY HOSPITAL REGENSBURG, GERMANY), T. AASTRUP, T. BASS (ATTANA AB, STOCKHOLM, SWEDEN), AND W. NICKEL (HEIDELBERG UNIVERSITY BIOCH…	JY3RI				DENDRITIC CELLS; RECEPTOR; PHAGOCYTOSIS; RECOGNITION; PATHWAY; PHOSPHATIDYLSERINE; DIFFERENTIATION; MACROPHAGES; DEFICIENCY; ACTIVATION	13	CELL REP	CELL REPORTS	ENGLISH	63	GOLD	BODE, KEVIN/0000-0001-5989-2726; JAQUET, VINCENT/0000-0003-2229-2406; LEPENIES, BERND/0000-0001-9033-5522;	50 HAMPSHIRE ST, FLOOR 5, CAMBRIDGE, MA 02139 USA	DEC 24	21	CAMBRIDGE	31875551		J	CELL PRESS	2019
WIXLER V;ZAYTSEV IZ;DANTAS RL;SCHIED T;BOERGELING Y;LÜHRMANN V;VARGA G;MASEMANN D;LUDWIG S	WIXLER, VIKTOR;ZAYTSEV, IGOR Z.;DANTAS, RAFAEL LEITE;SCHIED, TANJA;BOERGELING, YVONNE;LUEHRMANN, VERONIKA;VARGA, GEORG;MASEMANN, DOERTHE;LUDWIG, STEPHAN	ALZHRANI A, 2020, CELL IMMUNOL, V357, DOI 10.1016/J.CELLIMM.2020.104214;AMARNATH S, 2017, HAEMATOLOGICA, V102, P1446, DOI 10.3324/HAEMATOL.2016.155879;ANTONI C, 2002, CLIN EXP RHEUMATOL, V20, PS152;BOCHAROV G, 2011, P NATL ACAD SCI USA, V108, P3318, DOI 10.1073/PNAS.1019706108;BOLON B, 2012, TOXICOL PATHOL, V40, P216, DOI 10.1177/0192623311428481;BORISOV AE, 1989, VESTN KHIR IM GREKOV, V143, P24;…	THE MAJOR CHALLENGE IN THE TREATMENT OF AUTOIMMUNE DISEASES IS THE RESTORATION OF THE IMPAIRED PERIPHERAL IMMUNE TOLERANCE THAT ALWAYS ACCOMPANIES THE DEVELOPMENT OF SUCH DISEASES. HERE, WE SHOW THAT SMALL SPLENIC PEPTIDES (SSPS) OF WHOLE SPLEEN EXTRACT EFFICIENTLY SUPPRESS THE DEVELOPMENT OF PSORIATIC ARTHRITIS IN VIVO, EVEN IN THE PRESENCE OF SUSTAINED LEVELS OF PRO-INFLAMMATORY CYTOKINES. SSPS…						745	WESTFAEL WILHELMS UNIV, CTR MOL BIOL INFLAMMAT, INST MOL VIROL, D-48149 MUNSTER, GERMANY.; INST PHARMACEUT TECHNOL IPT, MOSCOW 121353, RUSSIA.; UNIV CHILDRENS HOSP MUENSTER, PEDIAT RHEUMATOL & IMMUNOL, D-48149 MUNSTER, GERMANY.; WESTFAEL WILHELMS UNIV, DEPT MENTAL HLTH, D-48149 MUNSTER, GERMANY.; WESTFAEL IHELMS UNIV, INST IMMUNOL, D-48149 MUNSTER, GERMANY.;	UNIVERSITY OF MUNSTER; UNIVERSITY OF MUNSTER; UNIVERSITY OF MUNSTER						2025-10-09		10.1016/j.ymthe.2021.08.030	ARTICLE			1525-0024	VWIXLER@UNI-MUENSTER.DE; LUDWIGS@UNI-MUENSTER.DE	762		INTERDISCIPLINARY CENTER OF CLINICAL RESEARCH (IZKF GRANT) OF THE MEDICAL FACULTY OF THE UNIVERSITY OF MUENSTER [LUD2/008/17]; DEUTSCHE FORSCHUNGSGEMEINSCHAFT [SFB 1009-B2]	THIS WORK WAS SUPPORTED BY THE INTERDISCIPLINARY CENTER OF CLINICAL RESEARCH (IZKF GRANT LUD2/008/17) OF THE MEDICAL FACULTY OF THE UNIVERSITY OF MUENSTER AND THE DEUTSCHE FORSCHUNGSGEMEINSCHAFT (SFB 1009-B2).	YV1GO				TUMOR-NECROSIS-FACTOR; REGULATORY T-CELLS; EXTRACORPOREAL PERFUSION; EXPRESSION; MICE	1	MOL THER	MOL. THER.	ENGLISH	38	GREEN SUBMITTED	LUDWIG, STEPHAN/0000-0003-4490-3052; BORGELING, YVONNE/0000-0002-5737-9010	50 HAMPSHIRE ST, FLOOR 5, CAMBRIDGE, MA 02139 USA	JAN 5	18	CAMBRIDGE	34450252		J	CELL PRESS	2022
ASHOUR HM;NIEDERKORN JY	ASHOUR, HOSSAM M.;NIEDERKORN, JERRY Y.	ASHOUR HM, 2006, J IMMUNOL, V176, P5950, DOI 10.4049/JIMMUNOL.176.10.5950;D'ORAZIO TJ, 1998, IMMUNOLOGY, V95, P47;D'ORAZIO TJ, 2001, J IMMUNOL, V166, P26, DOI 10.4049/JIMMUNOL.166.1.26;LIN HH, 2005, J EXP MED, V201, P1615, DOI 10.1084/JEM.20042307;NIEDERKORN JY, 2006, NAT IMMUNOL, V7, P354, DOI 10.1038/NI1328;SAKAGUCHI S, 1995, J IMMUNOL, V155, P1151;SKELSEY ME, 2003, IMMUNOLOGY, V110, P18, DOI 1…	ANTIGENS INJECTED INTO THE ANTERIOR CHAMBER (AC) OF THE EYE INDUCE A FORM OF PERIPHERAL IMMUNE TOLERANCE TERMED ANTERIOR CHAMBER-ASSOCIATED IMMUNE DEVIATION (ACAID). ACAID IS INITIATED BY F4/80+ OCULAR ANTIGEN-PRESENTING CELLS (APC) WHICH CAPTURE OCULAR ANTIGENS AND MIGRATE TO THE SPLEEN WHERE THEY TRANSFER ANTIGENIC PEPTIDES TO B CELLS, WHICH ACT AS ANCILLARY APC FOR THE INDUCTION OF T-REGULATOR…						343	UNIV TEXAS, SW MED CTR, DEPT OPHTHALMOL, DALLAS, TX 75390 USA.; UNIV TEXAS, IMMUNOL GRAD PROGRAM, DALLAS, TX USA.;	UNIVERSITY OF TEXAS SYSTEM; UNIVERSITY OF TEXAS DALLAS; UNIVERSITY OF TEXAS SOUTHWESTERN MEDICAL CENTER; UNIVERSITY OF TEXAS SYSTEM; UNIVERSITY OF TEXAS DALLAS						2025-10-09	B CELLS; IMMUNE PRIVILEGE; PERIPHERAL TOLERANCE; T-REGULATORY CELLS	10.1159/000106461	ARTICLE				JERRY.NIEDERKORN@UT.SOUTHWESTERN.EDU	346		NEI NIH HHS [EY005631, EY016664] FUNDING SOURCE: MEDLINE		222QZ				IMMUNE DEVIATION ACAID; ANTIGEN PRESENTATION; PERIPHERAL TOLERANCE; PRIVILEGE; RECEPTOR; BLOOD	4	INT ARCH ALLERGY IMM	INT. ARCH. ALLERGY IMMUNOL.	ENGLISH	14		ASHOUR, HOSSAM/0000-0002-1256-7368	ALLSCHWILERSTRASSE 10, CH-4009 BASEL, SWITZERLAND		4	BASEL	17671393		J	KARGER	2007
NAKAYAMA M;AKIBA H;TAKEDA K;KOJIMA Y;HASHIGUCHI M;AZUMA M;YAGITA H;OKUMURA K	NAKAYAMA, MASAFUMI;AKIBA, HISAYA;TAKEDA, KAZUYOSHI;KOJIMA, YUKO;HASHIGUCHI, MASAAKI;AZUMA, MIYUKI;YAGITA, HIDEO;OKUMURA, KO	ANDERSON AC, 2007, SCIENCE, V318, P1141, DOI 10.1126/SCIENCE.1148536;ANDERSON AC, 2006, CURR OPIN IMMUNOL, V18, P665, DOI 10.1016/J.COI.2006.09.009;ASANO K, 2004, J EXP MED, V200, P459, DOI 10.1084/JEM.20040342;BELZ GT, 2002, J IMMUNOL, V168, P6066, DOI 10.4049/JIMMUNOL.168.12.6066;CAO EH, 2007, IMMUNITY, V26, P311, DOI 10.1016/J.IMMUNI.2007.01.016;COHEN JJ, 1992, ANNU REV IMMUNOL, V10, P267, DOI…	PHAGOCYTES SUCH AS MACROPHAGES AND DENDRITIC CELLS (DCS) ENGULF APOPTOTIC CELLS TO MAINTAIN PERIPHERAL IMMUNE TOLERANCE. HOWEVER, THE MECHANISM FOR THE RECOGNITION OF DYING CELLS BY PHAGOCYTES IS NOT FULLY UNDERSTOOD. HERE, WE DEMONSTRATE THAT T-CELL IMMUNOGLOBULIN MUCIN-3 (TIM-3) RECOGNIZES APOPTOTIC CELLS THROUGH THE FG LOOP IN THE IGV DOMAIN, AND IS CRUCIAL FOR CLEARANCE OF APOPTOTIC CELLS BY …						3821	JUNTENDO UNIV, SCH MED, DEPT IMMUNOL, BUNKYO KU, TOKYO 1138421, JAPAN.; JUNTENDO UNIV, SCH MED, BIOMED RES CTR, DIV BIOMED IMAGING RES, TOKYO 1138421, JAPAN.; TOKYO MED & DENT UNIV, GRAD SCH, DEPT MOL IMMUNOL, TOKYO, JAPAN.;	JUNTENDO UNIVERSITY; JUNTENDO UNIVERSITY; INSTITUTE OF SCIENCE TOKYO; TOKYO MEDICAL & DENTAL UNIVERSITY (TMDU)						2025-10-09		10.1182/blood-2008-10-185884	ARTICLE				NAKAYAMA@JUNTENDO.AC.JP	3830		JAPANESE MINISTRY OF EDUCATION, CULTURE, SPORTS, SCIENCE AND TECHNOLOGY (TOKYO, JAPAN); MINISTRY OF EDUCATION, CULTURE, SPORTS, SCIENCE AND TECHNOLOGY (TOKYO, JAPAN)	THIS WORK WAS SUPPORTED BY THE GRANTS-IN-AID FOR SCIENTIFIC RESEARCH FROM THE JAPANESE MINISTRY OF EDUCATION, CULTURE, SPORTS, SCIENCE AND TECHNOLOGY (TOKYO, JAPAN), AND BY A GRANT FROM "HIGH-TECH RESEARCH CENTER" PROJECT FOR PRIVATE UNIVERSITIES: MATCHING FUND SUBSIDY FROM THE MINISTRY OF EDUCATION, CULTURE, SPORTS, SCIENCE AND TECHNOLOGY (TOKYO, JAPAN).	436WD				CD8(-) DENDRITIC CELLS; IN-VIVO; T-CELLS; AUTOANTIBODY PRODUCTION; PERIPHERAL TOLERANCE; AUTOIMMUNE-DISEASE; IMMUNE-RESPONSES; DYING CELLS; PHOSPHATIDYLSERINE; RECEPTOR	16	BLOOD	BLOOD	ENGLISH	40		HASHIGUCHI, MASAAKI/0000-0002-3359-4488; AZUMA, MIYUKI/0000-0002-3529-4585; NAKAYAMA, MASAFUMI/0000-0002-9839-7143	1900 M STREET. NW SUITE 200, WASHINGTON, DC 20036 USA	APR 16	10	WASHINGTON	19224762		J	AMER SOC HEMATOLOGY	2009
ZHU WF;CHEN X;LIAO XY;HU Z;HUANG WR;ZENG ZY	ZHU, WUFEI;CHEN, XING;LIAO, XIANGYU;HU, ZHEN;HUANG, WENRONG;ZENG, ZHAOYANG	ALLEN JE, 2011, PLOS PATHOG, V7, DOI 10.1371/JOURNAL.PPAT.1002003;BARRON L, 2013, PLOS ONE, V8, DOI 10.1371/JOURNAL.PONE.0061961;DE MARTINO L, 2013, FRONT IMMUNOL, V4, DOI 10.3389/FIMMU.2013.00331;EDWARDS JP, 2006, J LEUKOCYTE BIOL, V80, P1298, DOI 10.1189/JLB.0406249;GARDNER JM, 2008, SCIENCE, V321, P843, DOI 10.1126/SCIENCE.1159407;GARDNER JM, 2013, IMMUNITY, V39, P560, DOI 10.1016/J.IMMUNI.201…	THE ROLE OF AUTOIMMUNE REGULATOR (AIRE) IN THE PERIPHERAL TOLERANCE IS POORLY UNDERSTOOD. WE HYPOTHESIZE THAT AIRE MAY AFFECT PERIPHERAL IMMUNE TOLERANCE, TO A CERTAIN EXTENT, WHICH CAUSES THE SUSCEPTIBILITY TO CANDIDA INFECTION IN APS I PATIENTS. THE GFP/RAW CELLS AND GFP-AIRE/RAW CELLS WERE CULTURED. AFTER M1 ELISA INDUCTION. NO IN THE CELL SUPERNATANT WAS DETECTED. THE INTRACELLULAR ARG1 ACTIV…						11530	CHINA THREE GORGES UNIV, DEPT ENDOCRINOL, COLL CLIN MED SCI 1, YICHANG, PEOPLES R CHINA.;	CHINA THREE GORGES UNIVERSITY						2025-10-09	AUTOIMMUNE REGULATOR; AUTOIMMUNE POLYGLANDULAR SYNDROME TYPE I; POLARIZATION; RAW 264.7 CELLS		ARTICLE				ZHUWU-FEI@ALIYUN.COM; ZENGZHAOYANG68@163.COM	11539		NATIONAL NATURAL SCIENCE FOUNDATION OF CHINA [81202303]; RESEARCH PLAN OF HEALTHY DEPARTMENT OF HUBEI PROVINCE [2012FFB06304]; SCIENCE AND TECHNOLOGY PLAN OF HUBEI PROVINCE [JX6-B37]; HEALTH TECHNOLOGY AND DEVELOPMENT RESEARCH PLAN OF YICHANG [A12301-07]; RESEARCH DEVELOPMENT FOUNDATION OF CENTER HOSPITAL OF YICHANG [KFJ2011025]	THIS STUDY WAS SUPPORTED BY NATIONAL NATURAL SCIENCE FOUNDATION OF CHINA (NOS. 81202303), THE RESEARCH PLAN OF HEALTHY DEPARTMENT OF HUBEI PROVINCE (2012FFB06304), SCIENCE AND TECHNOLOGY PLAN OF HUBEI PROVINCE (NO. JX6-B37), THE HEALTH TECHNOLOGY AND DEVELOPMENT RESEARCH PLAN OF YICHANG (NO. A12301-07), AND THE RESEARCH DEVELOPMENT FOUNDATION OF CENTER HOSPITAL OF YICHANG (NO. KFJ2011025).	FF1EX				AIRE-EXPRESSING CELLS; TOLL-LIKE RECEPTORS; FACTOR-KAPPA-B; RAW264.7 CELLS; ACTIVATION; TOLERANCE; MICE	8	INT J CLIN EXP MED	INT. J. CLIN. EXP. MED.	ENGLISH	26			40 WHITE OAKS LN, MADISON, WI 53711 USA		10	MADISON			J	E-CENTURY PUBLISHING CORP	2017
ASHOUR HM;NIEDERKORN JY	ASHOUR, HOSSAM M.;NIEDERKORN, JERRY Y.	D'ORAZIO TJ, 1998, J IMMUNOL, V160, P2089;D'ORAZIO TJ, 1998, IMMUNOLOGY, V95, P47;D'ORAZIO TJ, 2001, J IMMUNOL, V166, P26, DOI 10.4049/JIMMUNOL.166.1.26;DOOREMAAL V., 1873, ARCH OPHTHALMOL, V19, P358;FAUNCE DE, 2002, J IMMUNOL, V169, P31, DOI 10.4049/JIMMUNOL.169.1.31;FAUNCE DE, 2001, J IMMUNOL, V166, P313, DOI 10.4049/JIMMUNOL.166.1.313;GOODNOW CC, 1988, NATURE, V334, P676, DOI 10.1038/334676A0;…	AGS INTRODUCED INTO THE ANTERIOR CHAMBER (AC) OF THE EYE INDUCE A FORM OF PERIPHERAL IMMUNE TOLERANCE TERMED AC-ASSOCIATED IMMUNE DEVIATION (ACAID). ACAID MITIGATES OCULAR AUTOIMMUNE DISEASES AND PROMOTES CORNEAL ALLOGRAFT SURVIVAL. AGS INJECTED INTO THE AC ARE PROCESSED BY F4/80(+) APCS, WHICH MIGRATE TO THE THYMUS AND SPLEEN. IN THE SPLEEN, OCULAR APCS INDUCE THE DEVELOPMENT OF AG-SPECIFIC B CE…						5950	UNIV TEXAS, SW MED CTR, DEPT OPHTHALMOL, DALLAS, TX 75390 USA.; UNIV TEXAS, SW MED CTR, IMMUNOL GRAD PROGRAM, DALLAS, TX 75390 USA.;	UNIVERSITY OF TEXAS SYSTEM; UNIVERSITY OF TEXAS DALLAS; UNIVERSITY OF TEXAS SOUTHWESTERN MEDICAL CENTER; UNIVERSITY OF TEXAS SYSTEM; UNIVERSITY OF TEXAS DALLAS; UNIVERSITY OF TEXAS SOUTHWESTERN MEDICAL CENTER						2025-10-09		10.4049/jimmunol.176.10.5950	ARTICLE			1550-6606	JERRY.NIEDERKORN@UTSOUTHWESTERN.EDU	5957		NEI NIH HHS [EY 005631] FUNDING SOURCE: MEDLINE		044WW				IMMUNE DEVIATION ACAID; REGULATORY T-CELLS; PRESENTING CELLS; SYSTEMIC TOLERANCE; SUPPRESSOR-CELLS; PRIVILEGED SITE; SOLUBLE-ANTIGEN; NKT CELLS; TGF-BETA; INDUCTION	10	J IMMUNOL	J. IMMUNOL.	ENGLISH	44	BRONZE	ASHOUR, HOSSAM/0000-0002-1256-7368	9650 ROCKVILLE PIKE, BETHESDA, MD 20814 USA	MAY 15	8	BETHESDA	16670303		J	AMER ASSOC IMMUNOLOGISTS	2006
PESU M;WATFORD WT;WEI L;XU LL;FUSS I;STROBER W;ANDERSSON J;SHEVACH EM;QUEZADO M;BOULADOUX N;ROEBROEK A;BELKAID Y;CREEMERS J;O'SHEA JJ	PESU, MARKO;WATFORD, WENDY T.;WEI, LAI;XU, LILI;FUSS, IVAN;STROBER, WARREN;ANDERSSON, JOHN;SHEVACH, ETHAN M.;QUEZADO, MARTHA;BOULADOUX, NICOLAS;ROEBROEK, ANTON;BELKAID, YASMINE;CREEMERS, JOHN;O'SHEA, JOHN J.	ANDERSSON J, IN PRESS J EXP MED;ANNES JP, 2003, J CELL SCI, V116, P217, DOI 10.1242/JCS.00229;BASSI DE, 2005, MOL CARCINOGEN, V44, P151, DOI 10.1002/MC.20134;CHEN WJ, 2003, J EXP MED, V198, P1875, DOI 10.1084/JEM.20030152;DUBOIS CM, 2001, AM J PATHOL, V158, P305, DOI 10.1016/S0002-9440(10)63970-3;FINK PJ, 1994, J IMMUNOL, V152, P4270;KRETSCHMER K, 2005, NAT IMMUNOL, V6, P1219, DOI 10.1038/NI1265;…	FURIN IS ONE OF SEVEN PROPROTEIN CONVERTASE FAMILY MEMBERS THAT PROMOTE PROTEOLYTIC MATURATION OF PROPROTEINS(1). IT IS INDUCED IN ACTIVATED T CELLS AND IS REPORTED TO PROCESS A VARIETY OF SUBSTRATES INCLUDING THE ANTI- INFLAMMATORY CYTOKINE TRANSFORMING GROWTH FACTOR (TGF)-BETA 1 ( REFS 2 - 4), BUT THE NON- REDUNDANT FUNCTIONS OF FURIN VERSUS OTHER PROPROTEIN CONVERTASES IN T CELLS ARE UNCLEAR. …						246	NIAMSD, MOL IMMUNOL & INFLAMMAT BRANCH, NIH, BETHESDA, MD 20892 USA.; NIAID, MUCOSAL IMMUN SECT, HOST DEF LAB, NIH, BETHESDA, MD 20892 USA.; NIAID, CELLULAR IMMUNOL SECT, IMMUNOL LAB, NIH, BETHESDA, MD 20892 USA.; NIAID, MUCOSAL IMMUNOL UNIT, PARASIT DIS LAB, NIH, BETHESDA, MD 20892 USA.; NCI, PATHOL LAB, NIH, BETHESDA, MD 20892 USA.; KATHOLIEKE UNIV LEUVEN, BIOCHEM NEUROENDOCRINOL LAB, B-3000 LO…	NATIONAL INSTITUTES OF HEALTH (NIH) - USA; NIH NATIONAL INSTITUTE OF ARTHRITIS & MUSCULOSKELETAL & SKIN DISEASES (NIAMS); NATIONAL INSTITUTES OF HEALTH (NIH) - USA; NIH NATIONAL INSTITUTE OF ALLERGY & INFECTIOUS DISEASES (NIAID); NATIONAL INSTITUTES OF HEALTH (NIH) - USA; NIH NATIONAL INSTITUTE OF ALLERGY & INFECTIOUS DISEASES (NIAID); NATIONAL INSTITUTES OF HEALTH (NIH) - USA; NIH NATIONAL INSTI…						2025-10-09		10.1038/nature07210	ARTICLE				PESUM@MAIL.NIH.GOV	U73		INTRAMURAL RESEARCH PROGRAM OF NIAMS; ACADEMY OF FINLAND; FINNISH MEDICAL FOUNDATION; MAUD KUISTILA MEMORIAL FOUNDATION; FONDS VOOR WETENSCHAPPELIJK ONDERZOEK VLAANDEREN; GECONCERTEERDE ONDERZOEKSACTIE VAN DE VLAAMSE GEMEENSCHAP	WE THANK J. BONIFACINO (NATIONAL INSTITUTE OF CHILD HEALTH AND HUMAN DEVELOPMENT) AND S. WAHL (NATIONAL INSTITUTE OF DENTAL AND CRANIOFACIAL RESEARCH) FOR PROVIDING COMMENTS AND READING THE MANUSCRIPT, A. SINGER (NATIONAL CANCER INSTITUTE) AND L. POBENZINSKY (NCI) FOR PROVIDING SUGGESTIONS, AND M. OUKKA (HARVARDMEDICAL SCHOOL) FOR PROVIDING FOXP3 -GFP MICE. THIS WORK WAS SUPPORTED BY THE INTRAMUR…	346SZ				ACTIVATION; BETA; GROWTH; MICE; CONVERSION; INDUCTION; COLITIS; MASTER; FOXP3	7210	NATURE	NATURE	ENGLISH	25	GREEN ACCEPTED	BOULADOUX, NICOLAS/0000-0003-1593-671X; ANDERSSON, JOHN/0000-0003-2799-6349; WATFORD, WENDY/0000-0003-4261-5399; PESU, MARKO/0000-0002-7541-3921; BELKAID, YASMINE/0000-0001-9962-3571;	MACMILLAN BUILDING, 4 CRINAN ST, LONDON N1 9XW, ENGLAND	SEP 11	6	LONDON	18701887		J	NATURE PUBLISHING GROUP	2008
SAKAGUCHI S;WING K;YAMAGUCHI T	SAKAGUCHI, SHIMON;WING, KAJSA;YAMAGUCHI, TOMOYUKI	ALLAN SE, 2007, INT IMMUNOL, V19, P345, DOI 10.1093/INTIMM/DXM014;CAO XF, 2007, IMMUNITY, V27, P635, DOI 10.1016/J.IMMUNI.2007.08.014;CELLI S, 2007, IMMUNITY, V27, P625, DOI 10.1016/J.IMMUNI.2007.08.018;DANKE NA, 2004, J IMMUNOL, V172, P5967, DOI 10.4049/JIMMUNOL.172.10.5967;DE LAFAILLE MAC, 2009, IMMUNITY, V30, P626, DOI 10.1016/J.IMMUNI.2009.05.002;DEJEAN AS, 2009, NAT IMMUNOL, V10, P504, DOI 1…	PERIPHERAL SELF-TOLERANCE AND IMMUNE HOMEOSTASIS ARE MAINTAINED, AT LEAST IN PART, BY THE BALANCE BETWEEN TREG AND EFFECTOR T CELLS. NATURALLY, ARISING CD25(+)CD4(+) TREG, WHICH EXPRESS THE TRANSCRIPTION FACTOR FOXP3, SUPPRESS THE ACTIVATION AND PROLIFERATION OF OTHER LYMPHOCYTES IN MULTIPLE WAYS. A CTLA-4-DEPENDENT SUPPRESSIVE MECHANISM IS SHARED BY EVERY FOXP3(+) TREG AT ANY LOCATION AND ITS DI…						2331	KYOTO UNIV, INST FRONTIER MED SCI, DEPT EXPT PATHOL, SAKYO KU, KYOTO 6068507, JAPAN.; OSAKA UNIV, WPI IMMUNOL FRONTIER RES CTR, SUITA, OSAKA, JAPAN.; KAROLINSKA INST, STOCKHOLM, SWEDEN.;	KYOTO UNIVERSITY; UNIVERSITY OF OSAKA; KAROLINSKA INSTITUTET						2025-10-09	FOXP3; IMMUNE HOMEOSTASIS; PERIPHERAL TOLERANCE; TREG	10.1002/eji.200939688	ARTICLE			1521-4141	SHIMON@FRONTIER.KYOTO-U.AC.JP	2336		MINISTRY OF EDUCATION, SPORTS, AND CULTURE; MINISTRY OF HUMAN WELFARE OF JAPAN	THE AUTHORS THANK OUR LAB MEMBERS FOR ACTIVE DISCUSSION. THIS WORK WAS SUPPORTED BY GRANTS-IN-AIDS FROM THE MINISTRY OF EDUCATION, SPORTS, AND CULTURE AND THE MINISTRY OF HUMAN WELFARE OF JAPAN.	494CC				IMMUNOLOGICAL SELF-TOLERANCE; T-CELL FUNCTION; TARGET GENES; TH17 CELLS; FOXP3; INTERLEUKIN-10; HOMEOSTASIS; RESPONSES; CONTACTS; ABSENCE	9	EUR J IMMUNOL	EUR. J. IMMUNOL.	ENGLISH	50	BRONZE	YAMAGUCHI, TOMOYUKI/0000-0002-4159-5448; WING, KAJSA/0000-0001-7744-4847	111 RIVER ST, HOBOKEN 07030-5774, NJ USA	SEP	6	HOBOKEN	19662638		J	WILEY	2009
MONTAMAT-GARCIA G;BAZON ML;DEMCZUK A;LEONARD C;OLLERT M	MONTAMAT-GARCIA, GUILLEM;BAZON, MURILO LUIZ;DEMCZUK, AGNIESZKA;LEONARD, CATHY;OLLERT, MARKUS	ACHOUR A, 2017, J ALLERGY CLIN IMMUN, V140, P215, DOI 10.1016/J.JACI.2016.09.042;AHMAD S, 2018, FRONT IMMUNOL, V9, DOI 10.3389/FIMMU.2018.02572;AKENROYE A, 2025, J ALLERGY CLIN IMMUN, V155, P1133, DOI 10.1016/J.JACI.2025.01.017, 10.1016/J.JACI.2025.01.017;ALAM MS, 2021, P NATL ACAD SCI USA, V118, DOI 10.1073/PNAS.2109972118;ALEXOPOULOU L, 2006, EUR J IMMUNOL, V36, P2768, DOI 10.1002/EJI.200635921…	CENTRAL AND PERIPHERAL TOLERANCE ARE KEY TO MAINTAIN IMMUNE HOMEOSTASIS. IMBALANCE OF THESE PROCESSES OFTEN LEADS TO DISEASES SUCH AS ALLERGY, CANCER OR AUTOIMMUNE DISORDERS. DURING THE IMMUNE RESPONSE TO ALLERGENS, SEVERAL REGULATORY IMMUNE CELLS PLAY A ROLE IN THE DEVELOPMENT OF PERIPHERAL TOLERANCE AND MAINTENANCE OF HOMEOSTASIS BY INHIBITING THE DEVELOPMENT OF CD4+ TYPE 2 HELPER T CELLS, IMPA…	1613719						LUXEMBOURG INST HLTH, DEPT INFECT & IMMUN, ESCH SUR ALZETTE, LUXEMBOURG.; UCL, INST IMMUN & TRANSPLANTAT, DIV INFECT & IMMUN, LONDON, ENGLAND.; UNIV LUXEMBOURG, FAC SCI TECHNOL & MED, ESCH SUR ALZETTE, LUXEMBOURG.; ODENSE UNIV HOSP, DEPT DERMATOL & ALLERGY CTR, ODENSE, DENMARK.;	LUXEMBOURG INSTITUTE OF HEALTH; UNIVERSITY OF LONDON; UNIVERSITY COLLEGE LONDON; UNIVERSITY OF LUXEMBOURG; UNIVERSITY OF SOUTHERN DENMARK; ODENSE UNIVERSITY HOSPITAL						2025-10-09	ALLERGEN TOLERANCE; ALLERGEN SPECIFIC IMMUNOTHERAPY (AIT); TNFR2; PERIPHERAL TOLERANCE; NON-CANONICAL NF-KAPPA B SIGNALING; TNF RECEPTOR; IMMUNE CHECKPOINT	10.3389/fimmu.2025.1613719	REVIEW				MARKUS.OLLERT@LIH.LU			LUXEMBOURG NATIONAL RESEARCH FUND (FNR) PRIDE PROGRAMS [11012546/NEXTIMMUNE]; EAACI LONG-TERM FELLOWSHIP [2022]; LUXEMBOURG PERSONALIZED MEDICINE CONSORTIUM; HORIZON EUROPE PROJECT COMMUTE [10113695]; LUXEMBOURG GOVERNMENT/FNR THROUGH THE COVALUX PROGRAMME [16954531]	THE AUTHOR(S) DECLARE THAT FINANCIAL SUPPORT WAS RECEIVED FOR THE RESEARCH AND/OR PUBLICATION OF THIS ARTICLE. THIS WORK WAS SUPPORTED BY THE LUXEMBOURG NATIONAL RESEARCH FUND (FNR) PRIDE PROGRAMS (11012546/NEXTIMMUNE FOR GM, COORDINATED BY MO, AND 14254520/I2TRON FOR AD, CO-COORDINATED BY MO) AND EAACI LONG-TERM FELLOWSHIP (2022, MLB). MO WAS SUPPORTED BY THE LUXEMBOURG PERSONALIZED MEDICINE CON…	4MD7W				NF-KAPPA-B; REGULATORY T-CELLS; GRASS-POLLEN IMMUNOTHERAPY; INNATE LYMPHOID-CELLS; HYMENOPTERA VENOM ALLERGY; IMMUNE-RESPONSE; CLINICAL-EFFICACY; FACTOR-ALPHA; TNF; INFLAMMATION		FRONT IMMUNOL	FRONT. IMMUNOL.	ENGLISH	156	GREEN SUBMITTED, GOLD		AVENUE DU TRIBUNAL FEDERAL 34, LAUSANNE, CH-1015, SWITZERLAND	JUN 19	13	LAUSANNE	40612956		J	FRONTIERS MEDIA SA	2025
ANGELIN A;GIL-DE-GÓMEZ L;DAHIYA S;JIAO J;GUO LL;LEVINE MH;WANG ZL;QUINN WJ;KOPINSKI PK;WANG LQ;AKIMOVA T;LIU YJ;BHATTI TR;HAN RX;LASKIN BL;BAUR JA;BLAIR IA;WALLACE DC;HANCOCK WW;BEIER UH	ANGELIN, ALESSIA;GIL-DE-GOMEZ, LUIS;DAHIYA, SATINDER;JIAO, JING;GUO, LILI;LEVINE, MATTHEW H.;WANG, ZHONGLIN;QUINN, WILLIAM J., III;KOPINSKI, PIOTR K.;WANG, LIQING;AKIMOVA, TATIANA;LIU, YUJIE;BHATTI, TRICIA R.;HAN, RONGXIANG;LASKIN, BENJAMIN L.;BAUR, JOSEPH A.;BLAIR, IAN A.;WALLACE, DOUGLAS C.;HANCOCK, WAYNE W.;BEIER, ULF H.	AKIMOVA T, 2014, MUCOSAL IMMUNOL, V7, P1209, DOI 10.1038/MI.2014.10;AKIMOVA T, 2016, METHODS MOL BIOL, V1371, P43, DOI 10.1007/978-1-4939-3139-2_4;AKIMOVA T, 2011, PLOS ONE, V6, DOI 10.1371/JOURNAL.PONE.0024226;BATTKE F, 2010, BMC BIOINFORMATICS, V11, DOI 10.1186/1471-2105-11-121;BEIER UH, 2015, FASEB J, V29, P2315, DOI 10.1096/FJ.14-268409;BEIER UH, 2012, SCI SIGNAL, V5, DOI 10.1126/SCISIGNAL.20…	IMMUNE CELLS FUNCTION IN DIVERSE METABOLIC ENVIRONMENTS. TISSUES WITH LOW GLUCOSE AND HIGH LACTATE CONCENTRATIONS, SUCH AS THE INTESTINAL TRACT OR ISCHEMIC TISSUES, FREQUENTLY REQUIRE IMMUNE RESPONSES TO BE MORE PRO-TOLERANT, AVOIDING UNWANTED REACTIONS AGAINST SELF-ANTIGENS OR COMMENSAL BACTERIA. T-REGULATORY CELLS (TREGS) MAINTAIN PERIPHERAL TOLERANCE, BUT HOW TREGS FUNCTION IN LOW-GLUCOSE, LAC…						1282	CHILDRENS HOSP PHILADELPHIA, CTR MITOCHONDRIAL & EPIGENOM MED, PHILADELPHIA, PA 19104 USA.; UNIV PENN, CTR EXCELLENCE ENVIRONM TOXICOL, PENN SRP CTR, PHILADELPHIA, PA 19104 USA.; UNIV PENN, PERELMAN SCH MED, DEPT SYST PHARMACOL & TRANSLAT THERAPEUT, PHILADELPHIA, PA 19104 USA.; CHILDRENS HOSP PHILADELPHIA, DIV TRANSPLANT IMMUNOL, DEPT PATHOL & LAB MED, PHILADELPHIA, PA 19104 USA.; CHILDRENS HOSP …	UNIVERSITY OF PENNSYLVANIA; PENNSYLVANIA MEDICINE; CHILDRENS HOSPITAL OF PHILADELPHIA; UNIVERSITY OF PENNSYLVANIA; UNIVERSITY OF PENNSYLVANIA; UNIVERSITY OF PENNSYLVANIA; PENNSYLVANIA MEDICINE; CHILDRENS HOSPITAL OF PHILADELPHIA; UNIVERSITY OF PENNSYLVANIA; PENNSYLVANIA MEDICINE; CHILDRENS HOSPITAL OF PHILADELPHIA; UNIVERSITY OF PENNSYLVANIA; UNIVERSITY OF PENNSYLVANIA; PENNSYLVANIA MEDICINE; CHI…						2025-10-09		10.1016/j.cmet.2016.12.018	ARTICLE			1932-7420	BEIERU@EMAIL.CHOP.EDU	+		LAFFEY-MCHUGH FOUNDATION; HHMI INTERNATIONAL STUDENT RESEARCH FELLOWSHIP [DK092282, DK106243, DK101600, OD010944, NS021328, MH108592, CA182384, DK098656]; [AI095353]; [AI073489]; [AI095276]	WE THANK RODDY S. O'CONNER AND MICHAEL C. MILONE (UNIVERSITY OF PENNSYLVANIA) FOR ADVICE AND HELP WITH MEASURING T CELL VOLUMES AND HAIYAN XIAO (CHILDREN'S HOSPITAL OF PHILADELPHIA) FOR TECHNICAL ASSISTANCE. WE THANK ERIC RAPPAPORT (CHILDREN'S HOSPITAL OF PHILADELPHIA) AND NICOLAI M. DOLIBA (UNIVERSITY OF PENNSYLVANIA) FOR ALLOWING US TO USE EQUIPMENT. WE THANK JEFFREY C. RATHMELL (VANDERBILT UNI…	EX1DU	Y		N	TRANSCRIPTION FACTOR; CANCER; INHIBITION; DEHYDROGENASE; COLITIS; MYC; MICROENVIRONMENT; INFLAMMATION; LYMPHOCYTE; MODULATION	6	CELL METAB	CELL METAB.	ENGLISH	64	BRONZE	GIL-DE-GOMEZ, LUIS/0000-0002-7864-3976; DAHIYA, SATINDER/0000-0002-2189-4846; QUINN, WILLIAM/0000-0002-3642-584X; ANGELIN, ALESSIA/0000-0002-7115-5451; BEIER, ULF/0000-0002-3672-572X; KOPINSKI, PIOTR K/0000-0003-2776-1945;	50 HAMPSHIRE ST, FLOOR 5, CAMBRIDGE, MA 02139 USA	JUN 6	19	CAMBRIDGE	28416194		J	CELL PRESS	2017
EHIRCHIOU D;XIONG Y;XU GW;CHEN WJ;SHI YF;ZHANG L	EHIRCHIOU, DRISS;XIONG, YING;XU, GUANGWU;CHEN, WANJUN;SHI, YUFANG;ZHANG, LI	AKBARI O, 2001, NAT IMMUNOL, V2, P725, DOI 10.1038/90667;AKBARI O, 2002, NAT MED, V8, P1024, DOI 10.1038/NM745;BETTELLI E, 2006, NATURE, V441, P235, DOI 10.1038/NATURE04753;BLUESTONE JA, 2003, NAT REV IMMUNOL, V3, P253, DOI 10.1038/NRI1032;CHEN Q., 2000, INTERNATIONAL JOURNAL ON ARCHITECTURAL SCIENCE, V1, P14;CHEN YH, 1995, NATURE, V376, P177, DOI 10.1038/376177A0;FUJINO S, 2003, GUT, V52, P65, D…	ANTIGEN-INDUCED IMMUNE SUPPRESSION, LIKE T CELL ACTIVATION, REQUIRES ANTIGEN-PRESENTING CELLS (APCS); HOWEVER, THE ROLE OF APCS IN MEDIATING THESE OPPOSING EFFECTS IS NOT WELL UNDERSTOOD, ESPECIALLY IN VIVO. WE REPORT THAT GENETIC INACTIVATION OF CD11B, WHICH IS A CD1 8 SUBFAMILY OF INTEGRIN RECEPTORS THAT IS HIGHLY EXPRESSED ON APCS, ABOLISHES ORALLY INDUCED PERIPHERAL IMMUNE TOLERANCE (ORAL TOL…						1519	UNIV MARYLAND, SCH MED, CTR VASC & INFLAMMATORY DIS, DEPT PHYSIOL, BALTIMORE, MD 21201 USA.; UNIV MED & DENT NEW JERSEY, ROBERT WOOD JOHNSON MED SCH, DEPT MOL GENET MICROBIOL & IMMUNOL, PISCATAWAY, NJ 08854 USA.; NATL INST DENT & CRANIIOFACIAL RES, NIH, MUCOSAL IMMUN UNIT, BETHESDA, MD 20892 USA.;	UNIVERSITY SYSTEM OF MARYLAND; UNIVERSITY OF MARYLAND BALTIMORE; RUTGERS UNIVERSITY SYSTEM; RUTGERS UNIVERSITY NEW BRUNSWICK; RUTGERS UNIVERSITY BIOMEDICAL & HEALTH SCIENCES; NATIONAL INSTITUTES OF HEALTH (NIH) - USA; NIH NATIONAL INSTITUTE OF DENTAL & CRANIOFACIAL RESEARCH (NIDCR)						2025-10-09		10.1084/jem.20062292	ARTICLE				LIZHANG@SOM.UMARYLAND.EDU	1524		NHLBI NIH HHS [2P01 HL 54710, R01 HL061589, P01 HL054710, R01 HL 61589] FUNDING SOURCE: MEDLINE; NIAID NIH HHS [AI 50222, R01 AI043384, AI 43384, R01 AI050222, R21 AI043384] FUNDING SOURCE: MEDLINE; INTRAMURAL NIH HHS FUNDING SOURCE: MEDLINE		189OI				REGULATORY T-CELLS; GROWTH-FACTOR-BETA; DENDRITIC CELLS; AUTOIMMUNE INFLAMMATION; ORAL TOLERANCE; ANTIGEN; LINEAGE; LFA-1; MICE; RESPONSES	7	J EXP MED	J. EXP. MED.	ENGLISH	27	GREEN SUBMITTED, BRONZE	SHI, YUFANG/0000-0001-8964-319X;	1114 FIRST AVE, 4TH FL, NEW YORK, NY 10021 USA	JUL 9	6	NEW YORK	17562817		J	ROCKEFELLER UNIV PRESS	2007
LIU C;WORKMAN CJ;VIGNALI DAA	LIU, CHANG;WORKMAN, CREG J.;VIGNALI, DARIO A. A.	ADOTEVI O, 2010, J IMMUNOTHER, V33, P991, DOI 10.1097/CJI.0B013E3181F4C208;AHMADZADEH M, 2006, BLOOD, V107, P2409, DOI 10.1182/BLOOD-2005-06-2399;ANGEL H, 2013, CURR OPIN IMMUNOL, V25, P261, DOI 10.1016/J.COI.2013.03.004;ANSELL SM, 2009, CLIN CANCER RES, V15, P6446, DOI 10.1158/1078-0432.CCR-09-1339;ARPAIA N, 2015, CELL, V162, P1078, DOI 10.1016/J.CELL.2015.08.021;ATTIA P, 2005, J IMMUNOTHER, V28…	REGULATORY T (T-REG) CELLS PLAY A CRUCIAL ROLE IN MAINTAINING PERIPHERAL TOLERANCE AND PREVENTING AUTOIMMUNITY. HOWEVER, THEY ALSO REPRESENT A MAJOR BARRIER TO EFFECTIVE ANTITUMOR IMMUNITY AND IMMUNOTHERAPY. CONSEQUENTLY, THERE HAS BEEN CONSIDERABLE INTEREST IN DEVELOPING APPROACHES THAT CAN SELECTIVELY OR PREFERENTIALLY TARGET TREG CELLS IN TUMORS, WHILE NOT IMPACTING THEIR CAPACITY TO MAINTAIN …						2731	UNIV PITTSBURGH, DEPT IMMUNOL, PITTSBURGH, PA USA.; UNIV PITTSBURGH, INST CANC, TUMOR MICROENVIRONM CTR, PITTSBURGH, PA 15232 USA.;	PENNSYLVANIA COMMONWEALTH SYSTEM OF HIGHER EDUCATION (PCSHE); UNIVERSITY OF PITTSBURGH; PENNSYLVANIA COMMONWEALTH SYSTEM OF HIGHER EDUCATION (PCSHE); UNIVERSITY OF PITTSBURGH						2025-10-09	CANCER IMMUNOTHERAPY; IMMUNE CONTEXTURE; IMMUNOSUPPRESSION; REGULATORY T CELLS; TUMOR MICROENVIRONMENT	10.1111/febs.13656	REVIEW			1742-4658	DVIGNALI@PITT.EDU	2748		NATIONAL INSTITUTES OF HEALTH [P01 AI108545, R01 AI091977]; NCI COMPREHENSIVE CANCER CENTER SUPPORT CORE GRANT [CA047904]	THE AUTHORS THANK THE VIGNALI LAB FOR HELPFUL DISCUSSIONS. THIS WORK WAS SUPPORTED BY THE NATIONAL INSTITUTES OF HEALTH (P01 AI108545 AND R01 AI091977 TO D.A.A.V), AND THE NCI COMPREHENSIVE CANCER CENTER SUPPORT CORE GRANT (CA047904 TO D.A.A.V.).	DW4HB				DENDRITIC CELLS; SUPPRESSOR-CELLS; PROGNOSTIC VALUE; CYCLOPHOSPHAMIDE TREATMENT; INFILTRATING LYMPHOCYTES; DENILEUKIN DIFTITOX; ANTITUMOR IMMUNITY; THYMIC DEVELOPMENT; IMPROVED SURVIVAL; PERIPHERAL-BLOOD	14	FEBS J	FEBS J.	ENGLISH	141			111 RIVER ST, HOBOKEN 07030-5774, NJ USA	JUL	18	HOBOKEN	26787424		J	WILEY	2016
WIXLER V;ZAYTSEV IZ;BOERGELING Y;LUDWIG S	WIXLER, VIKTOR;ZAYTSEV, IGOR Z.;BOERGELING, YVONNE;LUDWIG, STEPHAN	AFFAITATI G, 2017, PAIN PRACT, V17, P392, DOI 10.1111/PAPR.12461;ALIYU M, 2021, AIMS ALLERGY IMMUNOL, V5, P1, DOI 10.3934/ALLERGY.2021001;BAHREYNI A, 2018, J PHARM PHARMACOL, V70, P191, DOI 10.1111/JPHP.12844;BRONTE V, 2013, IMMUNITY, V39, P806, DOI 10.1016/J.IMMUNI.2013.10.010;CARLINI V, 2023, FRONT IMMUNOL, V14, DOI 10.3389/FIMMU.2023.1161067;CAUWELS A, 2014, CELL DEATH DIS, V5, DOI 10.1038/CDD…	MAINTAINING PERIPHERAL IMMUNE TOLERANCE AND PREVENTING HARMFUL AUTOIMMUNE REACTIONS IS A FUNDAMENTAL TASK OF THE IMMUNE SYSTEM. HOWEVER, THESE ESSENTIAL FUNCTIONS ARE SIGNIFICANTLY COMPROMISED DURING AUTOIMMUNE DISORDERS, CREATING A MAJOR CHALLENGE IN TREATING THESE CONDITIONS. IN THIS CONTEXT, WE PROVIDE AN OVERVIEW OF RESEARCH ON SMALL SPLEEN POLYPEPTIDES (SSPS) THAT NATURALLY REGULATE PERIPHER…	1449657						WESTFAEL WILHELMS UNIV, CTR MOL BIOL INFLAMMAT, INST MOL VIROL, MUNSTER, GERMANY.; INST PHARMACEUT TECHNOL, MOSCOW, RUSSIA.;	UNIVERSITY OF MUNSTER						2025-10-09	PERIPHERAL IMMUNE TOLERANCE; DENDRITIC CELLS; TREG CELLS; MTOR SIGNALING CASCADE; EXTRACELLULAR ATP; ADENOSINE; TOLEROGENESIS, IMMUNOGENESIS	10.3389/fimmu.2024.1449657	REVIEW				VWIXLER@UNI-MUENSTER.DE			INTERDISCIPLINARY CENTER OF CLINICAL RESEARCH (IZKF) OF THE MEDICAL FACULTY, UNIVERSITY OF MUNSTER [LUD2/013/21]; DEUTSCHE FORSCHUNGSGEMEINSCHAFT [SFB 1009-B2]; OPEN ACCESS PUBLICATION FUND OF THE UNIVERSITY OF MUNSTER	THE AUTHOR(S) DECLARE FINANCIAL SUPPORT WAS RECEIVED FOR THE RESEARCH, AUTHORSHIP, AND/OR PUBLICATION OF THIS ARTICLE. THIS WORK WAS SUPPORTED BY THE INTERDISCIPLINARY CENTER OF CLINICAL RESEARCH (IZKF GRANT LUD2/013/21) OF THE MEDICAL FACULTY, UNIVERSITY OF MUNSTER AND THE DEUTSCHE FORSCHUNGSGEMEINSCHAFT (SFB 1009-B2) AND THE OPEN ACCESS PUBLICATION FUND OF THE UNIVERSITY OF MUNSTER.	H2X4Z				TUMOR-NECROSIS-FACTOR; THYMOSIN BETA(4); PSORIASIS; ARTHRITIS; ADENOSINE; BETA-4; DRUGS		FRONT IMMUNOL	FRONT. IMMUNOL.	ENGLISH	52	GOLD	BORGELING, YVONNE/0000-0002-5737-9010	AVENUE DU TRIBUNAL FEDERAL 34, LAUSANNE, CH-1015, SWITZERLAND	SEP 2	7	LAUSANNE	39286259		J	FRONTIERS MEDIA SA	2024
LIU Y;XIE X;XIA LP;LV H;LOU F;REN Y;HE ZY;LUO XG	LIU, YANG;XIE, XIN;XIA, LI-PING;LV, HONG;LOU, FAN;REN, YAN;HE, ZHI-YI;LUO, XIAO-GUANG	ALVES-ROSA F, 2002, CLIN EXP IMMUNOL, V128, P221, DOI 10.1046/J.1365-2249.2002.01828.X;BAI LJ, 2015, MOL MED REP, V12, P1002, DOI 10.3892/MMR.2015.3494;BISWAS SK, 2009, TRENDS IMMUNOL, V30, P475, DOI 10.1016/J.IT.2009.07.009;BURDO TH, 2013, IMMUNOL REV, V254, P102, DOI 10.1111/IMR.12068;CHUNG ES, 2010, BRAIN RES, V1363, P143, DOI 10.1016/J.BRAINRES.2010.09.049;COLLINS PE, 2015, CRIT REV IMMUNOL, …	BACKGROUND: NEUROINFLAMMATION PLAYS A CRITICAL ROLE IN THE ONSET AND DEVELOPMENT OF NEURODEGENERATION DISORDERS SUCH AS PARKINSON'S DISEASE. THE IMMUNE ACTIVITIES OF THE CENTRAL NERVOUS SYSTEM ARE PROFOUNDLY AFFECTED BY PERIPHERAL IMMUNE ACTIVITIES. IMMUNE TOLERANCE REFERS TO THE UNRESPONSIVENESS OF THE IMMUNE SYSTEM TO CONTINUOUS OR REPEATED STIMULATION TO AVOID EXCESSIVE INFLAMMATION AND UNNECE…	223						CHINA MED UNIV, DEPT NEUROL, AFFILIATED HOSP 1, 155 NORTH NANJING ST, SHENYANG 110001, LIAONING, PEOPLES R CHINA.;	CHINA MEDICAL UNIVERSITY						2025-10-09	MICROGLIA; PERIPHERAL BLOOD MONOCYTES; NEUROINFLAMMATION; NEUROPROTECTION; NEURODEGENERATION DISEASE	10.1186/s12974-017-0994-3	ARTICLE				XGLUO@CMU.EDU.CN			NATIONAL NATURE SCIENCE FOUNDATION OF CHINA [81371421]	THIS RESEARCH WAS SUPPORTED BY THE NATIONAL NATURE SCIENCE FOUNDATION OF CHINA (GRANT NO. 81371421).	FM8CL				ENDOTOXIN TOLERANCE; MICROGLIAL ACTIVATION; PARKINSONS-DISEASE; BRAIN; NEURODEGENERATION; LOCALIZATION; INFLAMMATION; INDUCTION; MONOCYTES; INFECTION		J NEUROINFLAMM	J. NEUROINFLAMM.	ENGLISH	47	GREEN PUBLISHED, GOLD	LUO, XIAOGUANG/0000-0001-9828-0626	CAMPUS, 4 CRINAN ST, LONDON N1 9XW, ENGLAND	NOV 16	19	LONDON	29145874		J	BMC	2017
GORDON S;ROBERTI A;YONA S;LIN HH	GORDON, SIAMON;ROBERTI, ANNABELL;YONA, SIMON;LIN, HSI-HSIEN	AKTER R, 2024, INT J MOL SCI, V25, DOI 10.3390/IJMS25084388;AKTER R, 2022, BIOMEDICINES, V10, DOI 10.3390/BIOMEDICINES10123121;ALLEN CE, 2020, NAT IMMUNOL, V21, P1, DOI 10.1038/S41590-019-0558-Z;ARREDOUANI MS, 2005, J IMMUNOL, V175, P6058, DOI 10.4049/JIMMUNOL.175.9.6058;ASCHOFF L., 1924, ERGB INN MED. KINDERHEILK, V26, P1, DOI 10.1007/978-3-642-90639-8_1, DOI 10.1007/978-3-642-90639-8_1;AUFFRAY …	AS ITS DISCOVERY NEARS A HALF CENTURY, THE WIDESPREAD USE OF F4/80 ANTIGEN AS A DIFFERENTIATION MARKER OF TISSUE MACROPHAGES OF THE MOUSE, CONTINUES TO RAISE QUESTIONS IN AND BEYOND EXPERIMENTAL CELLULAR IMMUNOLOGY. ITS STRUCTURE AS A 7 TRANSMEMBRANE G PROTEIN-COUPLED RECEPTOR INITIATED THE DISCOVERY OF A DIVERSE FAMILY OF PLASMA MEMBRANE RECEPTORS. THIS REVIEW WILL TRACE MILESTONES OF RESEARCH I…	QIAF126						CHANG GUNG UNIV, GRAD INST BIOMED SCI, COLL MED, TAOYUAN 333, TAIWAN.; UNIV OXFORD, SIR WILLIAM DUNN SCH PATHOL, SOUTH PARKS RD, OXFORD OX1 3RE, ENGLAND.; UNIV OXFORD, JOHN RADCLIFFE HOSP, NUFFIELD DEPT SURG SCI, OXFORD OX3 9DU, ENGLAND.; HEBREW UNIV JERUSALEM, INST BIOMED & ORAL RES, FAC DENT MED, EIN KEREM CAMPUS POB12272, IL-9112102 JERUSALEM, ISRAEL.;	CHANG GUNG UNIVERSITY; UNIVERSITY OF OXFORD; UNIVERSITY OF OXFORD; HEBREW UNIVERSITY OF JERUSALEM						2025-10-09	ADHESION GPCRS; EMR1 AND 2; F4/80 ANTIGEN; MACROPHAGES; MECHANORECEPTOR; MONOCYTES AND MONONUCLEAR PHAGOCYTE SYSTEM; PERIPHERAL TOLERANCE	10.1093/jleuko/qiaf126	REVIEW			1938-3673	SIAMON.GORDON@PATH.OX.AC.UK			CHANG GUNG MEMORIAL HOSPITAL-LINKOU, TAIWAN [CMRPD1M0033]; NATIONAL SCIENCE AND TECHNOLOGY COUNCIL (NSTC) OF TAIWAN [NSTC-113-2320-B-182-009]; ISRAEL SCIENCE FOUNDATION [192/20]; UNITED STATES-ISRAEL BINATIONAL SCIENCE FOUNDATION [2023024]	H.-H.L. WAS SUPPORTED BY CHANG GUNG MEMORIAL HOSPITAL-LINKOU, TAIWAN (CMRPD1M0033) AND THE NATIONAL SCIENCE AND TECHNOLOGY COUNCIL (NSTC) OF TAIWAN (NSTC-113-2320-B-182-009). S.Y. IS SUPPORTED BY THE ISRAEL SCIENCE FOUNDATION (192/20) UNITED STATES-ISRAEL BINATIONAL SCIENCE FOUNDATION (2023024).	7QY6J				PROTEIN-COUPLED RECEPTORS; MONONUCLEAR PHAGOCYTE SYSTEM; TUMOR-ASSOCIATED MACROPHAGES; DENDRITIC CELL PROGENITORS; MARGINAL ZONE MACROPHAGES; ACID-BINDING-RECEPTOR; ADHESION-GPCR EMR2; MONOCLONAL-ANTIBODY; IMMUNOHISTOCHEMICAL LOCALIZATION; RESIDENT MACROPHAGES	9	J LEUKOCYTE BIOL	J. LEUKOC. BIOL.	ENGLISH	251			GREAT CLARENDON ST, OXFORD OX2 6DP, ENGLAND	SEP	20	OXFORD	40898835		J	OXFORD UNIV PRESS	2025
BIANCHI T;PINCUS LB;WURBEL MA;RICH BE;KUPPER TS;FUHLBRIGGE RC;BOES M	BIANCHI, TERESA;PINCUS, LAURA B.;WURBEL, MARC-ANDRE;RICH, BENJAMIN E.;KUPPER, THOMAS S.;FUHLBRIGGE, ROBERT C.;BOES, MARIANNE	ALLAN RS, 2006, IMMUNITY, V25, P153, DOI 10.1016/J.IMMUNI.2006.04.017;AZUKIZAWA H, 2003, EUR J IMMUNOL, V33, P1879, DOI 10.1002/EJI.200323630;BAMDEN MJ, 1998, IMMUNOL CELL BIOL, V76, P34;BERG EL, 1991, J EXP MED, V174, P1461, DOI 10.1084/JEM.174.6.1461;BONIFAZ L, 2002, J EXP MED, V196, P1627, DOI 10.1084/JEM.20021598;BULLARD DC, 1996, J EXP MED, V183, P2329, DOI 10.1084/JEM.183.5.2329;CAMPBELL DJ…	IMMUNOLOGICAL TOLERANCE IS CRUCIAL TO AVOID AUTOIMMUNE AND INFLAMMATORY DISEASES; HOWEVER, THE MECHANISMS INVOLVED ARE INCOMPLETELY UNDERSTOOD. TO STUDY PERIPHERAL TOLERANCE TO SKIN-ASSOCIATED AGS, WE GENERATED NEW TRANSGENIC MICE EXPRESSING A MEMBRANE-BOUND FORM OF OVA IN SKIN UNDER THE HUMAN KERATIN 14 (K14) PROMOTER (K14-MOVA MICE). IN CONTRAST TO OTHER TRANSGENIC MICE EXPRESSING SIMILAR SELF-…						4665	UNIV MED CTR UTRECHT, WILHELMINA CHILDRENS HOSP, DEPT PEDIAT IMMUNOL, UTRECHT, NETHERLANDS.; BRIGHAM & WOMENS HOSP, DEPT DERMATOL, BOSTON, MA 02115 USA.; HARVARD UNIV, SCH MED, BOSTON, MA 02115 USA.;	WILHELMINA KINDERZIEKENHUIS; UTRECHT UNIVERSITY; UTRECHT UNIVERSITY MEDICAL CENTER; HARVARD UNIVERSITY; HARVARD UNIVERSITY MEDICAL AFFILIATES; BRIGHAM & WOMEN'S HOSPITAL; HARVARD UNIVERSITY; HARVARD MEDICAL SCHOOL						2025-10-09		10.4049/jimmunol.0803628	ARTICLE			1550-6606	MBOES@UMCUTRECHT.NL	4674		NIAMS NIH HHS [R01 AR065807, R01 AR052810, R01-AR052810] FUNDING SOURCE: MEDLINE		430QX				LANGERIN(+) DENDRITIC CELLS; LANGERHANS CELLS; STEADY-STATE; P-SELECTIN; SKIN-DISEASE; IN-VIVO; DELETIONAL TOLERANCE; DERMAL MICROVESSELS; ADHESION MOLECULE-1; TRANSGENIC MICE	8	J IMMUNOL	J. IMMUNOL.	ENGLISH	55	BRONZE, GREEN ACCEPTED	BOES, MARIANNE/0000-0003-2590-1692;	9650 ROCKVILLE PIKE, BETHESDA, MD 20814 USA	APR 15	10	BETHESDA	19342642		J	AMER ASSOC IMMUNOLOGISTS	2009
NEPOM GT	NEPOM, GERALD T.	ABDELSAMED HA, 2020, NAT IMMUNOL, V21, P578, DOI 10.1038/S41590-020-0633-5;ACCAPEZZATO D, 2023, INT J MOL SCI, V24, DOI 10.3390/IJMS24076578;ARIF S, 2017, DIABETIC MED, V34, P419, DOI 10.1111/DME.13153;ATIBALENTJA DF, 2009, J IMMUNOL, V183, P7909, DOI 10.4049/JIMMUNOL.0902632;BAKER RL, 2019, CURR OPIN ENDOCRINOL, V26, P195, DOI 10.1097/MED.0000000000000490;BARASA L, 2023, PHILOS T R SOC B, V378, …	FAILURES IN PERIPHERAL IMMUNE TOLERANCE MECHANISMS CREATE A PERMISSIVE ENVIRONMENT FOR AUTOIMMUNE DIABETES INITIATION AND DISEASE PROGRESSION. BIOMARKER ANALYSES PROVIDE TOOLS THAT ALLOW RECOGNITION OF THIS LOSS OF TOLERANCE, REFLECTING A SERIAL ACQUISITION OF PATHOGENIC CHARACTERISTICS CAUSALLY LINKED TO ISLET BETA-CELL DYSFUNCTION AND DEATH. AUTOIMMUNE EFFECTOR CELL ACTIVATION AND EXPANSION, IN…	A041596						BENAROYA RES INST, SEATTLE, WA 98101 USA.;	BENAROYA RESEARCH INSTITUTE						2025-10-09		10.1101/cshperspect.a041596	REVIEW				JNEPOM@BENAROYARESEARCH.ORG				IT TAKES A VILLAGE. MANY COLLEAGUES AND ORGANIZATIONS ARE RESPONSIBLE FOR THE STUDIES SUMMARIZED IN THIS ARTICLE, AND I AM GRATEFUL FOR THEIR COLLABORATION. CONCEPTS REFLECTED HERE HAVE BEEN REFINED THROUGH MANY DISCUSSIONS AT THE IMMUNE TOLERANCE NETWORK, NATIONAL INSTITUTES OF HEALTH (NIH), TRIALNET, JDRF, DIABETESUK, FOCIS, AND ELSEWHERE. SPECIAL ACKNOWLEDGMENT GOES TO MY COINVESTIGATORS AT TH…	E5A0O				ISLET AUTOIMMUNITY; INSULIN GENE; T-CELLS; PREVENTION; HLA; INFECTIONS; INITIATION; PROTECTION; REMISSION; PHENOTYPE	9	CSH PERSPECT MED	COLD SPRING HARB. PERSPECT. MED.	ENGLISH	82			1 BUNGTOWN RD, COLD SPRING HARBOR, NY 11724 USA	SEP	12	COLD SPRING HARBOR	38692738		J	COLD SPRING HARBOR LAB PRESS, PUBLICATIONS DEPT	2024
LYUBCHENKO T;ZERBE GO	LYUBCHENKO, TARAS;ZERBE, GARY O.	ADAMS E, 1990, P NATL ACAD SCI USA, V87, P5687, DOI 10.1073/PNAS.87.15.5687;ALETAHA D, 2005, CLIN EXP RHEUMATOL, V23, PS100;ALLMAN D, 2001, J IMMUNOL, V167, P6834, DOI 10.4049/JIMMUNOL.167.12.6834;AMARA K, 2013, J EXP MED, V210, P445, DOI 10.1084/JEM.20121486;ANONYMOUS, 2012, ARTHRITIS RHEUMATISM, V64, PS755;AVISZUS K, 2012, J IMMUNOL, V189, P4275, DOI 10.4049/JIMMUNOL.1201818;CAMBIER JC, 2007, N…	THIS STUDY EXAMINES THE LOSS OF PERIPHERALLY INDUCED B CELL IMMUNE TOLERANCE IN RHEUMATOID ARTHRITIS (RA) AND ESTABLISHES A NOVEL SIGNALING-BASED MEASURE OF ACTIVATION IN A SUBSET OF AUTOREACTIVE B CELLS - THE INDUCED TOLERANCE STATUS INDEX (ITSI). NATURALLY OCCURRING NAIVE AUTOREACTIVE B CELLS CAN ESCAPE THE "CLASSICAL'' TOLEROGENIC MECHANISMS OF CLONAL DELETION AND RECEPTOR EDITING, BUT REMAIN …	E102128						UNIV COLORADO, SCH MED, DIV RHEUMATOL, AURORA, CO 80045 USA.; UNIV COLORADO, SCH PUBL HLTH, DEPT BIOSTAT & INFORMAT, AURORA, CO USA.;	UNIVERSITY OF COLORADO SYSTEM; UNIVERSITY OF COLORADO ANSCHUTZ MEDICAL CAMPUS; COLORADO SCHOOL OF PUBLIC HEALTH; UNIVERSITY OF COLORADO SYSTEM; UNIVERSITY OF COLORADO ANSCHUTZ MEDICAL CAMPUS						2025-10-09		10.1371/journal.pone.0102128	ARTICLE				TARAS.LYUBCHENKO@UCDENVER.EDU			NATIONAL INSTITUTES OF HEALTH [5K01AR056023, 3U19AI050864]	THIS WORK WAS SUPPORTED BY GRANTS FROM THE NATIONAL INSTITUTES OF HEALTH (5K01AR056023 AND 3U19AI050864). THE FUNDERS HAD NO ROLE IN STUDY DESIGN, DATA COLLECTION AND ANALYSIS, DECISION TO PUBLISH, OR PREPARATION OF THE MANUSCRIPT.	AO5BG				TRANSGENIC MICE; LYMPHOCYTES; AUTOIMMUNITY; REPERTOIRE; GENETICS; REGULATORS; RESPONSES; EFFECTORS; SELECTION; INSIGHTS	7	PLOS ONE	PLOS ONE	ENGLISH	43	GOLD, GREEN SUBMITTED, GREEN PUBLISHED		1160 BATTERY STREET, STE 100, SAN FRANCISCO, CA 94111 USA	JUL 24	7	SAN FRANCISCO	25057856		J	PUBLIC LIBRARY SCIENCE	2014
GAO SJY;ZHOU M;LI YJ;XIAO DX;WANG Y;YAO YX;GAO Y;CAI XX;LIN YF	GAO, SHAOJINGYA;ZHOU, MI;LI, YANJING;XIAO, DEXUAN;WANG, YUN;YAO, YANGXUE;GAO, YANG;CAI, XIAOXIAO;LIN, YUNFENG	AUVINEN H, 2017, ADV HEALTHC MATER, V6, DOI 10.1002/ADHM.201700692;BETTINI M, 2014, J IMMUNOL, V193, P571, DOI 10.4049/JIMMUNOL.1400043;BLUESTONE JA, 2015, SCI TRANSL MED, V7, DOI 10.1126/SCITRANSLMED.AAD4134;BUCKNER JH, 2016, J AUTOIMMUN, V71, P44, DOI 10.1016/J.JAUT.2016.02.009;CHEN ZB, 2005, J EXP MED, V202, P1387, DOI 10.1084/JEM.20051409;CHOPRA S, 2019, INT J MOL SCI, V20, DOI 10.3390/IJMS20…	TYPE 1 DIABETES (T1D) IS CAUSED BY BREAKDOWNS OF CENTRAL AND PERIPHERAL IMMUNE TOLERANCE AND DESTRUCTIONS OF INSULIN-PRODUCING BETA-CELLS. CONVENTIONAL INSULIN INJECTION CANNOT CURE THE DISEASE. REGULATORY IMMUNE CELLS, INCLUDING REGULATORY T-CELLS (TREGS) AND REGULATORY B-CELLS (BREGS), PLAY CRITICAL ROLES IN IMMUNE TOLERANCE. INDUCING REGULATORY IMMUNE CELLS TO HALT THE PROGRESS OF T1D AND REST…						50802	SICHUAN UNIV, WEST CHINA HOSP STOMATOL, STATE KEY LAB ORAL DIS, CHENGDU 610041, PEOPLES R CHINA.; SICHUAN UNIV, COLL BIOMED ENGN, CHENGDU 610041, PEOPLES R CHINA.;	SICHUAN UNIVERSITY; SICHUAN UNIVERSITY						2025-10-09	TYPE 1 DIABETES; TETRAHEDRAL FRAMEWORK NUCLEIC ACIDS; REGULATORY IMMUNE CELLS; PERIPHERAL IMMUNE TOLERANCE; IMMUNOTHERAPY	10.1021/acsami.1c16151	ARTICLE	OCT 2021		1944-8252	YUNFENGLIN@SCU.EDU.CN	50811		NATIONAL KEY R&D PROGRAM OF CHINA [2019YFA0110600]; NATIONAL NATURAL SCIENCE FOUNDATION OF CHINA [81970916, 81671031]	THIS STUDY WAS SUPPORTED BY THE NATIONAL KEY R&D PROGRAM OF CHINA (2019YFA0110600) AND THE NATIONAL Y	WT4RD				REGULATORY T-CELLS; IMMUNE TOLERANCE; DEPLETION; PATHOGENESIS; MECHANISMS; FREQUENCY	43	ACS APPL MATER INTER	ACS APPL. MATER. INTERFACES	ENGLISH	67		CAI, XIAOXIAO/0000-0002-5654-7414; LIN, YUNFENG/0000-0003-1224-6561	1155 16TH ST, NW, WASHINGTON, DC 20036 USA	NOV 3	10	WASHINGTON	34665600		J	AMER CHEMICAL SOC	2021
CHUNDER N;WANG LQ;CHEN CX;HANCOCK WW;WELLS AD	CHUNDER, NEELANJANA;WANG, LIQING;CHEN, CHUNXIA;HANCOCK, WAYNE W.;WELLS, ANDREW D.	BANCHIO C, 2004, J BIOL CHEM, V279, P40220, DOI 10.1074/JBC.M406468200;BERTHET C, 2003, CURR BIOL, V13, P1775, DOI 10.1016/J.CUB.2003.09.024;BERTHET C, 2007, MOL CELL BIOL, V27, P5079, DOI 10.1128/MCB.00029-07;BESSON A, 2004, GENE DEV, V18, P862, DOI 10.1101/GAD.1185504;BIGGS JR, 2006, MOL CELL BIOL, V26, P7420, DOI 10.1128/MCB.00597-06;BOUSSIOTIS VA, 2000, NAT MED, V6, P290, DOI 10.1038/73144;BU…	ADAPTIVE IMMUNITY REQUIRES SIGNALS FROM BOTH THE TCR AND THE COSTIMULATORY MOLECULE CD28. THESE RECEPTORS ACTIVATE MULTIPLE SIGNALING PATHWAYS, INCLUDING THE CYCLIN-DEPENDENT KINASE (CDK) CASCADE, AND ANTIGENIC SIGNALS IN THE ABSENCE OF COSTIMULATION RESULT IN A TOLERANT STATE THAT IS ENFORCED BY THE CDK INHIBITORY PROTEIN P27KIP1. WE FIND THAT CDK2, THE MAJOR TARGET OF P27KIP1, IS HIGHLY ACTIVE …						5659	UNIV PENN, PERELMAN SCH MED, DEPT PATHOL & LAB MED, PHILADELPHIA, PA 19104 USA.; CHILDRENS HOSP PHILADELPHIA, PHILADELPHIA, PA 19104 USA.;	UNIVERSITY OF PENNSYLVANIA; UNIVERSITY OF PENNSYLVANIA; PENNSYLVANIA MEDICINE; CHILDRENS HOSPITAL OF PHILADELPHIA						2025-10-09		10.4049/jimmunol.1202313	ARTICLE				ADWELLS@MAIL.MED.UPENN.EDU	5666		NATIONAL INSTITUTES OF HEALTH [AI054643]	THIS WORK WAS SUPPORTED BY NATIONAL INSTITUTES OF HEALTH GRANT AI054643 (TO A.D.W.). A.D.W. AND W.W.H. ARE MEMBERS OF THE FRED AND SUZANNE BIESECKER PEDIATRIC LIVER CENTER.	049PM				MAMMALIAN-CELL-CYCLE; INHIBITOR P27(KIP1); T-CELLS; CLONAL EXPANSION; CUTTING EDGE; MICE LACKING; HISTONE H1; TGF-BETA; PHOSPHORYLATION; SIGNALS	12	J IMMUNOL	J. IMMUNOL.	ENGLISH	51	BRONZE, GREEN SUBMITTED		9650 ROCKVILLE PIKE, BETHESDA, MD 20814 USA	DEC 15	8	BETHESDA	23136201		J	AMER ASSOC IMMUNOLOGISTS	2012
BOLLYKY PL;WU RP;FALK BA;LORD JD;LONG SA;PREISINGER A;TENG B;HOLT GE;STANDIFER NE;BRAUN KR;XIE CF;SAMUELS PL;VERNON RB;GEBE JA;WIGHT TN;NEPOM GT	BOLLYKY, PAUL L.;WU, REBECCA P.;FALK, BEN A.;LORD, JAMES D.;LONG, S. ALICE;PREISINGER, ANTON;TENG, BRANDON;HOLT, GREGORY E.;STANDIFER, NATHAN E.;BRAUN, KATHLEEN R.;XIE, CINDY FANG;SAMUELS, PETER L.;VERNON, ROBERT B.;GEBE, JOHN A.;WIGHT, THOMAS N.;NEPOM, GERALD T.	ASARI A, 2010, J BIOL CHEM, V285, P24751, DOI 10.1074/JBC.M110.104950;ASHKAR S, 2000, SCIENCE, V287, P860, DOI 10.1126/SCIENCE.287.5454.860;ASSEMAN C, 1999, J EXP MED, V190, P995, DOI 10.1084/JEM.190.7.995;AWASTHI A, 2007, NAT IMMUNOL, V8, P1380, DOI 10.1038/NI1541;BOLLYKY PL, 2007, J IMMUNOL, V179, P744, DOI 10.4049/JIMMUNOL.179.2.744;BOLLYKY PL, 2010, CELL MOL IMMUNOL, V7, P211, DOI 10.1038/CMI…	WE DESCRIBE A ROLE FOR ECM AS A BIOSENSOR FOR INFLAMMATORY MICROENVIRONMENTS THAT PLAYS A CRITICAL ROLE IN PERIPHERAL IMMUNE TOLERANCE. WE SHOW THAT HYALURONAN (HA) PROMOTES INDUCTION OF FOXP3-IL-10-PRODUCING REGULATORY T CELLS (TR1) FROM CONVENTIONAL T-CELL PRECURSORS IN BOTH MURINE AND HUMAN SYSTEMS. THIS IS, TO OUR KNOWLEDGE, THE FIRST DESCRIPTION OF AN ECM COMPONENT INDUCING REGULATORY T CELL…						7938	BENAROYA RES INST VIRGINIA MASON, SEATTLE, WA 98101 USA.; UNIV WASHINGTON, MED CTR, DIV ALLERGY & INFECT DIS, SEATTLE, WA 98195 USA.; UNIV MIAMI, DIV PULM CRIT CARE & SLEEP MED, MIAMI, FL 33136 USA.; AMGEN INC, CLIN IMMUNOL, SEATTLE, WA 98119 USA.;	BENAROYA RESEARCH INSTITUTE; VIRGINIA MASON MEDICAL CENTER; UNIVERSITY OF WASHINGTON; UNIVERSITY OF WASHINGTON SEATTLE; UNIVERSITY OF MIAMI; AMGEN						2025-10-09		10.1073/pnas.1017360108	ARTICLE				PBOLLYKY@BENAROYARESEARCH.ORG	7943		NATIONAL INSTITUTES OF HEALTH [DK046635, HL018645, DK080178-03, JDRF 25-2010-648, R-03 DK089128-01]; JUVENILE DIABETES RESEARCH FOUNDATION (CENTER FOR TRANSLATIONAL RESEARCH, BENAROYA RESEARCH INSTITUTE AT VIRGINIA MASON)	WE THANK DRS. ZAREMBINSKI, PRESTWICH, AND BUCKNER FOR THEIR ADVICE AND COMMENTS. THIS STUDY WAS SUPPORTED BY NATIONAL INSTITUTES OF HEALTH GRANTS DK046635 (TO G.T.N.), HL018645 (TO T.N.W.), DK080178-03 (TO P. L. B.), JDRF 25-2010-648 (TO T.N.W. AND P. L. B.), AND R-03 DK089128-01 (TO P. L. B.) AND BY THE JUVENILE DIABETES RESEARCH FOUNDATION (CENTER FOR TRANSLATIONAL RESEARCH, BENAROYA RESEARCH I…	761YN				WEIGHT HYALURONAN PROMOTES; DENDRITIC CELLS; OSTEOPONTIN; CD44; BINDING; PERSISTENCE; ACTIVATION; TOLERANCE; RESPONSES; RECEPTOR	19	P NATL ACAD SCI USA	PROC. NATL. ACAD. SCI. U. S. A.	ENGLISH	36	GREEN PUBLISHED	HOLT, GREGORY/0000-0001-8276-7915	2101 CONSTITUTION AVE NW, WASHINGTON, DC 20418 USA	MAY 10	6	WASHINGTON	21518860		J	NATL ACAD SCIENCES	2011
NGUYEN TL;KIM J	THANH LOC NGUYEN;KIM, JAEYUN	AKIYAMA K, 2012, CELL STEM CELL, V10, P544, DOI 10.1016/J.STEM.2012.03.007;ALI OA, 2009, SCI TRANSL MED, V1, DOI 10.1126/SCITRANSLMED.3000359;BAKDASH G, 2015, MUCOSAL IMMUNOL, V8, P265, DOI 10.1038/MI.2014.64;BENHAM H, 2015, SCI TRANSL MED, V7, DOI 10.1126/SCITRANSLMED.AAA9301;CAMPBELL F, 2018, ACS NANO, V12, P2138, DOI 10.1021/ACSNANO.7B06995;CAO XF, 2007, IMMUNITY, V27, P635, DOI 10.1016/J.IMMU…	CURRENT TREATMENTS FOR AUTOIMMUNE DISEASES CAN ONLY AMELIORATE THE SYMPTOMS OF THE DISEASE AND MAY CAUSE IMMUNOCOMPROMISED OR OPPORTUNISTIC DISEASES. RECENT ADVANCES IN NANOTECHNOLOGY AND IMMUNOLOGY HAVE FACILITATED THE DEVELOPMENT OF TOLEROGENIC IMMUNOTHERAPIES AGAINST AUTOIMMUNE DISEASES, WHICH SHOW MORE PROMISING OUTCOMES IN ANIMAL MODELS AND EARLY CLINICAL TRIALS THAN CONVENTIONAL THERAPIES. …						6013	SUNGKYUNKWAN UNIV, SCH CHEM ENGN, SUWON 16419, SOUTH KOREA.; SUNGKYUNKWAN UNIV, SAMSUNG ADV INST HLTH SCI & TECHNOL, DEPT HLTH SCI & TECHNOL, SEOUL 06355, SOUTH KOREA.; SUNGKYUNKWAN UNIV, BIOMED INST CONVERGENCE, SUWON 16419, SOUTH KOREA.; SUNGKYUNKWAN UNIV, INST QUANTUM BIOPHYS, SUWON 16419, SOUTH KOREA.;	SUNGKYUNKWAN UNIVERSITY (SKKU); SUNGKYUNKWAN UNIVERSITY (SKKU); SAMSUNG MEDICAL CENTER; SUNGKYUNKWAN UNIVERSITY (SKKU); SUNGKYUNKWAN UNIVERSITY (SKKU)						2025-10-09	IMMUNE TOLERANCE; IMMUNOTHERAPY; NANOPARTICLES; AUTOIMMUNE DISEASES; REGULATORY T CELLS	10.1021/acsanm.1c03726	REVIEW	JAN 2022		2574-0970	KIMJAEYUN@SKKU.EDU	6028		NATIONAL RESEARCH FOUNDATION OF KOREA [2020M3A9D3039720, 2021R1I1A1A01059165]; KOREA GOVERNMENT (MSIT); R&D PROGRAM FOR FOREST SCIENCE TECHNOLOGY [2020209B10-2222-BA01]; KOREA FOREST SERVICE OF KOREA FORESTRY PROMOTION INSTITUTE	THIS RESEARCH WAS SUPPORTED BY THE NATIONAL RESEARCH FOUNDATION OF KOREA (GRANTS 2020M3A9D3039720 AND 2021R1I1A1A01059165) FUNDED BY THE KOREA GOVERNMENT (MSIT) AND THE R&D PROGRAM FOR FOREST SCIENCE TECHNOLOGY (GRANT 2020209B10-2222-BA01) PROVIDED BY KOREA FOREST SERVICE OF KOREA FORESTRY PROMOTION INSTITUTE.	3K3GE				REGULATORY T-CELLS; ARYL-HYDROCARBON RECEPTOR; HUMAN DENDRITIC CELLS; IN-VIVO; IMMUNE TOLERANCE; RETINOIC ACID; ANTIGEN; INDUCTION; APOPTOSIS; DELIVERY	5	ACS APPL NANO MATER	ACS APPL. NANO MATER.	ENGLISH	118		KIM, JAEYUN/0000-0002-4687-6732; NGUYEN, THANH LOC/0000-0002-8607-569X	1155 16TH ST, NW, WASHINGTON, DC 20036 USA	MAY 27	16	WASHINGTON			J	AMER CHEMICAL SOC	2022
KATZ JB;MULLER AJ;PRENDERGAST GC	KATZ, JESSICA B.;MULLER, ALEXANDER J.;PRENDERGAST, GEORGE C.	ALBERATIGIANI D, 1997, J IMMUNOL, V159, P419;ALUVIHARE VR, 2004, NAT IMMUNOL, V5, P266, DOI 10.1038/NI1037;ALVARO T, 2005, CLIN CANCER RES, V11, P1467, DOI 10.1158/1078-0432.CCR-04-1869;AMBANELLI U, 1962, HAEMATOL LAT, V5, P49;ANDERSSON J, 2005, J IMMUNOL, V174, P3143, DOI 10.4049/JIMMUNOL.174.6.3143;AREFAYENE M, 2006, AM ASS CANC RES 97 A;ASTIGIANO S, 2005, NEOPLASIA, V7, P390, DOI 10.1593/NEO.0…	INDOLEAMINE 2, 3-DIOXYGENASE (IDO) DEGRADES THE ESSENTIAL AMINO ACID TRYPTOPHAN IN MAMMALS, CATALYZING THE INITIAL AND RATE-LIMITING STEP IN THE DE NOVO BIOSYNTHESIS NICOTINAMIDE ADENINE DINUCLEOTIDE (NAD). BROAD EVIDENCE IMPLICATES IDO AND THE TRYPTOPHAN CATABOLIC PATHWAY IN GENERATION OF IMMUNE TOLERANCE TO FOREIGN ANTIGENS IN TISSUE MICROENVIRONMENTS. IN PARTICULAR, RECENT FINDINGS HAVE ESTABL…						206	LANKENAU INST MED RES, WYNNEWOOD, PA 19096 USA.; LANKENAU HOSP, DIV HEMATOL ONCOL, DEPT MED, WYNNEWOOD, PA USA.; THOMAS JEFFERSON UNIV, KIMMEL CANC CTR, PHILADELPHIA, PA 19107 USA.; THOMAS JEFFERSON UNIV, JEFFERSON MED SCH, PHILADELPHIA, PA 19107 USA.;	LANKENAU MEDICAL CENTER; LANKENAU INSTITUTE FOR MEDICAL RESEARCH; LANKENAU MEDICAL CENTER; THOMAS JEFFERSON UNIVERSITY; THOMAS JEFFERSON UNIVERSITY						2025-10-09	DENDRITIC CELLS; CANCER; TOLERANCE; TUMOR IMMUNITY; SIGNAL TRANSDUCTION	10.1111/j.1600-065X.2008.00610.x	REVIEW			1600-065X	PRENDERGAST@LIMR.ORG	221		NCI NIH HHS [R01 CA109542] FUNDING SOURCE: MEDLINE		278HD				CD8-ALPHA(-) DENDRITIC CELLS; ORGAN TRANSPLANT RECIPIENTS; SMALL-MOLECULE INHIBITORS; C VIRUS-INFECTION; TRYPTOPHAN CATABOLISM; INTERFERON-GAMMA; IFN-GAMMA; NITRIC-OXIDE; MONONUCLEAR PHAGOCYTES; CUTTING EDGE		IMMUNOL REV	IMMUNOL. REV.	ENGLISH	136		MULLER, ALEXANDER/0000-0001-7854-6933	111 RIVER ST, HOBOKEN 07030-5774, NJ USA	APR	16	HOBOKEN	18364004		J	WILEY	2008
CHEN Y;ZHANG J;LU Y;WANG LB	CHEN, YAN;ZHANG, JIN;LU, YONG;WANG, LIBO	ABRAMS JR, 1999, J CLIN INVEST, V103, P1243, DOI 10.1172/JCI5857;AGRAWAL DK, 2010, CURR ALLERGY ASTHM R, V10, P39, DOI 10.1007/S11882-009-0081-7;AL-ALAWI M, 2014, AM J MED, V127, P370, DOI 10.1016/J.AMJMED.2013.12.013;CHAPLIN DD, 2010, J ALLERGY CLIN IMMUN, V125, PS3, DOI 10.1016/J.JACI.2009.12.980;CHEN LP, 2004, NAT REV IMMUNOL, V4, P336, DOI 10.1038/NRI1349;CHEN Y, 2014, INT J MOL SCI, V15, P15…	BRONCHIAL ASTHMA IS A CHRONIC AIRWAY INFLAMMATORY CONDITION WITH HIGH MORBIDITY, AND EFFECTIVE TREATMENTS FOR ASTHMA ARE LIMITED. ALLERGEN-SPECIFIC IMMUNOTHERAPY CAN ONLY INDUCE PERIPHERAL IMMUNE TOLERANCE AND IS NOT SUSTAINABLE. EXPLORING NEW THERAPEUTIC STRATEGIES IS OF GREAT CLINICAL IMPORTANCE. RECOMBINANT ADENOVIRUS (RADV) WAS USED AS A VECTOR TO MAKE CELLS EXPRESSING CYTOTOXIC T LYMPHOCYTE-…	E0122990						FUDAN UNIV, DEPT RESP MED, CHILDRENS HOSP, SHANGHAI 200433, PEOPLES R CHINA.;	FUDAN UNIVERSITY						2025-10-09		10.1371/journal.pone.0122990	ARTICLE				CHENYANCY@FUDAN.EDU.CN; LIBOWANG@FUDAN.EDU.CN			NATIONAL NATURAL SCIENCE FOUNDATION OF CHINA [30600684, 30901623]	THIS WORK WAS SUPPORTED BY THE NATIONAL NATURAL SCIENCE FOUNDATION OF CHINA (NO. 30600684 AND 30901623). THE FUNDER HAD NO ROLE IN STUDY DESIGN, DATA COLLECTION AND ANALYSIS, DECISION TO PUBLISH, OR PREPARATION OF THE MANUSCRIPT.	CF5II				PERIPHERAL TOLERANCE; AIRWAY INFLAMMATION; T-CELLS; INDUCTION; BLOCKADE; THYMUS; TRANSPLANTATION; MECHANISMS; RECEPTOR; CTLA4IG	4	PLOS ONE	PLOS ONE	ENGLISH	37	GREEN SUBMITTED, GOLD		1160 BATTERY STREET, STE 100, SAN FRANCISCO, CA 94111 USA	APR 10	14	SAN FRANCISCO	25860995		J	PUBLIC LIBRARY SCIENCE	2015
PABBISETTY SK;RABACAL W;VOLANAKIS EJ;PAREKH VV;OLIVARES-VILLAGÓMEZ D;CENDRON D;BOYD KL;VAN KAER L;SEBZDA E	PABBISETTY, SUDHEER K.;RABACAL, WHITNEY;VOLANAKIS, EMMANUEL J.;PAREKH, VRAJESH V.;OLIVARES-VILLAGOMEZ, DANYVID;CENDRON, DELPHINE;BOYD, KELLI L.;VAN KAER, LUC;SEBZDA, ERIC	BATES GJ, 2006, J CLIN ONCOL, V24, P5373, DOI 10.1200/JCO.2006.05.9584;BENNETT CL, 2001, NAT GENET, V27, P20, DOI 10.1038/83713;BIEDERMANN BC, 2002, LANCET, V359, P2078, DOI 10.1016/S0140-6736(02)08907-9;BRUNKOW ME, 2001, NAT GENET, V27, P68, DOI 10.1038/83784;BU DX, 2010, J CLIN INVEST, V120, P1961, DOI 10.1172/JCI41384;CARLSON CM, 2006, NATURE, V442, P299, DOI 10.1038/NATURE04882;COHEN JA, 2010…	TREGS ARE ESSENTIAL FOR MAINTAINING PERIPHERAL TOLERANCE, AND THUS TARGETING THESE CELLS MAY AID IN THE TREATMENT OF AUTOIMMUNITY AND CANCER BY ENHANCING OR REDUCING SUPPRESSIVE FUNCTIONS, RESPECTIVELY. BEFORE THESE CELLS CAN BE HARNESSED FOR THERAPEUTIC PURPOSES, IT IS NECESSARY TO UNDERSTAND HOW THEY MAINTAIN TOLERANCE UNDER PHYSIOLOGICALLY RELEVANT CONDITIONS. WE NOW REPORT THAT TRANSCRIPTION …						E4662	VANDERBILT UNIV, MED CTR, DEPT PATHOL MICROBIOL & IMMUNOL, NASHVILLE, TN 37232 USA.; VANDERBILT UNIV, MED CTR, DEPT PEDIAT, NASHVILLE, TN 37232 USA.;	VANDERBILT UNIVERSITY; VANDERBILT UNIVERSITY						2025-10-09	KLF2; REGULATORY T CELL; TREG MIGRATION; AUTOIMMUNITY; PERIPHERAL TOLERANCE	10.1073/pnas.1605849113	ARTICLE				ERIC.SEBZDA@VANDERBILT.EDU	E4670		NIAMS NIH HHS [T32 AR059039] FUNDING SOURCE: MEDLINE; NIDDK NIH HHS [P30 DK058404] FUNDING SOURCE: MEDLINE		DT2EJ				REGULATORY T-CELLS; NITRIC-OXIDE SYNTHASE; STATIN-INDUCED EXPRESSION; TRANSCRIPTION FACTOR; LYMPHORETICULAR DISEASE; VASCULAR ENDOTHELIUM; RECEPTOR EXPRESSION; ORAL FINGOLIMOD; CHEMOKINE; INHIBITION	32	P NATL ACAD SCI USA	PROC. NATL. ACAD. SCI. U. S. A.	ENGLISH	57	GREEN SUBMITTED, BRONZE	VAN KAER, LUC/0000-0001-5275-2309; VOLANAKIS, EMMANUEL/0000-0001-5440-245X; PABBISETTY, SUDHEER K/0000-0001-7490-1352	2101 CONSTITUTION AVE NW, WASHINGTON, DC 20418 USA	AUG 9	9	WASHINGTON	27462110		J	NATL ACAD SCIENCES	2016
ANANDAGODA N;WILLIS JCD;HERTWECK A;ROBERTS LB;JACKSON I;GÖKMEN MR;JENNER RG;HOWARD JK;LORD GM	ANANDAGODA, NELOMI;WILLIS, JOANNA C. D.;HERTWECK, ARNULF;ROBERTS, LUKE B.;JACKSON, IAN;GOKMEN, M. REFIK;JENNER, RICHARD G.;HOWARD, JANE K.;LORD, GRAHAM M.	BAI XP, 2018, J CELL BIOCHEM, V119, P2179, DOI 10.1002/JCB.26379;BATES GJ, 2006, J CLIN ONCOL, V24, P5373, DOI 10.1200/JCO.2006.05.9584;BHAIRAVABHOTLA R, 2016, HUM IMMUNOL, V77, P201, DOI 10.1016/J.HUMIMM.2015.12.004;BOPP T, 2007, J EXP MED, V204, P1303, DOI 10.1084/JEM.20062129;BRUNKOW ME, 2001, NAT GENET, V27, P68, DOI 10.1038/83784;CHEN WJ, 2003, J EXP MED, V198, P1875, DOI 10.1084/JEM.2003015…	TREGS PLAY A FUNDAMENTAL ROLE IN IMMUNE TOLERANCE VIA CONTROL OF SELF-REACTIVE EFFECTOR T CELLS (TEFFS). THIS FUNCTION IS DEPENDENT ON MAINTENANCE OF A HIGH INTRACELLULAR CAMP CONCENTRATION. A NUMBER OF MICRORNAS ARE IMPLICATED IN THE MAINTENANCE OF TREGS. IN THIS STUDY, WE DEMONSTRATE THAT PERIPHERAL IMMUNE TOLERANCE IS CRITICALLY DEPENDENT ON POSTTRANSCRIPTIONAL REPRESSION OF THE CAMP-HYDROLYZI…						1257	KINGS COLL LONDON, SCH IMMUNOL & MICROBIAL SCI, GREAT MAZE POND, LONDON SE1 9RT, ENGLAND.; UCL, UCL CANC INST, LONDON, ENGLAND.; KINGS COLL LONDON, SCH LIFE COURSE SCI, LONDON, ENGLAND.; UNIV MANCHESTER, FAC BIOL MED & HLTH, MANCHESTER, LANCS, ENGLAND.;	UNIVERSITY OF LONDON; KING'S COLLEGE LONDON; UNIVERSITY OF LONDON; UNIVERSITY COLLEGE LONDON; UNIVERSITY OF LONDON; KING'S COLLEGE LONDON; UNIVERSITY OF MANCHESTER						2025-10-09		10.1172/JCI124725	ARTICLE			1558-8238	GRAHAM.LORD@KCL.AC.UK	1271		WELLCOME TRUST CLINICAL RESEARCH TRAINING FELLOWSHIP [107387/Z/15/Z]; MEDICAL RESEARCH COUNCIL (MRC) CLINICAL RESEARCH TRAINING FELLOWSHIP [G1002014]; BRITISH HEART FOUNDATION AWARD [PG/12/36/29444]; MRC [MR/R001413/1]; NATIONAL INSTITUTE FOR HEALTH RESEARCH (NIHR) BIOMEDICAL RESEARCH CENTRE BASED AT GUY'S AND ST. THOMAS' NATIONAL HEALTH SERVICE (NHS) FOUNDATION TRUST AND KING'S COLLEGE LONDON; D…	NA IS FUNDED BY A WELLCOME TRUST CLINICAL RESEARCH TRAINING FELLOWSHIP (107387/Z/15/Z). JCDW IS FUNDED BY A MEDICAL RESEARCH COUNCIL (MRC) CLINICAL RESEARCH TRAINING FELLOWSHIP (G1002014). THIS WORK WAS ALSO SUPPORTED BY A BRITISH HEART FOUNDATION AWARD (PG/12/36/29444 TO GML) AND AN MRC GRANT (MR/R001413/1 TO RGJ AND GML). GML IS ALSO SUPPORTED BY THE NATIONAL INSTITUTE FOR HEALTH RESEARCH (NIHR…	HN4AE				T-REG-CELLS; LYMPHORETICULAR DISEASE; SUPER-ENHANCERS; TGF-BETA; MICRORNA; EXPRESSION; FOXP3; DISRUPTION; INDUCTION; TARGET	3	J CLIN INVEST	J. CLIN. INVEST.	ENGLISH	71	GREEN SUBMITTED, GOLD	WILLIS, JOANNA/0000-0003-3260-4311; LORD, GRAHAM/0000-0003-2069-4743; HERTWECK, ARNULF/0000-0002-8609-8146; HOWARD, JANE/0000-0003-2754-8300; ROBERTS, LUKE/0000-0003-1143-304X; ANANDAGODA, NELOMI/0000-0003-2975-4351; JENNER, RICHARD/0000-0002-2946-6811	2015 MANCHESTER RD, ANN ARBOR, MI 48104 USA	MAR 1	15	ANN ARBOR	30741720		J	AMER SOC CLINICAL INVESTIGATION INC	2019
FAROOQ SM;ASHOUR HM	FAROOQ, SHUKKUR M.;ASHOUR, HOSSAM M.	ASHOUR HM, 2007, INT ARCH ALLERGY IMM, V144, P343, DOI 10.1159/000106461;ASHOUR HM, 2007, J LEUKOCYTE BIOL, V82, P1033, DOI 10.1189/JLB.0507310;ASHOUR HM, 2006, J IMMUNOL, V177, P8331, DOI 10.4049/JIMMUNOL.177.12.8331;ASHOUR HM, 2006, J IMMUNOL, V176, P5950, DOI 10.4049/JIMMUNOL.176.10.5950;BHOWMICK S, 2011, INT IMMUNOL, V23, P119, DOI 10.1093/INTIMM/DXQ461;BISIKIRSKA B, 2005, J CLIN INVEST, V115…	ANTIGENS INTRODUCED INTO THE ANTERIOR CHAMBER (AC) OF THE EYE INDUCE A POTENT FORM OF ANTIGEN-SPECIFIC PERIPHERAL IMMUNE TOLERANCE TERMED AC-ASSOCIATED IMMUNE DEVIATION (ACAID), WHICH PREVENTS INFLAMMATORY IMMUNE RESPONSES AND IS CHARACTERIZED BY IMPAIRED DELAYED-TYPE HYPERSENSITIVITY (DTH) RESPONSES. TYPE-II COLLAGEN (CII) IS A FIBRILLAR PROTEIN EXPRESSED EXCLUSIVELY IN CARTILAGE TISSUES. ALTHOU…	E48635						WAYNE STATE UNIV, DEPT PHARM PRACTICE, EUGENE APPLEBAUM COLL PHARM & HLTH SCI, DETROIT, MI 48202 USA.; CAIRO UNIV, FAC PHARM, DEPT MICROBIOL & IMMUNOL, CAIRO, EGYPT.;	WAYNE STATE UNIVERSITY; EGYPTIAN KNOWLEDGE BANK (EKB); CAIRO UNIVERSITY						2025-10-09		10.1371/journal.pone.0048635	ARTICLE				HOSSAMKING@MAILCITY.COM			WAYNE STATE UNIVERSITY	START-UP FUNDS FROM WAYNE STATE UNIVERSITY. THE FUNDERS HAD NO ROLE IN STUDY DESIGN, DATA COLLECTION AND ANALYSIS, DECISION TO PUBLISH, OR PREPARATION OF THE MANUSCRIPT.	032GO				EXPERIMENTAL AUTOIMMUNE ENCEPHALOMYELITIS; IMMUNE DEVIATION ACAID; GROWTH-FACTOR-BETA; ANTERIOR-CHAMBER; B-CELLS; RHEUMATOID-ARTHRITIS; SUPPRESSOR-CELLS; PRIVILEGE; ANTIGEN; EYE	11	PLOS ONE	PLOS ONE	ENGLISH	40	GOLD, GREEN SUBMITTED, GREEN PUBLISHED	ASHOUR, HOSSAM/0000-0002-1256-7368	1160 BATTERY STREET, STE 100, SAN FRANCISCO, CA 94111 USA	NOV 2	6	SAN FRANCISCO	23133648		J	PUBLIC LIBRARY SCIENCE	2012
POUW JN;NORDKAMP MAMO;VAN KEMPEN T;CONCEPCION AN;VAN LAAR JM;VAN WIJK F;SPIERINGS J;LEIJTEN EFA;BOES M	POUW, JULIETTE N.;NORDKAMP, MICHEL A. M. OLDE;VAN KEMPEN, TESSA;CONCEPCION, ARNO N. N.;VAN LAAR, JACOB M. M.;VAN WIJK, FEMKE;SPIERINGS, JULIA;LEIJTEN, EMMERIK F. A.;BOES, MARIANNE	AFZALI B, 2013, EUR J IMMUNOL, V43, P2043, DOI 10.1002/EJI.201243296;ALZYOUD R, 2021, CURR RHEUMATOL REP, V23, DOI 10.1007/S11926-021-01026-6;APPEL H, 2011, J RHEUMATOL, V38, P2445, DOI 10.3899/JRHEUM.110377;ARAUJO LM, 2014, ARTHRITIS RHEUMATOL, V66, P2412, DOI 10.1002/ART.38737;BADER HL, 2012, MATRIX BIOL, V31, P398, DOI 10.1016/J.MATBIO.2012.09.003;BEAVIS PA, 2011, P NATL ACAD SCI USA, V108, P1…	IN PSORIATIC ARTHRITIS (PSA), PREDISPOSING CLASS I HLA ALLELES, THE PRESENCE OF SYNOVIAL CLONALLY PROLIFERATED CD8 + T CELLS AND AUTOANTIBODIES ALL POINT TOWARDS THE LOSS OF IMMUNE TOLERANCE. HOWEVER, THE KEY MECHANISMS THAT LEAD TO IMMUNE DYSREGULATION ARE NOT FULLY UNDERSTOOD. IN OTHER TYPES OF INFLAMMATORY ARTHRITIS, T REGULATORY CELL (TREG) DYSFUNCTION AND PLASTICITY AT SITES OF INFLAMMATION …	20675						UNIV UTRECHT, UNIV MED CTR UTRECHT, DEPT RHEUMATOL & CLIN IMMUNOL, H03-103,POB 85500, NL-3508 GA UTRECHT, NETHERLANDS.; UNIV UTRECHT, UNIV MED CTR UTRECHT, CTR TRANSLAT IMMUNOL, NL-3508 AB UTRECHT, NETHERLANDS.; AVANS UNIV APPL SCI, BIOMED LAB SCI, NL-4800 RA BREDA, NETHERLANDS.; SINT MAARTENSKLIN, DEPT RHEUMATOL, NL-6500 GM NIJMEGEN, NETHERLANDS.; UNIV UTRECHT, WILHELMINA CHILDRENS HOSP, DEPT PE…	UTRECHT UNIVERSITY; UTRECHT UNIVERSITY MEDICAL CENTER; UTRECHT UNIVERSITY; UTRECHT UNIVERSITY MEDICAL CENTER; SINT MAARTENS CLINIC; UTRECHT UNIVERSITY; WILHELMINA KINDERZIEKENHUIS						2025-10-09		10.1038/s41598-022-24924-w	ARTICLE				J.N.POUW-3@UMCUTRECHT.NL					9O5JH				SUPPRESSIVE FUNCTION; FOXP3; DISEASE; EXPRESSION; DEMETHYLATION; PLASTICITY; INDUCTION; CYTOKINES; BLOOD; IL-17	1	SCI REP-UK	SCI REP	ENGLISH	49	GREEN PUBLISHED, GOLD		HEIDELBERGER PLATZ 3, BERLIN, 14197, GERMANY	NOV 30	14	BERLIN	36450783		J	NATURE PORTFOLIO	2022
RIGBY MR;TREXLER AM;PEARSON TC;LARSEN CP	RIGBY, MARK R.;TREXLER, ALISON M.;PEARSON, THOMAS C.;LARSEN, CHRISTIAN P.	ADAMS AB, 2002, DIABETES, V51, P265, DOI 10.2337/DIABETES.51.2.265;ADLER SH, 2002, CURR OPIN IMMUNOL, V14, P660, DOI 10.1016/S0952-7915(02)00376-X;AKALIN E, 1996, TRANSPLANTATION, V62, P1942, DOI 10.1097/00007890-199612270-00047;ANDERSON MS, 2005, ANNU REV IMMUNOL, V23, P447, DOI 10.1146/ANNUREV.IMMUNOL.23.021704.115643;ANDRE I, 1996, P NATL ACAD SCI USA, V93, P2260, DOI 10.1073/PNAS.93.6.2260;BA…	OBJECTIVE-BLOCKING T-CELL SIGNALING IS AN EFFECTIVE MEANS TO PREVENT AUTOIMMUNITY AND ALLOGRAFT REJECTION IN MANY ANIMAL MODELS, YET THE CLINICAL TRANSLATION OF MANY OF THESE APPROACHES HAS NOT RESULTED IN THE SUCCESS WITNESSED IN EXPERIMENTAL SYSTEMS. IMPROVED UNDERSTANDING OF THESE APPROACHES MAY ASSIST IN DEVELOPING SAFE AND EFFECTIVE MEANS TO TREAT DISORDERS SUCH AS AUTOIMMUNE DIABETES. RESEA…						2672	EMORY UNIV, SCH MED, DEPT PEDIAT, ATLANTA, GA 30322 USA.; EMORY UNIV, SCH MED, DEPT SURG, ATLANTA, GA 30322 USA.; CHILDRENS HEALTHCARE ATLANTA EGLESTON, ATLANTA, GA USA.;	EMORY UNIVERSITY; EMORY UNIVERSITY; CHILDREN'S HEALTHCARE OF ATLANTA (CHOA)						2025-10-09		10.2337/db07-1712	ARTICLE				MRIGBY@EMORY.EDU	2683				360FT				MONOCLONAL-ANTIBODY; NOD MOUSE; HOMEOSTATIC PROLIFERATION; TRANSPLANTATION TOLERANCE; LYMPH-NODES; CD40 LIGAND; IN-VIVO; MICE; SURVIVAL; COSTIMULATION	10	DIABETES	DIABETES	ENGLISH	50	HYBRID, GREEN SUBMITTED		1701 N BEAUREGARD ST, ALEXANDRIA, VA 22311-1717 USA	OCT	12	ALEXANDRIA	18492787		J	AMER DIABETES ASSOC	2008
STEPTOE RJ;RITCHIE JM;WILSON NS;VILLADANGOS JA;LEW AM;HARRISON LC	STEPTOE, RAYMOND J.;RITCHIE, JANINE M.;WILSON, NICHOLAS S.;VILLADANGOS, JOSE A.;LEW, ANDREW M.;HARRISON, LEONARD C.	AKBARI O, 2001, NAT IMMUNOL, V2, P725, DOI 10.1038/90667;APOSTOLOU I, 2004, J EXP MED, V199, P1401, DOI 10.1084/JEM.20040249;AZZAM HS, 2001, J IMMUNOL, V166, P5464, DOI 10.4049/JIMMUNOL.166.9.5464;BAMDEN MJ, 1998, IMMUNOL CELL BIOL, V76, P34;BEHRENS GMN, 2004, J IMMUNOL, V172, P5420, DOI 10.4049/JIMMUNOL.172.9.5420;BELZ GT, 2002, J EXP MED, V196, P1099, DOI 10.1084/JEM.20020861;BENNETT SRM, 1998,…	PERIPHERAL TOLERANCE IS REQUIRED TO PREVENT AUTOIMMUNE TISSUE DESTRUCTION BY SELF-REACTIVE T CELLS THAT ESCAPE NEGATIVE SELECTION IN THE THYMUS. ONE MECHANISM OF PERIPHERAL TOLERANCE IN CD8(+) T CELLS IS THEIR ACTIVATION BY RESTING DENDRITIC CELLS (DC). IN CONTRAST, DC CAN BE "LICENSED" BY CD4(+) T CELLS TO INDUCE CYTOTOXIC FUNCTION IN CD8(+) T CELLS. THE QUESTION THAT THEN ARISES, WHETHER CD4(+)…						2094	UNIV QUEENSLAND, PRINCESS ALEXANDRA HOSP, CTR IMMUNOL & CANC RES, WOOLLOONGABBA, QLD, AUSTRALIA.; ROYAL MELBOURNE HOSP, WALTER & ELIZA HALL INST MED RES, AUTOIMMUN & TRANSPLANTAT DIV, PARKVILLE, VIC 3050, AUSTRALIA.; ROYAL MELBOURNE HOSP, WALTER & ELIZA HALL INST MED RES, DIV IMMUNOL, PARKVILLE, VIC 3050, AUSTRALIA.;	PRINCESS ALEXANDRA HOSPITAL; UNIVERSITY OF QUEENSLAND; MELBOURNE HEALTH; ROYAL MELBOURNE HOSPITAL; WALTER & ELIZA HALL INSTITUTE; MELBOURNE HEALTH; ROYAL MELBOURNE HOSPITAL; WALTER & ELIZA HALL INSTITUTE						2025-10-09		10.4049/jimmunol.178.4.2094	ARTICLE			1550-6606	RSTEPTOE@CICR.UQ.EDU.AU	2103				133QF				RESTRICTED CROSS-PRESENTATION; MYELIN BASIC-PROTEIN; IN-VIVO; SELF-ANTIGENS; RESPONSES; COMPLEX; UNRESPONSIVENESS; GENERATION; EXPRESSION; MICE	4	J IMMUNOL	J. IMMUNOL.	ENGLISH	60		LEW, ANDREW/0000-0002-2198-8164; STEPTOE, RAYMOND/0000-0002-6513-6406; VILLADANGOS, JOSE/0000-0001-6771-8891	9650 ROCKVILLE PIKE, BETHESDA, MD 20814 USA	FEB 15	10	BETHESDA	17277113		J	AMER ASSOC IMMUNOLOGISTS	2007
OCHOA-REPÁRAZ J;MIELCARZ DW;DITRIO LE;BURROUGHS AR;FOUREAU DM;HAQUE-BEGUM S;KASPER LH	OCHOA-REPARAZ, JAVIER;MIELCARZ, DANIEL W.;DITRIO, LAUREN E.;BURROUGHS, ASHLEY R.;FOUREAU, DAVID M.;HAQUE-BEGUM, SAKHINA;KASPER, LLOYD H.	ARTIS D, 2008, NAT REV IMMUNOL, V8, P411, DOI 10.1038/NRI2316;BENSON MJ, 2007, J EXP MED, V204, P1765, DOI 10.1084/JEM.20070719;COOMBES JL, 2008, NAT REV IMMUNOL, V8, P435, DOI 10.1038/NRI2335;COOMBES JL, 2007, J EXP MED, V204, P1757, DOI 10.1084/JEM.20070590;ELIAS KM, 2008, BLOOD, V111, P1013, DOI 10.1182/BLOOD-2007-06-096438;GIULIANI F, 2005, J NEUROIMMUNOL, V165, P83, DOI 10.1016/J.JNEUROIM.20…	MUCOSAL TOLERANCE HAS BEEN CONSIDERED A POTENTIALLY IMPORTANT PATHWAY FOR THE TREATMENT OF AUTOIMMUNE DISEASE, INCLUDING HUMAN MULTIPLE SCLEROSIS AND EXPERIMENTAL CONDITIONS SUCH AS EXPERIMENTAL AUTOIMMUNE ENCEPHALOMYELITIS (EAE). THERE IS LIMITED INFORMATION ON THE CAPACITY OF COMMENSAL GUT BACTERIA TO INDUCE AND MAINTAIN PERIPHERAL IMMUNE TOLERANCE. INBRED SJL AND C57BL/6 MICE WERE TREATED ORAL…						6041	DARTMOUTH MED SCH, DEPT MED, LEBANON, NH 03756 USA.; DARTMOUTH MED SCH, DEPT MICROBIOL, LEBANON, NH 03756 USA.; DARTMOUTH MED SCH, DEPT IMMUNOL, LEBANON, NH 03756 USA.;	DARTMOUTH COLLEGE; DARTMOUTH COLLEGE; DARTMOUTH COLLEGE						2025-10-09		10.4049/jimmunol.0900747	ARTICLE				JAVIER.OCHOA-REPARAZ@DARTMOUTH.EDU	6050		DARTMOUTH-HITCHCOCK FOUNDATION [205-702B]; TEVA NEUROSCIENCE [50-2033]; TEVA NEUROSCIENCE MURRAY B. BORNSTEIN FUND; NATIONAL MULTIPLE SCLEROSIS SOCIETY [CA 1027A1/3]	THIS WORK WAS SUPPORTED BY THE DARTMOUTH-HITCHCOCK FOUNDATION (TO J.O.-R.; TIFFANY BLAKE FELLOWSHIP 205-702B) AND BY TRAINING GRANTS FROM TEVA NEUROSCIENCE (TO L.H.K.; GRANT 50-2033, TEVA NEUROSCIENCE MURRAY B. BORNSTEIN FUND) AND THE NATIONAL MULTIPLE SCLEROSIS SOCIETY (TO L.H.K; GRANT CA 1027A1/3).	519KQ				REGULATORY T-CELLS; RETINOIC-ACID; DENDRITIC CELLS; MULTIPLE-SCLEROSIS; INTESTINAL MICROBIOTA; LAMINA PROPRIA; DIFFERENTIATION; INDUCTION; RECEPTOR; AUTOANTIGEN	10	J IMMUNOL	J. IMMUNOL.	ENGLISH	35	BRONZE	OCHOA-REPARAZ, JAVIER/0000-0001-9610-3175; MIELCARZ, DANIEL/0000-0001-8784-8386	9650 ROCKVILLE PIKE, BETHESDA, MD 20814 USA	NOV 15	10	BETHESDA	19841183		J	AMER ASSOC IMMUNOLOGISTS	2009
LUGT BV;BECK ZT;FUHLBRIGGE RC;HACOHEN N;CAMPBELL JJ;BOES M	LUGT, BRYAN VANDER;BECK, ZACHARY T.;FUHLBRIGGE, ROBERT C.;HACOHEN, NIR;CAMPBELL, JAMES J.;BOES, MARIANNE	AMIT I, 2009, SCIENCE, V326, P257, DOI 10.1126/SCIENCE.1179050;BORKOWSKI TA, 1996, J EXP MED, V184, P2417, DOI 10.1084/JEM.184.6.2417;BURNS S, 2004, CELL MOTIL CYTOSKEL, V57, P118, DOI 10.1002/CM.10163;FU CM, 2010, IMMUNOL RES, V46, P72, DOI 10.1007/S12026-009-8126-5;GALLUCCI S, 1999, NAT MED, V5, P1249, DOI 10.1038/15200;GEISSMANN F, 1999, J IMMUNOL, V162, P4567;HUANG Q, 2001, SCIENCE, V294, P87…	THE MECHANISMS THAT UNDERLIE THE CRITICAL DENDRITIC CELL (DC) FUNCTION IN MAINTAINANCE OF PERIPHERAL IMMUNE TOLERANCE ARE INCOMPLETELY UNDERSTOOD, ALTHOUGH THE BETA-CATENIN SIGNALING PATHWAY IS CRITICAL FOR THIS ROLE. THE MOLECULAR DETAILS BY WHICH BETA-CATENIN SIGNALING IS REGULATED IN DCS ARE UNKNOWN. MECHANICAL DISRUPTION OF MURINE BONE MARROW-DERIVED DC (BMDC) CLUSTERS ACTIVATES DCS WHILE MAI…	E20099						BRIGHAM & WOMENS HOSP, DEPT DERMATOL, BOSTON, MA 02115 USA.; MASSACHUSETTS GEN HOSP, CTR IMMUNOL & INFLAMMATORY DIS, DIV RHEUMATOL ALLERGY & IMMUNOL, CHARLESTOWN, MA USA.; BROAD INST HARVARD & MIT, CAMBRIDGE, MA USA.; UNIV MED CTR UTRECHT, WILHELMINA CHILDRENS HOSP, DIV PEDIAT IMMUNOL, UTRECHT, NETHERLANDS.;	HARVARD UNIVERSITY; HARVARD UNIVERSITY MEDICAL AFFILIATES; BRIGHAM & WOMEN'S HOSPITAL; HARVARD UNIVERSITY; HARVARD UNIVERSITY MEDICAL AFFILIATES; MASSACHUSETTS GENERAL HOSPITAL; HARVARD UNIVERSITY; MASSACHUSETTS INSTITUTE OF TECHNOLOGY (MIT); BROAD INSTITUTE; WILHELMINA KINDERZIEKENHUIS; UTRECHT UNIVERSITY; UTRECHT UNIVERSITY MEDICAL CENTER						2025-10-09		10.1371/journal.pone.0020099	ARTICLE				JCAMPBELL@RICS.BWH.HARVARD.EDU; MBOES@UMCUTRECHT.NL			NATIONAL INSTITUTES OF HEALTH (NIH) [RO1-AR052810, R01-AI046784, R03-AI083796]	THE AUTHORS RECEIVED FUNDING FROM THE NATIONAL INSTITUTES OF HEALTH, NIH RO1-AR052810 (TO MB AND RF) AND R01-AI046784 & R03-AI083796 (TO JC). THE FUNDERS HAD NO ROLE IN STUDY DESIGN, DATA COLLECTION AND ANALYSIS, DECISION TO PUBLISH, OR PREPARATION OF THE MANUSCRIPT.	766OI				LANGERHANS CELLS; MATURATION; RESPONSES; ADHESION; DISRUPTION; RECEPTORS; TOLERANCE; IMMATURE; IMMUNITY	5	PLOS ONE	PLOS ONE	ENGLISH	23	GREEN SUBMITTED, GOLD	BOES, MARIANNE/0000-0003-2590-1692; BECK, ZACHARY/0000-0003-3436-7954	185 BERRY ST, STE 1300, SAN FRANCISCO, CA 94107 USA	MAY 20	9	SAN FRANCISCO	21625453		J	PUBLIC LIBRARY SCIENCE	2011
VIORRITTO ICB;NIKOLOV NP;SIEGEL RM	VIORRITTO, IRENE C. B.;NIKOLOV, NIKOLAY P.;SIEGEL, RICHARD M.	AIGNER T, 2002, J PATHOL, V198, P1, DOI 10.1002/PATH.1172;ALBERT ML, 1998, NATURE, V392, P86, DOI 10.1038/32183;ASANO K, 2004, J EXP MED, V200, P459, DOI 10.1084/JEM.20040342;BAUMANN I, 2002, ARTHRITIS RHEUM-US, V46, P191, DOI 10.1002/1529-0131(200201)46:1<191::AID-ART10027>3.0.CO;2-K;BEHRENS EM, 2003, EUR J IMMUNOL, V33, P2160, DOI 10.1002/EJI.200324076;BOSE JENS, 2004, J BIOL, V3, P15, DOI 10.1…	APOPTOSIS IS A PHYSIOLOGICAL PROCESS OF SELF-DESTRUCTION FOR CELLS THAT ARE DAMAGED OR PROGRAMMED TO DIE. APOPTOSIS OCCURS THROUGH A SERIES OF REGULATED EVENTS THAT ALLOW CELLULAR DEBRIS TO BE CONTAINED AND EFFICIENTLY PHAGOCYTOSED WITHOUT INITIATING A PROINFLAMMATORY IMMUNE RESPONSE. RECENT DATA HAVE LINKED PHYSIOLOGICAL APOPTOSIS AND THE UPTAKE OF APOPTOTIC CELLS BY MACROPHAGES AND SOME SUBSETS…						125	NHGRI, GENET DIS RES BRANCH, CELL SIGNALING SECT, BETHESDA, MD 20892 USA.; UNIV PENN, SCH MED, IMMUNOL GRAD GRP, PHILADELPHIA, PA 19104 USA.; NIAMS, IMMUNOREGULAT UNIT, AUTOIMMUN BRANCH, NIH, BETHESDA, MD 20892 USA.;	NATIONAL INSTITUTES OF HEALTH (NIH) - USA; NIH NATIONAL HUMAN GENOME RESEARCH INSTITUTE (NHGRI); UNIVERSITY OF PENNSYLVANIA; NATIONAL INSTITUTES OF HEALTH (NIH) - USA; NIH NATIONAL INSTITUTE OF ARTHRITIS & MUSCULOSKELETAL & SKIN DISEASES (NIAMS)						2025-10-09	APOPTOSIS; AUTOIMMUNITY; PHAGOCYTOSIS; DENTRITIC CELL; TOLL-LIKE RECEPTOR	10.1016/j.clim.2006.07.012	REVIEW			1521-7035	RSIEGEL@NIH.GOV	134		NIAMS NIH HHS [Z01 AR041133-04] FUNDING SOURCE: MEDLINE		130DJ				RECEPTOR TYROSINE KINASE; CD8 T-CELLS; MHC CLASS-I; APOPTOTIC CELLS; DENDRITIC CELLS; PHOSPHATIDYLSERINE RECEPTOR; AUTOANTIBODY PRODUCTION; VITRONECTIN RECEPTOR; CROSS-PRESENTATION; IMPAIRED UPTAKE	2	CLIN IMMUNOL	CLIN. IMMUNOL.	ENGLISH	68	GREEN SUBMITTED	SIEGEL, RICHARD/0000-0001-5953-9893	525 B ST, STE 1900, SAN DIEGO, CA 92101-4495 USA	FEB	10	SAN DIEGO	17029966		J	ACADEMIC PRESS INC ELSEVIER SCIENCE	2007
SOYER OU;AKDIS M;RING J;BEHRENDT H;CRAMERI R;LAUENER R;AKDIS CA	SOYER, O. U.;AKDIS, M.;RING, J.;BEHRENDT, H.;CRAMERI, R.;LAUENER, R.;AKDIS, C. A.	AALBERSE RC, 2009, CLIN EXP ALLERGY, V39, P469, DOI 10.1111/J.1365-2222.2009.03207.X;AGACHE I, 2012, ALLERGY, V67, P835, DOI 10.1111/J.1398-9995.2012.02832.X;AKDIS CA, 1998, J CLIN INVEST, V102, P98, DOI 10.1172/JCI2250;AKDIS C, 2011, EUR J IMMUNOL, V41, P2802, DOI 10.1002/EJI.201190061;AKDIS CA, 2012, NAT MED, V18, P736, DOI 10.1038/NM.2754;AKDIS CA, 2011, J ALLERGY CLIN IMMUN, V127, P18, DOI 10…	THE IMMUNE SYSTEM IS REGULATED TO PROTECT THE HOST FROM EXAGGERATED STIMULATORY SIGNALS ESTABLISHING A STATE OF TOLERANCE IN HEALTHY INDIVIDUALS. THE DISEQUILIBRIUM IN IMMUNE REGULATORY VS EFFECTOR MECHANISMS RESULTS IN ALLERGIC OR AUTOIMMUNE DISORDERS IN GENETICALLY PREDISPOSED SUBJECTS UNDER CERTAIN ENVIRONMENTAL CONDITIONS. AS DEMONSTRATED IN ALLERGEN-SPECIFIC IMMUNOTHERAPY AND IN THE HEALTHY …						161	HACETTEPE UNIV, SCH MED, DEPT PEDIAT ALLERGY, ANKARA, TURKEY.; UNIV ZURICH, SWISS INST ALLERGY & ASTHMA RES SIAF, CH-7270 DAVOS, SWITZERLAND.; CK CARE, DAVOS, SWITZERLAND.; TECH UNIV MUNICH, DEPT DERMATOL & ALLERGY BIEDERSTEIN, D-80290 MUNICH, GERMANY.; TECH UNIV MUNICH, HELMHOLTZ ZENTRUM MUNCHEN, ZENTRUM ALLERGIE & UMWELT ZAUM, D-80290 MUNICH, GERMANY.; HOCHGEBIRGSKLIN DAVOS WOLFGANG, DAVOS, SWI…	HACETTEPE UNIVERSITY; UNIVERSITY OF ZURICH; SWISS INSTITUTE OF ALLERGY & ASTHMA RESEARCH; TECHNICAL UNIVERSITY OF MUNICH; HELMHOLTZ ASSOCIATION; HELMHOLTZ-CENTER MUNICH - GERMAN RESEARCH CENTER FOR ENVIRONMENTAL HEALTH; TECHNICAL UNIVERSITY OF MUNICH						2025-10-09	ALLERGY; DENDRITIC CELLS; PERIPHERAL TOLERANCE; T HELPER CELLS; T REGULATORY CELLS	10.1111/all.12085	REVIEW			1398-9995	AKDISAC@SIAF.UZH.CH	170		SWISS NATIONAL FOUNDATION; CHRISTINE KUHNE-CENTER FOR ALLERGY RESEARCH AND EDUCATION (CK-CARE)	THE AUTHORS' LABORATORIES ARE SUPPORTED BY THE SWISS NATIONAL FOUNDATION GRANTS AND CHRISTINE KUHNE-CENTER FOR ALLERGY RESEARCH AND EDUCATION (CK-CARE).	073EW				REGULATORY T-CELLS; THYMIC STROMAL LYMPHOPOIETIN; MUCOSAL DENDRITIC CELLS; AIRWAY INFLAMMATION; TGF-BETA; EPITHELIAL-CELLS; B-CELL; ANTIBODY-RESPONSES; MITE ALLERGEN; CUTTING EDGE	2	ALLERGY	ALLERGY	ENGLISH	102	BRONZE	AKDIS, CEZMI/0000-0001-8020-019X; LAUENER, ROGER/0000-0002-8412-606X;	111 RIVER ST, HOBOKEN 07030-5774, NJ USA	FEB	10	HOBOKEN	23253293		J	WILEY	2013
WU CY;ZHAO GH;ZHAO YQ;LIU H;ZHANG PJ;CHEN DK	WU, C. Y.;ZHAO, G. H.;ZHAO, Y. Q.;LIU, H.;ZHANG, P. J.;CHEN, D. K.	ATFY MAHA, 2009, EGYPT J IMMUNOL, V16, P117;BECKER K, 2003, STROKE, V34, P1809, DOI 10.1161/01.STR.0000078308.77727.EA;BOURREAU E, 2009, INFECT IMMUN, V77, P1465, DOI 10.1128/IAI.01398-08;COBBOLD SP, 2003, TRANSPL INT, V16, P66, DOI 10.1111/J.1432-2277.2003.TB00266.X;COHEN JL, 2002, J EXP MED, V196, P401, DOI 10.1084/JEM.20020090;FU BM, 2010, CELL IMMUNOL, V261, P69, DOI 10.1016/J.CELLIMM.2009.11…	CD4(+)CD25(+) T CELLS PLAYED A CRITICAL ROLE IN THE ESTABLISHMENT AND MAINTENANCE OF PERIPHERAL TOLERANCE VIA ADOPTIVE TRANSFER. HOWEVER, WHETHER ONE OR MORE MOLECULES IN CD4(+)CD25(+) T CELLS THAT COULD INDEPENDENTLY MEDIATE PERIPHERAL TOLERANCE WAS DISPUTED BY WORLDWIDE RESEARCHERS. IN THE PRESENT STUDY, ONE SOLUBLE ANTIGEN-SPECIFIC FACTOR WAS EXTRACTED FROM SPLENIC LYMPHOCYTES LYSATES OF OVA-T…						642	NW A&F UNIV, COLL VET MED, YANGLING 712100, SHAANXI PROV, PEOPLES R CHINA.; SHAANXI INST EDUC, DEPT BIOL, XIAN 710061, SHAANXI PROV, PEOPLES R CHINA.;	NORTHWEST A&F UNIVERSITY - CHINA						2025-10-09	OVA-TIF; CD4(+)CD25(+) T CELLS; PERIPHERAL TOLERANCE; GRAFT REJECTION; POTENTIAL THERAPEUTIC; CHINA		ARTICLE					650		CHINA POSTDOCTORAL SCIENCE FOUNDATION [20070420219, 200902607]	THIS PROJECT WAS SUPPORTED BY THE CHINA POSTDOCTORAL SCIENCE FOUNDATION (GRANT NO. 20070420219 AND 200902607). THE EXPERIMENTS COMPLY WITH THE CURRENT LAWS OF THE COUNTRY IN WHICH THE EXPERIMENTS WERE PERFORMED.	739AB				IMMUNOLOGICAL SELF-TOLERANCE; GROWTH-FACTOR-BETA; DENDRITIC CELLS; IMMUNE-RESPONSES; REGULATORY CELLS; TRANSPLANTATION TOLERANCE; ADOPTIVE IMMUNOTHERAPY; SUPPRESSOR FUNCTION; MULTIPLE-SCLEROSIS; TUMOR-IMMUNITY	5	J ANIM VET ADV	J. ANIM. VET. ADV.	ENGLISH	54			ANSINET BUILDING, 308-LASANI TOWN, SARGODHA RD, FAISALABAD, 38090, PAKISTAN		9	FAISALABAD			J	MEDWELL ONLINE	2011
NÜSSING S;TRAPANI JA;PARISH IA	NUSSING, SIMONE;TRAPANI, JOSEPH A.;PARISH, IAN A.	AALTONEN J, 1997, NAT GENET, V17, P399, DOI 10.1038/NG1297-399;ADLER AJ, 1998, J EXP MED, V187, P1555, DOI 10.1084/JEM.187.10.1555;ALFEI F, 2019, NATURE, V571, P265, DOI 10.1038/S41586-019-1326-9;ALLEN BM, 2020, NAT MED, V26, P1125, DOI 10.1038/S41591-020-0892-6;ALLEN S, 2005, J IMMUNOL, V175, P5759, DOI 10.4049/JIMMUNOL.175.9.5759;ANDERSON MS, 2016, NAT REV IMMUNOL, V16, P247, DOI 10.1038/NRI.20…	IMMUNOTHERAPY HAS REVOLUTIONIZED THE TREATMENT OF CANCER. NEVERTHELESS, THE MAJORITY OF PATIENTS DO NOT RESPOND TO THERAPY, MEANING A DEEPER UNDERSTANDING OF TUMOR IMMUNE EVASION STRATEGIES IS REQUIRED TO BOOST TREATMENT EFFICACY. THE VAST MAJORITY OF IMMUNOTHERAPY STUDIES HAVE FOCUSED ON HOW TREATMENT REINVIGORATES EXHAUSTED CD8(+)T CELLS WITHIN THE TUMOR. IN CONTRAST, HOW THERAPIES INFLUENCE RE…	589641						PETER MACCALLUM CANC CTR, MELBOURNE, VIC, AUSTRALIA.; UNIV MELBOURNE, SIR PETER MACCALLUM DEPT ONCOL, PARKVILLE, VIC, AUSTRALIA.;	PETER MACCALLUM CANCER CENTER; PETER MACCALLUM CANCER CENTER; UNIVERSITY OF MELBOURNE						2025-10-09	CANCER IMMUNOTHERAPIES; IMMUNOLOGICAL TOLERANCE; CANCER IMMUNE EVASION; CD8(+)T CELL; CHECKPOINT BLOCKADE	10.3389/fimmu.2020.589641	REVIEW				IAN.PARISH@PETERMAC.ORG			HFSP YOUNG INVESTIGATORS GRANT [RGY0065/2018]	PUBLICATION OF THIS REVIEW WAS SUPPORTED BY HFSP YOUNG INVESTIGATORS GRANT RGY0065/2018.	NX1XH				ANTIGEN-PRESENTING CELLS; RESTING DENDRITIC CELLS; SENTINEL LYMPH-NODES; TRANSCRIPTION FACTOR; PERIPHERAL TOLERANCE; CROSS-PRESENTATION; CUTTING EDGE; SELF-ANTIGENS; NEGATIVE SELECTION; MOLECULAR SIGNATURE		FRONT IMMUNOL	FRONT. IMMUNOL.	ENGLISH	200	GREEN SUBMITTED, GOLD	PARISH, IAN/0000-0003-3528-478X	AVENUE DU TRIBUNAL FEDERAL 34, LAUSANNE, CH-1015, SWITZERLAND	SEP 23	16	LAUSANNE	33072137		J	FRONTIERS MEDIA SA	2020
HOPP AK;RUPP A;LUKACS-KOMEK V	HOPP, ANN-KATRIN;RUPP, ANNE;LUKACS-KOMEK, VERONIKA	ACTON SE, 2012, IMMUNITY, V37, P276, DOI 10.1016/J.IMMUNI.2012.05.022;AKBARI O, 2001, NAT IMMUNOL, V2, P725, DOI 10.1038/90667;AZZAOUI I, 2011, BLOOD, V118, P3549, DOI 10.1182/BLOOD-2011-02-338780;BABA T, 2012, PLOS ONE, V7, DOI 10.1371/JOURNAL.PONE.0041154;BABA T, 2009, J IMMUNOL, V183, P3053, DOI 10.4049/JIMMUNOL.0900438;BAGHDADI M, 2012, PLOS ONE, V7, DOI 10.1371/JOURNAL.PONE.0039607;BEDOUI S,…	THE OPERATION OF BOTH CENTRAL AND PERIPHERAL TOLERANCE ENSURES THE PREVENTION OF AUTOIMMUNE DISEASES. THE MAINTENANCE OF PERIPHERAL TOLERANCE REQUIRES SELF-ANTIGEN PRESENTATION BY PROFESSIONAL ANTIGEN PRESENTING CELLS (APCS). DENDRITIC CELLS (DCS) ARE CONSIDERED AS MAJOR APCS INVOLVED IN THIS PROCESS. THE CURRENT REVIEW DISCUSSES THE ROLE OF DCS IN AUTOIMMUNE DISEASES, THE VARIOUS FACTORS INVOLVE…	55						UNIV SAARLAND, MED CTR, DEPT MED 2, D-66424 HOMBURG, GERMANY.;	SAARLAND UNIVERSITY						2025-10-09	SELF-ANTIGEN PRESENTATION; PERIPHERAL TOLERANCE; TOLEROGENIC DENDRITIC CELLS; DENDRITIC CELL SUBTYPES AND AUTOIMMUNITY	10.3389/fimmu.2014.00055	REVIEW				VERONIKA.LUKACS-KOMEK@UNIKLINIKUM-SAARLAND.DE			ALEXANDER VON HUMBOLDT FOUNDATION; SOFJA KOVALEVSKAJA AWARD	THIS WORK WAS SUPPORTED BY THE ALEXANDER VON HUMBOLDT FOUNDATION, SOFJA KOVALEVSKAJA AWARD TO VERONIKA LUKACS-KORNEK.	CH4YH				T-REGULATORY CELLS; COLONY-STIMULATING FACTOR; MYELIN BASIC-PROTEIN; CROSS-PRESENTATION; PERIPHERAL DELETION; PRESENTING CELLS; INDUCE TOLERANCE; IN-VIVO; INDOLEAMINE 2,3-DIOXYGENASE; DEC-205 RECEPTOR		FRONT IMMUNOL	FRONT. IMMUNOL.	ENGLISH	170	GREEN PUBLISHED, GOLD	HOPP, ANN-KATRIN/0000-0002-2594-4070	AVENUE DU TRIBUNAL FEDERAL 34, LAUSANNE, CH-1015, SWITZERLAND	FEB 13	14	LAUSANNE	24592266		J	FRONTIERS MEDIA SA	2014
WIXLER V;DANTAS RL;VARGA G;BOERGELING Y;LUDWIG S	WIXLER, VIKTOR;DANTAS, RAFAEL LEITE;VARGA, GEORG;BOERGELING, YVONNE;LUDWIG, STEPHAN	ANTONIOLI L, 2013, TRENDS MOL MED, V19, P355, DOI 10.1016/J.MOLMED.2013.03.005;BAHREYNI A, 2018, J PHARM PHARMACOL, V70, P191, DOI 10.1111/JPHP.12844;BASTID J, 2015, CANCER IMMUNOL RES, V3, P254, DOI 10.1158/2326-6066.CIR-14-0018;BOREA PA, 2016, TRENDS PHARMACOL SCI, V37, P419, DOI 10.1016/J.TIPS.2016.02.006;BYNOEL MS, 2008, TRENDS IMMUNOL, V29, P99, DOI 10.1016/J.IT.2007.12.005;CAUWELS A, 2014, …	RESTORING PERIPHERAL IMMUNE TOLERANCE IS CRUCIAL FOR ADDRESSING AUTOIMMUNE DISEASES. AN ANCIENT MECHANISM IN MAINTAINING THE BALANCE BETWEEN INFLAMMATION AND TOLERANCE IS THE RATIO OF EXTRACELLULAR ATP (EXATP) AND ADENOSINE. OUR PREVIOUS RESEARCH DEMONSTRATED THE EFFECTIVENESS OF SMALL SPLEEN PEPTIDES (SSPS) IN INHIBITING PSORIATIC ARTHRITIS PROGRESSION, EVEN IN THE PRESENCE OF THE PRO-INFLAMMATO…	469						WESTFAELISCHE WILHELMS UNIV, INST MOL VIROL, CTR MOL BIOL INFLAMMAT ZMBE, VON ESMARCH STR 56, D-48149 MUNSTER, GERMANY.; UNIV CHILDRENS HOSP MUENSTER, DEPT PEDIAT RHEUMATOL & IMMUNOL, D-48149 MUNSTER, GERMANY.; WESTFAELISCHE WILHELMS UNIV, DEPT MENTAL HLTH, D-48149 MUNSTER, GERMANY.;	UNIVERSITY OF MUNSTER						2025-10-09	SMALL SPLENIC PEPTIDES; DENDRITIC CELLS; TREG CELLS; PERIPHERAL IMMUNE TOLERANCE; EXTRACELLULAR ATP; ADENOSINE; HUVECS; PERICYTES	10.3390/biom14040469	ARTICLE			2218-273X	VWIXLER@UNI-MUENSTER.DE; RAFAEL.LEITEDANTAS@UKMUENSTER.DE; VARGA@UNI-MUENSTER.DE; BORGELIN@UNI-MUENSTER.DE; LUDWIGS@UNI-MUENSTER.DE			INTERDISCIPLINARY CENTER OF CLINICAL RESEARCH (IZKF) OF THE MEDICAL FACULTY, UNIVERSITY OF MUENSTER [LUD2/013/21]; DEUTSCHE FORSCHUNGSGEMEINSCHAFT [SFB 1009-B2]; OPEN ACCESS PUBLICATION FUND OF THE UNIVERSITY OF MUENSTER	THIS WORK WAS SUPPORTED BY THE INTERDISCIPLINARY CENTER OF CLINICAL RESEARCH (IZKF GRANT LUD2/013/21) OF THE MEDICAL FACULTY, UNIVERSITY OF MUENSTER, AND THE DEUTSCHE FORSCHUNGSGEMEINSCHAFT (SFB 1009-B2) AND THE OPEN ACCESS PUBLICATION FUND OF THE UNIVERSITY OF MUENSTER.	OX7F6				THYMOSIN BETA(4); ADENOSINE; PROTEIN; BETA-4; CD39; EXPRESSION; ARTHRITIS; CAPACITY; RELEASE; CD73	4	BIOMOLECULES	BIOMOLECULES	ENGLISH	49	GOLD	LUDWIG, STEPHAN/0000-0003-4490-3052; WIXLER, VIKTOR/0000-0003-0307-6038; BORGELING, YVONNE/0000-0002-5737-9010	ST ALBAN-ANLAGE 66, CH-4052 BASEL, SWITZERLAND	APR	25	BASEL	38672485		J	MDPI	2024
SONODA KH;NAKAMURA T;YOUNG HA;HART D;CARMELIET P;STEIN-STREILEIN J	SONODA, KOH-HEI;NAKAMURA, TAKAHIKO;YOUNG, HOWARD A.;HART, DAVID;CARMELIET, PETER;STEIN-STREILEIN, JOAN	ASHOUR HM, 2006, J IMMUNOL, V176, P5950, DOI 10.4049/JIMMUNOL.176.10.5950;BENDELAC A, 1997, ANNU REV IMMUNOL, V15, P535, DOI 10.1146/ANNUREV.IMMUNOL.15.1.535;BENDELAC A, 1995, SCIENCE, V268, P863, DOI 10.1126/SCIENCE.7538697;BIANCHI E, 1996, J CLIN INVEST, V98, P1133, DOI 10.1172/JCI118896;BICKERSTAFF AA, 2000, J IMMUNOL, V164, P5132, DOI 10.4049/JIMMUNOL.164.10.5132;CHAPMAN HA, 1997, CURR OPIN C…	IN A MODEL OF PERIPHERAL TOLERANCE CALLED ANTERIOR CHAMBER-ASSOCIATED IMMUNE DEVIATION (ACAID), THE DIFFERENTIATION OF THE T REGULATORY CELLS DEPENDS ON NKT CELLS AND OCCURS IN THE SPLEEN. IN THIS STUDY, WE SHOW THAT NKT CELLS THAT EXPRESS THE INVARIANT (I) TCR AND ARE THE CDLD-REACTIVE NKT CELLS (REQUIRED FOR DEVELOPMENT OF PERIPHERAL TOLERANCE) ACTUALLY PRODUCED UROKINASE-TYPE PLASMINOGEN ACTIV…						2215	HARVARD UNIV, SCH MED, SCHEPENS EYE RES INST, DEPT OPHTHALMOL, BOSTON, MA 02114 USA.; KYUSHU UNIV, GRAD SCH MED SCI, DEPT OPHTHALMOL, FUKUOKA, JAPAN.; NCI, EXPT IMMUNOL LAB, FT DETRICK, MD 21702 USA.; UNIV CALGARY, DEPT INFECT DIS & MICROBIOL, CALGARY, AB, CANADA.; KATHOLIEKE UNIV LEUVEN, CTR TRANSGENE TECHNOL & GENE THERAPY, LOUVAIN, BELGIUM.;	HARVARD UNIVERSITY; HARVARD MEDICAL SCHOOL; HARVARD UNIVERSITY MEDICAL AFFILIATES; SCHEPENS EYE RESEARCH INSTITUTE; KYUSHU UNIVERSITY; NATIONAL INSTITUTES OF HEALTH (NIH) - USA; NIH NATIONAL CANCER INSTITUTE (NCI); UNIVERSITY OF CALGARY; KU LEUVEN						2025-10-09		10.4049/jimmunol.179.4.2215	ARTICLE			1550-6606	JOAN.STEIN@SCHEPENS.HARVARD.EDU	2222		NEI NIH HHS [EY 13306, R01 EY11983] FUNDING SOURCE: MEDLINE		203EZ				IMMUNE DEVIATION ACAID; T-REGULATORY CELLS; ANTERIOR-CHAMBER; B-CELLS; SOLUBLE-ANTIGEN; INDUCTION; RECEPTOR; MICE; SUPPRESSION; APC	4	J IMMUNOL	J. IMMUNOL.	ENGLISH	56	BRONZE	YOUNG, HOWARD/0000-0002-3118-5111; CARMELIET, PETER/0000-0001-7961-1821;	9650 ROCKVILLE PIKE, BETHESDA, MD 20814 USA	AUG 15	8	BETHESDA	17675481		J	AMER ASSOC IMMUNOLOGISTS	2007
LAJOS J	LAJOS, JAKAB	AMBRUS G, 2003, J IMMUNOL, V170, P1374, DOI 10.4049/JIMMUNOL.170.3.1374;BARNES PJ, 1997, NEW ENGL J MED, V336, P1066, DOI 10.1056/NEJM199704103361506;BENIGNI F, 1996, BLOOD, V87, P1851, DOI 10.1182/BLOOD.V87.5.1851.BLOODJOURNAL8751851;BLOBE GC, 2000, NEW ENGL J MED, V342, P1350, DOI 10.1056/NEJM200005043421807;BODE JG, 2001, J IMMUNOL, V167, P1469, DOI 10.4049/JIMMUNOL.167.3.1469;BODE JG, 2012, E…	THE LIVER IS KNOWN TO BE THE METABOLIC CENTRE OF THE ORGANISM AND IS UNDER THE CONTROL OF THE CENTRAL NERVOUS SYSTEM. IT HAS A PECULIAR TISSUE STRUCTURE AND ITS ANATOMIC LOCALISATION DEFINES IT AS PART OF THE IMMUNE SYSTEM HAVING AN INDIVIDUAL ROLE IN THE DEFENCE OF THE ORGANISM. THE DETERMINANT OF ITS PARTICULAR TISSUE BUILD-UP IS THE SINUSOID SYSTEM. IN ADDITION TO HEPATOCYTES, ONE CELL ROW "EN…						1203	SEMMELWEIS EGYET, BELGYOGYASZATI KLIN 3, ALTALANOS ORVOSTUDOMANYI KAR, BUDAPEST, HUNGARY.;	SEMMELWEIS UNIVERSITY						2025-10-09	LIVER; IMMUNE SYSTEM; PERIPHERAL IMMUNE TOLERANCE; ALPHA 2-MACROGLOBULIN; TRANSFORMING GROWTH FACTOR	10.1556/650.2015.30190	ARTICLE			1788-6120		1213				CM9TV				GROWTH-FACTOR-BETA; ACUTE-PHASE PROTEINS; NF-KAPPA-B; TGF-BETA; INNATE IMMUNITY; HEPATIC-FIBROSIS; BINDING-PROTEIN; DOWN-REGULATION; T-CELLS; DISEASE	30	ORVOSI HETILAP	ORVOSI HETILAP	HUNGARIAN	53	HYBRID		PRIELLE K U 19, PO BOX 245,, H-1117 BUDAPEST, HUNGARY	JUL	11	BUDAPEST	26186144		J	AKADEMIAI KIADO RT	2015
TRETTER T;LORENZ HM	TRETTER, T.;LORENZ, H. -M.	BLAIR PA, 2010, IMMUNITY, V32, P129, DOI 10.1016/J.IMMUNI.2009.11.009;BOUAZIZ JD, 2008, IMMUNOL REV, V224, P201, DOI 10.1111/J.1600-065X.2008.00661.X;FILLATREAU S, 2002, NAT IMMUNOL, V3, P944, DOI 10.1038/NI833;FILLATREAU S, 2008, NAT REV IMMUNOL, V8, P391, DOI 10.1038/NRI2315;FROMMER F, 2008, J IMMUNOL, V181, P5748, DOI 10.4049/JIMMUNOL.181.8.5748;JAHRSDÖRFER B, 2006, BLOOD, V108, P2712, DOI 10.…	THE IMMUNE SYSTEM IS REGULATED BY A VARIETY OF MECHANISM; THAT PREVENT OVERWHELMING IMMUNE RESPONSES AND A BREAK IN TOLERANCE. THERE HAVE KEEN INDICATIONS FOR SOME TIME THAT POPULATIONS OF B CELLS ARE ALSO A PART OF THIS NETWORK AND ABLE TO EXERT REGULATORY FUNCTIONS. HERE WE SUMMARIZE CURRENT KNOWLEDGE ON THIS PREVIOUSLY UNRECOGNIZED B CELL FUNCTION AND THEIR POTENTIAL ROLE IN PROTECTION AGAINST…						813	HEIDELBERG UNIV, MED KLIN 5, SEKT RHEUMATOL, D-69120 HEIDELBERG, GERMANY.;	RUPRECHT KARLS UNIVERSITY HEIDELBERG						2025-10-09	B CELLS; IMMUNE REGULATION; LYMPHOCYTE ACTIVATION; PERIPHERAL TOLERANCE; AUTOIMMUNITY	10.1007/s00393-010-0713-2	ARTICLE			1435-1250	THERESA.TRETTER@MED.UNI-HEIDELBERG.DE	+				683WZ				AUTOIMMUNITY; INDUCTION	9	Z RHEUMATOL	Z. RHEUMATOL.	GERMAN	14			TIERGARTENSTRASSE 17, D-69121 HEIDELBERG, GERMANY	NOV	4	HEIDELBERG	21063830		J	SPRINGER HEIDELBERG	2010
LEES JR;CHARBONNEAU B;SWANSON AK;JENSEN R;ZHANG JF;MATUSIK R;RATLIFF TL	LEES, JR;CHARBONNEAU, B;SWANSON, AK;JENSEN, R;ZHANG, JF;MATUSIK, R;RATLIFF, TL	ALFERINK J, 1995, INT IMMUNOL, V7, P331, DOI 10.1093/INTIMM/7.2.331;DAVEY GM, 2002, J EXP MED, V196, P947, DOI 10.1084/JEM.20020827;DHODAPKAR MV, 2002, BLOOD, V100, P174, DOI 10.1182/BLOOD.V100.1.174;DHODAPKAR MV, 2001, J EXP MED, V193, P233, DOI 10.1084/JEM.193.2.233;FERBER I, 1994, SCIENCE, V263, P674, DOI 10.1126/SCIENCE.8303275;GARZA KM, 2000, J IMMUNOL, V164, P3982, DOI 10.4049/JIMMUNOL.164.…	PREVIOUS REPORTS HAVE DEMONSTRATED CLONAL DELETION OF CD8(+) T CELLS DURING PERIPHERAL TOLERANCE INDUCTION TO TISSUE ANTIGENS. HOWEVER, DIRECT EVIDENCE DEMONSTRATING A CAUSAL CONNECTION BETWEEN DELETION AND TOLERANCE HAS NOT BEEN REPORTED BECAUSE OF MODEL LIMITATIONS IN WHICH THE TISSUE ANTIGENS WERE EXPRESSED IN VITAL ORGANS. THUS, STUDIES WERE INITIATED IN A MOUSE MODEL WHERE EXPRESSION OF A ME…						248	UNIV IOWA, DEPT UROL, IOWA CITY, IA 52242 USA.; UNIV IOWA, DEPT MICROBIOL, IOWA CITY, IA 52242 USA.; UNIV IOWA, INTERDISCIPLINARY PROGRAM IMMUNOL, IOWA CITY, IA USA.; VAXIN INC, BIRMINGHAM, AL USA.; VANDERBILT UNIV, DEPT SURG, NASHVILLE, TN 37240 USA.;	UNIVERSITY OF IOWA; UNIVERSITY OF IOWA; UNIVERSITY OF IOWA; VANDERBILT UNIVERSITY						2025-10-09	TOLERANCE/SUPPRESSION/ANERGY; CTL; CELLULAR ACTIVATION	10.1111/j.1365-2567.2005.02293.x	ARTICLE			1365-2567	REDLEES@HOTMAIL.COM; TIM-RATLIFF@UIOWA.EDU	261				003GB				IMMATURE DENDRITIC CELLS; SELF-ANTIGENS; CROSS-PRESENTATION; IN-VIVO; EFFECTOR FUNCTION; SOLID TUMORS; EXPRESSION; MICE; AUTOIMMUNITY; INHIBITION	2	IMMUNOLOGY	IMMUNOLOGY	ENGLISH	34	GREEN PUBLISHED	LEES, JASON/0000-0002-9965-1414; MATUSIK, ROBERT/0000-0003-2057-9892	111 RIVER ST, HOBOKEN 07030-5774, NJ USA	FEB	14	HOBOKEN	16423061		J	WILEY	2006
GURAM K;KIM SS;WU V;SANDERS PD;PATEL S;SCHOENBERGER SP;COHEN EEW;CHEN SY;SHARABI AB	GURAM, KRIPA;KIM, SANGWOO S.;WU, VICTORIA;SANDERS, P. DOMINICK;PATEL, SANDIP;SCHOENBERGER, STEPHEN P.;COHEN, EZRA E. W.;CHEN, SI-YI;SHARABI, ANDREW B.	AGLE K, 2018, BLOOD, V132, P435, DOI 10.1182/BLOOD-2017-09-807156;AKIRA S, 2004, NAT REV IMMUNOL, V4, P499, DOI 10.1038/NRI1391;ALEXANDER WS, 2004, ANNU REV IMMUNOL, V22, P503, DOI 10.1146/ANNUREV.IMMUNOL.22.091003.090312;ALEXANDER WS, 1999, CELL, V98, P597, DOI 10.1016/S0092-8674(00)80047-1;APOLO AB, 2017, J CLIN ONCOL, V35, P2117, DOI 10.1200/JCO.2016.71.6795;ARAKAKI R, 2014, CRIT REV IMMUNOL, …	CONTINUED DISCOVERIES OF NEGATIVE REGULATORS OF INFLAMMATORY SIGNALING PROVIDE DETAILED MOLECULAR INSIGHTS INTO PERIPHERAL TOLERANCE AND ANTI-TUMOR IMMUNITY. ACCUMULATING EVIDENCE INDICATES THAT PERIPHERAL TOLERANCE IS MAINTAINED AT MULTIPLE LEVELS OF IMMUNE RESPONSES BY NEGATIVE REGULATORS OF PROINFLAMMATORY SIGNALING, SOLUBLE ANTI-INFLAMMATORY FACTORS, INHIBITORY SURFACE RECEPTORS & LIGANDS, AN…	491						UNIV CALIF SAN DIEGO, DEPT RADIAT MED & APPL SCI, SAN DIEGO MOORES CANC CTR, SAN DIEGO, CA 92103 USA.; UNIV CALIF SAN DIEGO, MOORES COMPREHENS CANC CTR, SAN DIEGO, CA 92103 USA.; UNIV CALIF SAN DIEGO, SAN DIEGO MOORES CANC CTR, CTR PERSONALIZED CANC THERAPY, DIV HEMATOL & ONCOL, SAN DIEGO, CA 92103 USA.; LA JOLLA INST ALLERGY & IMMUNOL, LAB CELLULAR IMMUNOL, LA JOLLA, CA USA.; UNIV SOUTHERN CALIF…	UNIVERSITY OF CALIFORNIA SYSTEM; UNIVERSITY OF CALIFORNIA SAN DIEGO; UNIVERSITY OF CALIFORNIA SYSTEM; UNIVERSITY OF CALIFORNIA SAN DIEGO; UNIVERSITY OF CALIFORNIA SYSTEM; UNIVERSITY OF CALIFORNIA SAN DIEGO; LA JOLLA INSTITUTE FOR IMMUNOLOGY; UNIVERSITY OF SOUTHERN CALIFORNIA						2025-10-09	NEGATIVE REGULATOR; ANTIGEN PRESENTATION ATTENUATOR; THRESHOLD MODEL; CHECKPOINT BLOCKADE; IMMUNOTHERAPY; PD-1; CTLA-4; T CELL EXHAUSTION	10.3389/fimmu.2019.00491	REVIEW				SI-YI.CHEN@MED.USC.EDU; SHARABI@UCSD.EDU			NATIONAL INSTITUTE OF HEALTH [1KL2TR001444]	THIS WORK WAS SUPPORTED IN PART BY NATIONAL INSTITUTE OF HEALTH (1KL2TR001444) TO UNIVERSITY OF CALIFORNIA AT SAN DIEGO CLINICAL AND TRANSLATIONAL RESEARCH INSTITUTE.	HP3NM				NF-KAPPA-B; DENDRITIC CELLS; NEGATIVE REGULATION; OPEN-LABEL; IMMUNE-RESPONSES; INTERLEUKIN-1 RECEPTOR; TRANSCRIPTION FACTORS; CYTOKINE SIGNALING-1; TYROSINE-PHOSPHATASE; TISSUE DISTRIBUTION		FRONT IMMUNOL	FRONT. IMMUNOL.	ENGLISH	204	GREEN SUBMITTED, GOLD		AVENUE DU TRIBUNAL FEDERAL 34, LAUSANNE, CH-1015, SWITZERLAND	MAR 18	20	LAUSANNE	30936880		J	FRONTIERS MEDIA SA	2019
HAMILTON-WILLIAMS EE;BERGOT AS;REEVES PLS;STEPTOE RJ	HAMILTON-WILLIAMS, EMMA E.;BERGOT, ANNE-SOPHIE;REEVES, PETA L. S.;STEPTOE, RAYMOND J.	BRUSKO TM, 2005, DIABETES, V54, P1407, DOI 10.2337/DIABETES.54.5.1407;CHEE J, 2014, J IMMUNOL, V192, P572, DOI 10.4049/JIMMUNOL.1302100;CHUJO D, 2015, CLIN IMMUNOL, V161, P270, DOI 10.1016/J.CLIM.2015.08.014;CLEMENTE-CASARES X, 2016, NATURE, V530, P434, DOI 10.1038/NATURE16962;COLLISON LW, 2007, NATURE, V450, P566, DOI 10.1038/NATURE06306;COLLISON LW, 2010, NAT IMMUNOL, V11, P1093, DOI 10.1038/NI…	REESTABLISHMENT OF IMMUNE TOLERANCE TO THE INSULIN-PRODUCING BETA CELLS IS THE DESIRED GOAL FOR TYPE 1 DIABETES (T1D) TREATMENT AND PREVENTION. IMMUNE TOLERANCE TO MULTIPLE ISLET ANTIGENS IS DEFECTIVE IN INDIVIDUALS WITH T1D, BUT THE MECHANISMS INVOLVED ARE MULTIFACETED AND MAY INVOLVE LOSS OF THYMIC AND PERIPHERAL TOLERANCE. IN THIS REVIEW WE DISCUSS OUR CURRENT UNDERSTANDING OF THE VARIED MECHA…						118	UNIV QUEENSLAND, DIAMANTINA INST, TRANSLAT RES INST, BRISBANE, QLD, AUSTRALIA.;	UNIVERSITY OF QUEENSLAND						2025-10-09	TOLERANCE; REGULATORY T CELLS; TYPE 1 DIABETES; GENETIC SUSCEPTIBILITY	10.1016/j.jaut.2016.05.009	REVIEW			1095-9157	E.HAMILTONWILLIAMS@UQ.EDU.AU	125		NATIONAL HEALTH AND MEDICAL RESEARCH COUNCIL [APP1021324, GNT1013066]; JUVENILE DIABETES RESEARCH FOUNDATION [2-2013-34, 2-SRA-2015-76-Q-R]; AUSTRALIAN RESEARCH COUNCIL FUTURE FELLOWSHIP [FT110100372]	THIS WORK WAS SUPPORTED BY NATIONAL HEALTH AND MEDICAL RESEARCH COUNCIL PROJECT GRANTS APP1021324 AND GNT1013066. EHW IS SUPPORTED BY JUVENILE DIABETES RESEARCH FOUNDATION CAREER DEVELOPMENT AWARD (2-2013-34) AND GRANT 2-SRA-2015-76-Q-R. RJS WAS A RECIPIENT OF AUSTRALIAN RESEARCH COUNCIL FUTURE FELLOWSHIP (FT110100372).	DT7EH				NONOBESE DIABETIC MICE; REGULATORY T-CELLS; NOD MICE; DENDRITIC CELLS; CROSS-PRESENTATION; DELETIONAL TOLERANCE; PROTECTIVE ALLELES; EXPRESSED ANTIGENS; FUNCTIONAL DEFECTS; HUMAN THYMUS		J AUTOIMMUN	J. AUTOIMMUN.	ENGLISH	106		STEPTOE, RAYMOND/0000-0002-6513-6406; HAMILTON-WILLIAMS, EMMA/0000-0003-4892-3691; BERGOT, ANNE-SOPHIE/0000-0003-2658-4449	24-28 OVAL RD, LONDON NW1 7DX, ENGLAND	AUG	8	LONDON	27255733		J	ACADEMIC PRESS LTD- ELSEVIER SCIENCE LTD	2016
CECERE TE;TODD SM;LEROITH T	CECERE, THOMAS E.;TODD, S. MICHELLE;LEROITH, TANYA	AANDAHL EM, 2004, J VIROL, V78, P2454, DOI 10.1128/JVI.78.5.2454-2459.2004;ANGHELINA D, 2009, VIROLOGY, V385, P358, DOI 10.1016/J.VIROL.2008.12.014;ANGHELINA D, 2006, AM J PATHOL, V169, P209, DOI 10.2353/AJPATH.2006.051308;ASKENASE PW, 1975, J EXP MED, V141, P697, DOI 10.1084/JEM.141.3.697;BACCHETTA R, 2005, AUTOIMMUN REV, V4, P491, DOI 10.1016/J.AUTREV.2005.04.005;BEISSERT S, 2006, J INVEST DERM…	REGULATORY T CELLS (T-REGS) ARE A SUBSET OF T CELLS THAT ARE RESPONSIBLE FOR MAINTAINING PERIPHERAL IMMUNE TOLERANCE AND HOMEOSTASIS. THE HALLMARK OF T-REGS IS THE EXPRESSION OF THE FORKHEAD BOX P3 (FOXP3) TRANSCRIPTION FACTOR. NATURAL REGULATORY T CELLS (NT(REGS)) ARE A DISTINCT POPULATION OF T CELLS THAT EXPRESS CD4 AND FOXP3. NTREGS DEVELOP IN THE THYMUS AND FUNCTION IN MAINTAINING PERIPHERAL …						833	VIRGINIA TECH, VIRGINIA MARYLAND REG COLL VET MED, DEPT BIOMED SCI & PATHOBIOL, BLACKSBURG, VA 24061 USA.;	VIRGINIA POLYTECHNIC INSTITUTE & STATE UNIVERSITY						2025-10-09	REGULATORY T CELL; ARTERIVIRUS; PORCINE REPRODUCTIVE AND RESPIRATORY SYNDROME VIRUS; LACTATE DEHYDROGENASE-ELEVATING VIRUS; CORONAVIRUS	10.3390/v4050833	REVIEW				TCECERE@VT.EDU; SMTODD@VT.EDU; TLEROITH@VT.EDU	846		NATIONAL PORK BOARD; VIRGINIA 229 FUNDS	THIS WORK WAS SUPPORTED IN PART BY FUNDING FROM THE NATIONAL PORK BOARD AND VIRGINIA 229 FUNDS.	965XT				RESPIRATORY-SYNDROME-VIRUS; DEHYDROGENASE-ELEVATING VIRUS; CENTRAL-NERVOUS-SYSTEM; INDUCED ACUTE ENCEPHALITIS; ANTIGEN-PRESENTING CELLS; IMMUNODEFICIENCY-VIRUS; DELAYED-HYPERSENSITIVITY; ACTIVATED MACROPHAGES; INTRANASAL DELIVERY; CYTOKINE PRODUCTION	5	VIRUSES-BASEL	VIRUSES-BASEL	ENGLISH	77	GREEN SUBMITTED, GOLD	LEROITH, TANYA/0000-0002-1196-6949;	ST ALBAN-ANLAGE 66, CH-4052 BASEL, SWITZERLAND	MAY	14	BASEL	22754651		J	MDPI	2012
OKSANEN A;AITTOMÄKI S;JANKOVIC D;ORTUTAY Z;PULKKINEN K;HÄMÄLÄINEN S;ROKKA A;CORTHALS GL;WATFORD WT;JUNTTILA I;O'SHEA JJ;PESU M	OKSANEN, ANNA;AITTOMAKI, SAARA;JANKOVIC, DRAGANA;ORTUTAY, ZSUZSANNA;PULKKINEN, KATI;HAMALAINEN, SANNA;ROKKA, ANNE;CORTHALS, GARRY L.;WATFORD, WENDY T.;JUNTTILA, ILKKA;O'SHEA, JOHN J.;PESU, MARKO	ANNES JP, 2003, J CELL SCI, V116, P217, DOI 10.1242/JCS.00229;ARRIEUMERLOU C, 2000, J IMMUNOL, V165, P3182, DOI 10.4049/JIMMUNOL.165.6.3182;ARTENSTEIN AW, 2011, NEW ENGL J MED, V365, P2507, DOI 10.1056/NEJMRA1106700;BHADRA R, 2012, PLOS PATHOG, V8, DOI 10.1371/JOURNAL.PPAT.1002903;BLANCHETTE F, 1997, J CLIN INVEST, V99, P1974, DOI 10.1172/JCI119365;CREEMERS JWM, 1993, J BIOL CHEM, V268, P21826;CR…	THE PROPROTEIN CONVERTASE SUBTILISIN/KEXIN ENZYMES PROTEOLYTICALLY CONVERT IMMATURE PROPROTEINS INTO BIOACTIVE MOLECULES, AND THEREBY THEY SERVE AS KEY REGULATORS OF CELLULAR HOMEOSTASIS. THE ARCHETYPE PROPROTEIN CONVERTASE SUBTILISIN/KEXIN, FURIN, IS A DIRECT TARGET GENE OF THE IL-12/STAT4 PATHWAY AND IT IS UPREGULATED IN TH1 CELLS. WE HAVE PREVIOUSLY DEMONSTRATED THAT FURIN EXPRESSION IN T CELL…						5470	UNIV TAMPERE, BIOMEDITECH, IMMUNOREGULAT LAB, TAMPERE 33014, FINLAND.; NIAID, IMMUNOBIOL SECT, PARASIT DIS LAB, NIH, BETHESDA, MD 20892 USA.; UNIV TURKU, TURKU CTR BIOTECHNOL, TURKU 20520, FINLAND.; ABO AKAD UNIV, TURKU 20520, FINLAND.; UNIV AMSTERDAM, VANT HOFF INST MOL SCI, NL-1090 GD AMSTERDAM, NETHERLANDS.; NIAMSD, LYMPHOCYTE CELL BIOL SECT, MOL IMMUNOL & INFLAMMAT BRANCH, NIH, BETHESDA, MD 2…	TAMPERE UNIVERSITY; NATIONAL INSTITUTES OF HEALTH (NIH) - USA; NIH NATIONAL INSTITUTE OF ALLERGY & INFECTIOUS DISEASES (NIAID); UNIVERSITY OF TURKU; ABO AKADEMI UNIVERSITY; UNIVERSITY OF AMSTERDAM; NATIONAL INSTITUTES OF HEALTH (NIH) - USA; NIH NATIONAL INSTITUTE OF ARTHRITIS & MUSCULOSKELETAL & SKIN DISEASES (NIAMS); UNIVERSITY SYSTEM OF GEORGIA; UNIVERSITY OF GEORGIA; PIRKANMAA HOSPITAL DISTRIC…						2025-10-09		10.4049/jimmunol.1401629	ARTICLE			1550-6606	MARKO.PESU@UTA.FI	5479		ACADEMY OF FINLAND PROJECTS [128623, 135980]; 7TH EUROPEAN COMMUNITY FRAMEWORK PROGRAMME MARIE CURIE INTERNATIONAL REINTEGRATION GRANT; EMIL AALTONEN FOUNDATION; SIGRID JUSELIUS FOUNDATION; TAMPERE TUBERCULOSIS FOUNDATION; TAMPERE UNIVERSITY HOSPITAL COMPETITIVE RESEARCH FUNDING GRANTS [9M080, 9N056, 9N018]; FIMLAB GRANT [X51409]; DOCTORAL PROGRAMME IN BIOMEDICINE AND BIOTECHNOLOGY, UNIVERSITY OF…	THIS WORK WAS SUPPORTED BY ACADEMY OF FINLAND PROJECTS 128623 AND 135980 (TO M.P.), A 7TH EUROPEAN COMMUNITY FRAMEWORK PROGRAMME MARIE CURIE INTERNATIONAL REINTEGRATION GRANT (TO M.P.), THE EMIL AALTONEN FOUNDATION (TO M.P. AND A.O.), THE SIGRID JUSELIUS FOUNDATION (TO M.P. AND I.J.), THE TAMPERE TUBERCULOSIS FOUNDATION (TO M.P. AND I.J.), TAMPERE UNIVERSITY HOSPITAL COMPETITIVE RESEARCH FUNDING …	AU2JC				HELPER TYPE-2 DIFFERENTIATION; CELL-MEDIATED-IMMUNITY; TGF-BETA ACTIVATION; CD4(+) T-CELLS; INTERFERON-GAMMA; CUTTING EDGE; EXPRESSION; DISEASE; IDENTIFICATION; MECHANISMS	11	J IMMUNOL	J. IMMUNOL.	ENGLISH	52	BRONZE, GREEN SUBMITTED	WATFORD, WENDY/0000-0003-4261-5399; JUNTTILA, ILKKA/0000-0002-9830-0823; ROKKA, ANNE/0000-0003-1482-9154; CORTHALS, GARRY/0000-0001-9423-5596; PESU, MARKO/0000-0002-7541-3921	9650 ROCKVILLE PIKE, BETHESDA, MD 20814 USA	DEC 1	10	BETHESDA	25355923		J	AMER ASSOC IMMUNOLOGISTS	2014
REDMOND WL;WEI CH;KREUWEL HTC;SHERMAN LA	REDMOND, WILLIAM L.;WEI, CHENG-HONG;KREUWEL, HUUB T. C.;SHERMAN, LINDA A.	BANCHEREAU J, 1998, NATURE, V392, P245, DOI 10.1038/32588;BAUER A, 2006, P NATL ACAD SCI USA, V103, P10979, DOI 10.1073/PNAS.0603625103;BOEHME SA, 1996, J IMMUNOL, V156, P4075;BOUILLET P, 2002, NATURE, V415, P922, DOI 10.1038/415922A;CAO QY, 2004, J IMMUNOL, V173, P1111, DOI 10.4049/JIMMUNOL.173.2.1111;CHIOU SK, 1994, MOL CELL BIOL, V14, P2556, DOI 10.1128/MCB.14.4.2556;DAVEY GM, 2002, J EXP MED,…	THE MAINTENANCE OF T CELL TOLERANCE IN THE PERIPHERY PROCEEDS THROUGH SEVERAL MECHANISMS, INCLUDING ANERGY, IMMUNO-REGULATION, AND DELETION VIA APOPTOSIS. WE EXAMINED THE MECHANISM UNDERLYING THE INDUCTION OF CD8 T CELL PERIPHERAL TOLERANCE TO A SELF-AG EXPRESSED ON PANCREATIC ISLET BETA-CELLS. FOLLOWING ADOPTIVE TRANSFER, AG-SPECIFIC CLONE 4 T CELLS UNDERWENT DELETION INDEPENDENTLY OF EXTRINSIC …						5275	SCRIPPS RES INST, DEPT IMMUNOL, LA JOLLA, CA 92037 USA.;	SCRIPPS RESEARCH INSTITUTE						2025-10-09		10.4049/jimmunol.180.8.5275	ARTICLE				LSHERMAN@SCRIPPS.EDU	5282		NIAID NIH HHS [T32 AI007606, T32 AI07606] FUNDING SOURCE: MEDLINE; NIDDK NIH HHS [R01 DK50824, R01 DK050824] FUNDING SOURCE: MEDLINE		324GU				FAMILY MEMBER BIM; DEATH IN-VIVO; BCL-2 FAMILY; LYMPHOCYTE TRAFFICKING; DENDRITIC CELLS; P53; PUMA; MICE; PROLIFERATION; EXPRESSION	8	J IMMUNOL	J. IMMUNOL.	ENGLISH	48	GREEN ACCEPTED, BRONZE	REDMOND, WILLIAM/0000-0002-2572-1731; SHERMAN, LINDA/0000-0001-6422-7069	9650 ROCKVILLE PIKE, BETHESDA, MD 20814 USA	APR 15	8	BETHESDA	18390708		J	AMER ASSOC IMMUNOLOGISTS	2008
XIAO BG;HUANG YM;LINK H	XIAO, BAO-GUO;HUANG, YU-MIN;LINK, HANS	ADIKARI SB, 2004, CLIN EXP IMMUNOL, V138, P230, DOI 10.1111/J.1365-2249.2004.02585.X;ADORINI L, 2004, SEMIN IMMUNOL, V16, P127, DOI 10.1016/J.SMIM.2003.12.008;BOHANA-KASHTAN O, 2004, STEM CELLS, V22, P908, DOI 10.1634/STEMCELLS.22-6-908;CHANG CC, 2002, NAT IMMUNOL, V3, P237, DOI 10.1038/NI760;COATES PTH, 2003, TRANSPLANTATION, V75, P32S, DOI 10.1097/01.TP.0000067949.90241.CB;CORINTI S, 2001, J IM…	RECENT STUDIES POINT TO AN IMPORTANT ROLE FOR DENDRITIC CELLS (DCS) IN THE INDUCTION OF PERIPHERAL TOLERANCE, REVEALING THAT THE MATURATION AND/OR ACTIVATION STATE OF DCS MIGHT BE A CONTROL POINT FOR THE INDUCTION OF PERIPHERAL TOLERANCE. RECENT PROGRESS IN OUR UNDERSTANDING OF THE MECHANISMS MEDIATING IMMUNE TOLERANCE INDICATES THEM TO BE FAR MORE COMPLEX THAN HITHERTO ANTICIPATED. FACTORS DECID…						465	FUDAN UNIV, INST NEUROL, HUASHAN HOSP, SHANGHAI MED COLL, SHANGHAI, PEOPLES R CHINA.; UNIV UPPSALA HOSP, DEPT NEUROL, S-75185 UPPSALA, SWEDEN.; KAROLINSKA INST, DIV NEUROIMMUNOL, NEUROTEC DEPT, STOCKHOLM, SWEDEN.;	FUDAN UNIVERSITY; UPPSALA UNIVERSITY; UPPSALA UNIVERSITY HOSPITAL; KAROLINSKA INSTITUTET						2025-10-09	DENDRITIC CELLS; TOLERANCE; AUTOIMMUNE DISEASE; IMMUNOTHERAPY	10.1097/01.cji.0000210387.55951.8b	REVIEW				BGXIAO@SHMU.EDU.CN	471				079FI				EXPERIMENTAL ALLERGIC ENCEPHALOMYELITIS; REGULATORY T-CELLS; EXPERIMENTAL AUTOIMMUNE ENCEPHALOMYELITIS; COLLAGEN-INDUCED ARTHRITIS; MYASTHENIA-GRAVIS; LEWIS RATS; IFN-GAMMA; PERIPHERAL TOLERANCE; INDUCE TOLERANCE; NOD MICE	5	J IMMUNOTHER	J. IMMUNOTHER.	ENGLISH	49		HUANG-LINK, YUMIN/0000-0002-4192-079X	530 WALNUT ST, PHILADELPHIA, PA 19106-3621 USA	SEP-OCT	7	PHILADELPHIA	16971802		J	LIPPINCOTT WILLIAMS & WILKINS	2006
FLINN AM;GENNERY AR	FLINN, AISLING M.;GENNERY, ANDREW R.	ABU-DALLE I, 2014, BIOL BLOOD MARROW TR, V20, P1677, DOI 10.1016/J.BBMT.2014.05.017;ALFRED A, 2017, BRIT J HAEMATOL, V177, P287, DOI 10.1111/BJH.14537;ANDERSON MS, 2011, CURR OPIN IMMUNOL, V23, P198, DOI 10.1016/J.COI.2010.11.007;ANDERSON MS, 2005, IMMUNITY, V23, P227, DOI 10.1016/J.IMMUNI.2005.07.005;BAINS I, 2009, BLOOD, V113, P5480, DOI 10.1182/BLOOD-2008-10-184184;BALL LM, 2008, BONE MARROW T…	ALLOGENEIC HEMATOPOIETIC STEM CELL TRANSPLANT (HSCT) IS USED TO TREAT INCREASING NUMBERS OF MALIGNANT AND NON-MALIGNANT DISORDERS. DESPITE SIGNIFICANT ADVANCES IN IMPROVED HUMAN LEUKOCYTE ANTIGENS-TYPING TECHNIQUES, LESS TOXIC CONDITIONING REGIMENS AND BETTER SUPPORTIVE CARE, RESULTING IN IMPROVED CLINICAL OUTCOMES, ACUTE GRAFT-VERSUS-HOST DISEASE (AGVHD) CONTINUES TO BE A MAJOR OBSTACLE AND, ALT…	328						NEWCASTLE UNIV, SCH MED, INST CELLULAR MED, NEWCASTLE UPON TYNE NE1 7RU, TYNE & WEAR, ENGLAND.;	NEWCASTLE UNIVERSITY - UK						2025-10-09	ACUTE GRAFT-VERSUS-HOST DISEASE; EXTRACORPOREAL PHOTOPHERESIS; THYMOPOIESIS; DENDRITIC CELL; TOLEROGENESIS; PRIMARY IMMUNODEFICIENCY	10.3389/fimmu.2017.00328	REVIEW				A.R.GENNERY@NCL.AC.UK			BUBBLE FOUNDATION UK	AF IS FUNDED BY THE BUBBLE FOUNDATION UK.	EO6HI				REGULATORY T-CELLS; BONE-MARROW-TRANSPLANTATION; TISSUE-RESTRICTED ANTIGENS; X-LINKED SYNDROME; EXTRACORPOREAL PHOTOPHERESIS; DENDRITIC CELLS; IMMUNE RECONSTITUTION; THYMIC OUTPUT; NEGATIVE SELECTION; APOPTOTIC CELLS		FRONT IMMUNOL	FRONT. IMMUNOL.	ENGLISH	107	GOLD, GREEN PUBLISHED		AVENUE DU TRIBUNAL FEDERAL 34, LAUSANNE, CH-1015, SWITZERLAND	MAR 21	11	LAUSANNE	28377772		J	FRONTIERS MEDIA SA	2017
HÄHNLEIN JS;NADAFI R;DE JONG TA;SEMMELINK JF;REMMERSWAAL EBM;SAFY M;VAN LIENDEN KP;MAAS M;GERLAG DM;TAK PP;MEBIUS RE;WÄHÄMAA H;CATRINA AI;VAN BAARSEN LGM	HAHNLEIN, JANINE S.;NADAFI, REZA;DE JONG, TINEKE A.;SEMMELINK, JOHANNA F.;REMMERSWAAL, ESTER B. M.;SAFY, MARY;VAN LIENDEN, KRIJN P.;MAAS, MARIO;GERLAG, DANIELLE M.;TAK, PAUL P.;MEBIUS, REINA E.;WAHAMAA, HEIDI;CATRINA, ANCA, I;VAN BAARSEN, LISA G. M.	ABE J, 2014, J IMMUNOL, V193, P1636, DOI 10.4049/JIMMUNOL.1302946;ALETAHA D, 2010, ANN RHEUM DIS, V69, P1580, DOI 10.1136/ARD.2010.138461, 10.1002/ART.27584;ANDERSON MS, 2002, SCIENCE, V298, P1395, DOI 10.1126/SCIENCE.1075958;BAEKKESKOV S, 1990, NATURE, V347, P151, DOI 10.1038/347151A0;BAPTISTA AP, 2014, ELIFE, V3, DOI 10.7554/ELIFE.04433;BROWN FD, 2015, J IMMUNOL, V194, P1389, DOI 10.4049/JIMMUN…	BACKGROUND: IN RHEUMATOID ARTHRITIS (RA) THE CAUSE FOR LOSS OF TOLERANCE AND ANTI-CITRULLINATED PROTEIN ANTIBODY (ACPA) PRODUCTION REMAINS UNIDENTIFIED. MOUSE STUDIES SHOWED THAT LYMPH NODE STROMAL CELLS (LNSCS) MAINTAIN PERIPHERAL TOLERANCE THROUGH PRESENTATION OF PERIPHERAL TISSUE ANTIGENS (PTAS). WE HYPOTHESIZE THAT DYSREGULATION OF PERIPHERAL TOLERANCE MECHANISMS IN HUMAN LNSCS MIGHT UNDERLIE…	5713						UNIV AMSTERDAM, AMSTERDAM UMC, AMSTERDAM INFECT & IMMUN INST, DEPT RHEUMATOL & CLIN IMMUNOL, MEIBERGDREEF 9, NL-1105 AZ AMSTERDAM, NETHERLANDS.; UNIV AMSTERDAM, AMSTERDAM UMC, AMSTERDAM INFECT & IMMUN INST, DEPT EXPT IMMUNOL, MEIBERGDREEF 9, NL-1105 AZ AMSTERDAM, NETHERLANDS.; ACAD MED CTR, AMSTERDAM RHEUMATOL & IMMUNOL CTR ARC, NL-1105 AZ AMSTERDAM, NETHERLANDS.; VRIJE UNIV AMSTERDAM, VU MED CTR…	UNIVERSITY OF AMSTERDAM; UNIVERSITY OF AMSTERDAM; UNIVERSITY OF AMSTERDAM; ACADEMIC MEDICAL CENTER AMSTERDAM; VRIJE UNIVERSITEIT AMSTERDAM; VRIJE UNIVERSITEIT AMSTERDAM; VU UNIVERSITY MEDICAL CENTER; UNIVERSITY OF AMSTERDAM; LEIDEN UNIVERSITY; LEIDEN UNIVERSITY MEDICAL CENTER (LUMC); LEIDEN UNIVERSITY - EXCL LUMC; UNIVERSITY OF AMSTERDAM; UNIVERSITY OF AMSTERDAM; UNIVERSITY OF CAMBRIDGE; GHENT UN…						2025-10-09	LYMPH NODE STROMAL CELLS; RHEUMATOID ARTHRITIS; TOLERANCE; AUTOIMMUNITY	10.3390/ijms21165713	ARTICLE			1422-0067	JHAEHNLEIN@HOTMAIL.COM; R.NADAFI@AMSTERDAMUMC.NL; T.A.DEJONG@AMSTERDAMUMC.NL; J.FSEMMELINK@AMSTERDAMUMC.NL; B.M.REMMERSWAAL@AMSTERDAMUMC.NL; M.SAFY@UMCUTRECHT.NL; K.P.VANLIENDEN@AMC.UVA.NL; M.MAAS@AMC.UVA.NL; DMGERLAG@GMAIL.COM; TAK.PAULPETER@GMAIL.COM; R.MEBIUS@AMSTERDAMUMC.NL; HEIDI.WAHAMAA@KI.SE; ANCA.CATRINA@KI.SE; E.G.VANBAARSEN@AMSTERDAMUMC.NL			INNOVATIVE MEDICINES INITIATIVE EUROPEAN UNION IMI EU [NR115142]; FP7 HEALTH PROGRAM [FP7-HEALTH-F2-2012-305549]; DUTCH ARTHRITIS FOUNDATION [11-1-308, 14-2-403]; NETHERLANDS ORGANISATION FOR HEALTH RESEARCH AND DEVELOPMENT (ZONMW) [91612109, 91718371]	THIS WORK WAS SUPPORTED BY THE INNOVATIVE MEDICINES INITIATIVE EUROPEAN UNION IMI EU FUNDED PROJECT BETHECURE (NR115142), FP7 HEALTH PROGRAM UNDER THE GRANT AGREEMENT FP7-HEALTH-F2-2012-305549 (EURO-TEAM), DUTCH ARTHRITIS FOUNDATION GRANT 11-1-308 AND 14-2-403 AND THE NETHERLANDS ORGANISATION FOR HEALTH RESEARCH AND DEVELOPMENT (ZONMW) VENI PROJECT 91612109 AND VIDI PROJECT 91718371.	NI0TU				T-CELLS; INSULIN-RESISTANCE; DENDRITIC CELLS; TISSUE ANTIGEN; EXPRESSION; PROTEIN; RISK; IDENTIFICATION; PATHOGENESIS; SYNOVIUM	16	INT J MOL SCI	INT. J. MOL. SCI.	ENGLISH	64	GREEN SUBMITTED, GOLD	DE JONG, TINEKE/0000-0002-2267-2639; NADAFI, REZA/0000-0002-6769-4145; TAK, PAUL P./0000-0002-3532-5409; MEBIUS, REINA/0000-0003-0451-7464; VAN BAARSEN, LISA/0000-0003-3346-8921;	ST ALBAN-ANLAGE 66, CH-4052 BASEL, SWITZERLAND	AUG	20	BASEL	32784936		J	MDPI	2020
DENG G;SONG X;GREENE MI	DENG, G.;SONG, X.;GREENE, M. I.	ANGELIN A, 2017, CELL METAB, V25, P1282, DOI 10.1016/J.CMET.2016.12.018;ARPAIA N, 2013, NATURE, V504, P451, DOI 10.1038/NATURE12726;BANDUKWALA HS, 2011, IMMUNITY, V34, P479, DOI 10.1016/J.IMMUNI.2011.02.017;BASU S, 2008, J IMMUNOL, V180, P5794, DOI 10.4049/JIMMUNOL.180.9.5794;BAUD O, 2001, NEW ENGL J MED, V344, P1758, DOI 10.1056/NEJM200106073442304;BEIER UH, 2012, SCI SIGNAL, V5, DOI 10.1126/SCI…	REGULATORY T CELLS (T-REGS) ARE SPECIALIZED IN IMMUNE SUPPRESSION AND PLAY A DOMINANT ROLE IN PERIPHERAL IMMUNE TOLERANCE. T-REG CELL LINEAGE DEVELOPMENT AND FUNCTION MAINTENANCE IS DETERMINED BY THE FORKHEAD BOX PROTEIN 3 (FOXP3) TRANSCRIPTIONAL FACTOR, WHOSE ACTIVITY IS FINE-TUNED BY ITS POST-TRANSLATIONAL MODIFICATIONS (PTMS) AND INTERACTION PARTNERS. IN THIS REVIEW, WE SUMMARIZE CURRENT STUDI…						255	PEKING UNIV, SCH BASIC MED SCIENCES, DEPT IMMUNOL, BEIJING, BEIJING, PEOPLES R CHINA.; CHINESE ACAD SCIENCES, INST BIOCHEM,CAS CTR EXCELLENCE MOL CELL SCI, STATE KEY LAB MOL BIOL,CELL BIOL, SHANGHAI, SHANGHAI, PEOPLES R CHINA.; UNIV PENN, PERELMAN SCH MED, DEPT PATHOL, LAB MED, PHILADELPHIA, PA USA.; PEKING UNIV, 252 JOHN MORGAN BLDG, 38 XUE YUAN RD, PHILADELPHIA, PA 19104 USA.;	PEKING UNIVERSITY; CHINESE ACADEMY OF SCIENCES; CENTER FOR EXCELLENCE IN MOLECULAR CELL SCIENCE, CAS; UNIVERSITY OF PENNSYLVANIA						2025-10-09	ALLOSTERIC MODIFIERS; FOXP3; PROTEIN INTERACTIONS; POST-TRANSLATIONAL MODIFICATIONS; REGULATORY T CELLS	10.1111/cei.13357	REVIEW			1365-2249	GDENG@PKU.EDU.CN; GREENE@REO.MED.UPENN.EDU	262				KM2KT				TRANSCRIPTION FACTOR FOXP3; TARGET GENES; PROTEIN; STABILITY; DOMAIN; ALPHA; DIFFERENTIATION; TRANSPLANTATION; AUTOIMMUNITY; DEACETYLASES	3	CLIN EXP IMMUNOL	CLIN. EXP. IMMUNOL.	ENGLISH	65	GREEN SUBMITTED, BRONZE	DENG, GUOPING/0000-0002-1750-3267	111 RIVER ST, HOBOKEN 07030-5774, NJ USA	MAR	8	HOBOKEN	31386175		J	WILEY	2020
ANDERSON AE;ISAACS JD	ANDERSON, AMY E.;ISAACS, JOHN D.	ASANO M, 1996, J EXP MED, V184, P387, DOI 10.1084/JEM.184.2.387;BACCHETTA R, 2006, J CLIN INVEST, V116, P1713, DOI 10.1172/JCI25112;BAECHER-ALLAN C, 2002, J IMMUNOL, V169, P6210, DOI 10.4049/JIMMUNOL.169.11.6210;BAECHER-ALLAN C, 2001, J IMMUNOL, V167, P1245, DOI 10.4049/JIMMUNOL.167.3.1245;BALANDINA A, 2005, BLOOD, V105, P735, DOI 10.1182/BLOOD-2003-11-3900;BARRETO M, 2004, EUR J HUM GENET, V12, …	REGULATORY T CELLS (TREGS) ARE A SUBSET OF T CELLS WHICH ARE INVOLVED IN PERIPHERAL IMMUNE TOLERANCE. THEIR ROLE IN AUTOIMMUNE DISEASE, WHICH OCCURS THROUGH A BREAKDOWN OF TOLERANCE, IS OF PARTICULAR INTEREST IN TRYING TO ASCERTAIN THE MECHANISM(S) OF DISEASE PROGRESSION. IT IS HOPED THAT BY UNDERSTANDING THE ROLE OF TREGS IN AUTOIMMUNITY A RELIABLE THERAPY MAY BE DEVELOPED TO AID IN BOTH THE TRE…						17	NEWCASTLE UNIV, INST CELLULAR MED, MUSCULOSKELETAL RES GRP, NEWCASTLE UPON TYNE NE1 7RU, TYNE & WEAR, ENGLAND.;	NEWCASTLE UNIVERSITY - UK						2025-10-09	TREG; CD4(+)CD25(+); RHEUMATOID ARTHRITIS; AUTOIMMUNITY; TOLERANCE		REVIEW				J.D.ISAAC@NEWCASTLE.AC.UK	33				282GM				REGULATORY T-CELLS; IMMUNOLOGICAL SELF-TOLERANCE; COLLAGEN-INDUCED ARTHRITIS; DEFECTIVE SUPPRESSOR FUNCTION; ANTIGEN-INDUCED ARTHRITIS; PERIPHERAL-BLOOD; TGF-BETA; SYNOVIAL-FLUID; IN-VITRO; MEDIATED SUPPRESSION	1	ACTA REUMATOL PORT	ACTA REUMATOL. PORT.	ENGLISH	127		ISAACS, JOHN/0000-0002-6103-7056; ANDERSON, AMY/0000-0003-0532-623X	ALAMEDA ANTONIO SERGIO 22, 4 B EDIF AMADEO SOUZA-CARDOSO, ALGES, 1495-132, PORTUGAL	JAN-MAR	17	ALGES	18344919		J	PUBLISAUDE-EDICOES MEDICAS LDA	2008
KLANN JE;KIM SH;REMEDIOS KA;HE ZR;METZ PJ;LOPEZ J;TYSL T;OLVERA JG;ABLACK JN;CANTOR JM;BOLAND BS;YEO G;ZHENG Y;LU LF;BUI JD;GINSBERG MH;PETRICH BG;CHANG JT	KLANN, JANE E.;KIM, STEPHANIE H.;REMEDIOS, KELLY A.;HE, ZHAOREN;METZ, PATRICK J.;LOPEZ, JUSTINE;TYSL, TIFFANI;OLVERA, JOCELYN G.;ABLACK, JAILAL N.;CANTOR, JOSEPH M.;BOLAND, BRIGID S.;YEO, GENE;ZHENG, YE;LU, LI-FAN;BUI, JACK D.;GINSBERG, MARK H.;PETRICH, BRIAN G.;CHANG, JOHN T.	ARSENIO J, 2014, NAT IMMUNOL, V15, P365, DOI 10.1038/NI.2842;BENNETT CL, 2001, NAT GENET, V27, P20, DOI 10.1038/83713;CALDERWOOD DA, 2013, NAT REV MOL CELL BIO, V14, P503, DOI 10.1038/NRM3624;CEDERBOM L, 2000, EUR J IMMUNOL, V30, P1538, DOI 10.1002/1521-4141(200006)30:6<1538::AID-IMMU1538>3.0.CO;2-X;CHEN JH, 2017, J EXP MED, V214, P327, DOI 10.1084/JEM.20160620;CRITCHLEY DR, 2008, J CELL SCI, V12…	MAINTENANCE OF THE REGULATORY T (TREG) CELL POOL IS ESSENTIAL FOR PERIPHERAL TOLERANCE AND PREVENTION OF AUTOIMMUNITY. INTEGRINS, HETERODIMERIC TRANSMEMBRANE PROTEINS CONSISTING OF ALPHA AND BETA SUBUNITS THAT MEDIATE CELL-TO-CELL AND CELL-TO-EXTRACELLULAR MATRIX INTERACTIONS, PLAY AN IMPORTANT ROLE IN FACILITATING TREG CELL CONTACT-MEDIATED SUPPRESSION. IN THIS ARTICLE, WE SHOW THAT INTEGRIN ACT…						4012	UNIV CALIF SAN DIEGO, DEPT MED, LA JOLLA, CA 92093 USA.; UNIV CALIF SAN DIEGO, DEPT CELLULAR & MOL MED, LA JOLLA, CA 92093 USA.; UNIV CALIF SAN DIEGO, INST GENOM MED, LA JOLLA, CA 92093 USA.; NATL UNIV SINGAPORE, YONG LOO LIN SCH MED, DEPT PHYSIOL, SINGAPORE 119228, SINGAPORE.; SALK INST BIOL STUDIES, NOMIS FDN LABS IMMUNOBIOL & MICROBIAL PATHOGENESI, 10010 N TORREY PINES RD, LA JOLLA, CA 92037 U…	UNIVERSITY OF CALIFORNIA SYSTEM; UNIVERSITY OF CALIFORNIA SAN DIEGO; UNIVERSITY OF CALIFORNIA SYSTEM; UNIVERSITY OF CALIFORNIA SAN DIEGO; UNIVERSITY OF CALIFORNIA SYSTEM; UNIVERSITY OF CALIFORNIA SAN DIEGO; NATIONAL UNIVERSITY OF SINGAPORE; SALK INSTITUTE; UNIVERSITY OF CALIFORNIA SYSTEM; UNIVERSITY OF CALIFORNIA SAN DIEGO; UNIVERSITY OF CALIFORNIA SYSTEM; UNIVERSITY OF CALIFORNIA SAN DIEGO; EMOR…						2025-10-09		10.4049/jimmunol.1800112	ARTICLE			1550-6606	BRIAN.PETRICH@EMORY.EDU; CHANGJ@UCSD.EDU	4023		NATIONAL INSTITUTES OF HEALTH [DK093507, OD008469, AI095277, HL078784, HL117061, HL31950, T32DK007202]; CROHN'S AND COLITIS FOUNDATION OF AMERICA SENIOR RESEARCH AWARD	THIS WORK WAS SUPPORTED BY NATIONAL INSTITUTES OF HEALTH GRANTS (DK093507, OD008469, AND AI095277 TO J.T.C., HL078784 AND HL117061 TO B.G.P., AND HL31950 TO M.H.G.) AND A CROHN'S AND COLITIS FOUNDATION OF AMERICA SENIOR RESEARCH AWARD (TO J.T.C.). J.T.C. IS A HOWARD HUGHES MEDICAL INSTITUTE PHYSICIAN-SCIENTIST EARLY CAREER AWARDEE. J.E.K. AND P.J.M. WERE SUPPORTED BY NATIONAL INSTITUTES OF HEALTH…	GR2GZ				DENDRITIC CELLS; TALIN; ADHESION; FOXP3(+); DIFFERENTIATION; SPECIFICATION; INFLAMMATION; MAINTENANCE; LYMPHOCYTES; ENTEROPATHY	12	J IMMUNOL	J. IMMUNOL.	ENGLISH	54	BRONZE, GREEN ACCEPTED	CHANG, JOHN/0000-0003-0873-6218; ABLACK, JAILAL/0000-0001-6156-4967; REMEDIOS, KELLY/0000-0002-5662-6112; LU, LI-FAN/0000-0002-9727-0036; OLVERA, JOCELYN G./0000-0003-4236-1085; YEO, EUGENE/0000-0002-0799-6037; HE, ZHAOREN/0000-0001-5521-1460;	9650 ROCKVILLE PIKE, BETHESDA, MD 20814 USA	JUN 15	12	BETHESDA	29703862		J	AMER ASSOC IMMUNOLOGISTS	2018
YIN Q;YU W;GRZESKOWIAK CL;LI J;HUANG H;GUO J;CHEN L;WANG F;ZHAO F;VON BOEHMER L;METZNER TJ;LEPPERT JT;CHIEN YH;KUO CLJ;DAVIS MM	YIN, QIAN;YU, WONG;GRZESKOWIAK, CAITLIN L.;LI, JING;HUANG, HUANG;GUO, JING;CHEN, LIANG;WANG, FENG;ZHAO, FAN;VON BOEHMER, LOTTA;METZNER, THOMAS J.;LEPPERT, JOHN T.;CHIEN, YUEH-HSIU;KUO, CALVIN J.;DAVIS, MARK M.	ANASTASIADIS A, 2012, THER ADV UROL, V4, P13, DOI 10.1177/1756287211431976;AZZI J, 2016, CELL REP, V15, P1202, DOI 10.1016/J.CELREP.2016.04.007;BAE YJ, 2016, KOREAN J RADIOL, V17, P497, DOI 10.3348/KJR.2016.17.4.497;BLOOM MB, 1997, J EXP MED, V185, P453, DOI 10.1084/JEM.185.3.453;CANN SAH, 2003, POSTGRAD MED J, V79, P672;DE GAST GC, 2000, CLIN CANCER RES, V6, P1267;EFREMOVA M, 2017, FRONT IMMUNOL…	TUMORS ARE OFTEN INFILTRATED BY T LYMPHOCYTES RECOGNIZING EITHER SELF- OR MUTATED ANTIGENS BUT ARE GENERALLY INACTIVE, ALTHOUGH THEY OFTEN SHOW SIGNS OF PRIOR CLONAL EXPANSION. HYPOTHESIZING THAT THIS MAY BE DUE TO PERIPHERAL TOLERANCE, WE FORMULATED NANOPARTICLES CONTAINING INNATE IMMUNE STIMULANTS THAT WE FOUND WERE SUFFICIENT TO ACTIVATE SELF-SPECIFIC CD8+ T CELLS AND INJECTED THEM INTO TWO DI…	E2016168118						STANFORD UNIV, SCH MED, INST IMMUN TRANSPLANTAT & INFECT, STANFORD, CA 94305 USA.; STANFORD UNIV, SCH MED, DEPT MICROBIOL & IMMUNOL, STANFORD, CA 94305 USA.; STANFORD UNIV, SEAN N PARKER CTR ALLERGY & ASTHMA RES, DEPT PEDIAT, DIV ALLERGY IMMUNOL & RHEUMATOL, STANFORD, CA 94305 USA.; STANFORD UNIV, SCH MED, DEPT MED, DIV HEMATOL, STANFORD, CA 94305 USA.; STANFORD UNIV, HHMI, SCH MED, STANFORD, CA …	STANFORD UNIVERSITY; STANFORD UNIVERSITY; STANFORD UNIVERSITY; STANFORD UNIVERSITY; STANFORD UNIVERSITY; HOWARD HUGHES MEDICAL INSTITUTE; STANFORD UNIVERSITY						2025-10-09	CANCER IMMUNOTHERAPY; SELF-ANTIGEN-SPECIFIC TUMOR-INFILTRATING T CELLS; PERIPHERAL TOLERANCE; INNATE IMMUNE STIMULATION; NANOPARTICLES	10.1073/pnas.2016168118	ARTICLE				MMDAVIS@STANFORD.EDU			HHMI, AN NIH NATIONAL CANCER INSTITUTE, THE CENTER FOR CANCER NANOTECHNOLOGY EXCELLENCE FOR TRANSLATIONAL DIAGNOSTICS (NCI CCNE-TD) PILOT GRANT; PARKER INSTITUTE FOR CANCER IMMUNOTHERAPY; NIH [U54CA224081, U01CA217851]; CANCER RESEARCH INSTITUTE IRVINGTON POSTDOCTORAL FELLOWSHIP; LLOYD J. OLD MEMORIAL FELLOWSHIP FROM THE CANCER RESEARCH INSTITUTE; EMERSON COLLECTIVE; NATIONAL CANCER INSTITUTE [U5…	WE THANK THE STANFORD NANO SHARED FACILITIES, THE STANFORD SHARED FLUORESCENCE-ACTIVATED CELL SORTING (FACS) FACILITY, AND THE HUMAN IMMUNE MONITORING CENTER AT STANFORD FOR ASSISTANCE IN THESE EXPERIMENTS, AND MEMBERS OF THE LABORATORY OF M.M.D. FOR HELPFUL ADVICE AND DISCUSSION. WE ALSO THANK NING CHENG AND MICHITAKA NAKANO IN THE LABORATORY OF C.J.K. FOR HELPING WITH SOME TUMOR ORGANOID EXPERI…	SP1MW				TYROSINASE-RELATED PROTEIN-2; IMMUNOTHERAPY; TOLERANCE; SELF; MELANOMA; IDENTIFICATION; DIFFERENTIATION; INTERLEUKIN-2; RECOGNITION; NEOANTIGENS	21	P NATL ACAD SCI USA	PROC. NATL. ACAD. SCI. U. S. A.	ENGLISH	52	GREEN SUBMITTED, HYBRID	DAVIS, MARK/0000-0001-6868-657X; LI, JING/0000-0002-9285-9423; GRZESKOWIAK, CAITLIN/0000-0003-1550-4466; HUANG, HUANG/0000-0002-8377-4823; ZHAO, FAN/0000-0002-6103-5608; KUO, CALVIN/0000-0002-7427-5985; YIN, QIAN/0000-0002-6535-9861;	2101 CONSTITUTION AVE NW, WASHINGTON, DC 20418 USA	MAY 25	11	WASHINGTON	34021082		J	NATL ACAD SCIENCES	2021
SIRINIVASAN M;FRAUWIRTH KA	SIRINIVASAN, MATHANGI;FRAUWIRTH, KENNETH A.	ALEGRE ML, 2001, NAT REV IMMUNOL, V1, P220, DOI 10.1038/35105024;ANANDASABAPATHY N, 2003, IMMUNITY, V18, P535, DOI 10.1016/S1074-7613(03)00084-0;ASSEMAN C, 1999, J EXP MED, V190, P995, DOI 10.1084/JEM.190.7.995;BADOVINAC VP, 2006, J IMMUNOL, V177, P999, DOI 10.4049/JIMMUNOL.177.2.999;BARBER DL, 2006, NATURE, V439, P682, DOI 10.1038/NATURE04444;BELKAID Y, 2007, NAT REV IMMUNOL, V7, P875, DOI 10.10…	THE ESTABLISHMENT AND MAINTENANCE OF T CELL TOLERANCE TO SELF- AND NON-PATHOGENIC FOREIGN ANTIGENS IS CRITICAL FOR IMMUNE HOMEOSTASIS. THYMIC DELETION OF SELF-REACTIVE T CELLS IS AN IMPORTANT COMPONENT OF TOLERANCE, BUT IT IS INCOMPLETE, AND DOES NOT ESTABLISH TOLERANCE TO MOST FOREIGN ANTIGENS. THUS, MECHANISMS OF PERIPHERAL TOLERANCE ARE ALSO REQUIRED. THIS IS ESPECIALLY TRUE FOR CD8(+) T CELLS…						147	UNIV MARYLAND, DEPT CELL BIOL & MOL GENET, COLLEGE PK, MD 20742 USA.; UNIV MARYLAND, MOL & CELL BIOL PROGRAM, COLLEGE PK, MD 20742 USA.; UNIV MARYLAND, MARYLAND PATHOGEN RES INST, COLLEGE PK, MD 20742 USA.;	UNIVERSITY SYSTEM OF MARYLAND; UNIVERSITY OF MARYLAND COLLEGE PARK; UNIVERSITY SYSTEM OF MARYLAND; UNIVERSITY OF MARYLAND COLLEGE PARK; UNIVERSITY SYSTEM OF MARYLAND; UNIVERSITY OF MARYLAND COLLEGE PARK						2025-10-09	TOLERANCE; LYMPHOCYTES; CD8(+)	10.1016/j.cyto.2009.01.010	REVIEW			1096-0023	KFRAUWIR@UMD.EDU	159				449RD				ACTIVATION-INDUCED NONRESPONSIVENESS; E3 UBIQUITIN LIGASE; REGULATORY CELLS; DENDRITIC CELLS; CUTTING EDGE; GRANZYME-B; INDOLEAMINE 2,3-DIOXYGENASE; IMMUNOLOGICAL-TOLERANCE; MEDIATED SUPPRESSION; MOLECULAR-MECHANISMS	2	CYTOKINE	CYTOKINE	ENGLISH	133			24-28 OVAL RD, LONDON NW1 7DX, ENGLAND	MAY	13	LONDON	19268604		J	ACADEMIC PRESS LTD- ELSEVIER SCIENCE LTD	2009
ZEHN D;BEVAN MJ	ZEHN, DIETMAR;BEVAN, MICHAEL J.	ANDERSON MS, 2005, IMMUNITY, V23, P227, DOI 10.1016/J.IMMUNI.2005.07.005;ANDERSON MS, 2002, SCIENCE, V298, P1395, DOI 10.1126/SCIENCE.1075958;BELZ GT, 2005, J IMMUNOL, V175, P196, DOI 10.4049/JIMMUNOL.175.1.196;BELZ GT, 2002, J EXP MED, V196, P1099, DOI 10.1084/JEM.20020861;DAVEY GM, 1998, J EXP MED, V188, P1867, DOI 10.1084/JEM.188.10.1867;DEN HAAN JMM, 2002, J EXP MED, V196, P817, DOI 10.1084/J…	T CELLS CAUSING AUTOIMMUNITY MUST ESCAPE TOLERANCE. WE OBSERVED THAT CD8(+) T CELLS WITH HIGH AVIDITY FOR AN ANTIGEN EXPRESSED IN THE PANCREAS, KIDNEY, AND THYMIC MEDULLA WERE EFFICIENTLY REMOVED FROM A POLYCLONAL REPERTOIRE BY CENTRAL AND PERIPHERAL TOLERANCE MECHANISMS. HOWEVER, BOTH MECHANISMS SPARED LOW-AVIDITY T CELLS FROM ELIMINATION. NEITHER THE INTRODUCTION OF ACTIVATED, SELF-ANTIGEN-SPEC…						261	UNIV WASHINGTON, HOWARD HUGHES MED INST, DEPT IMMUNOL, SEATTLE, WA 98195 USA.;	HOWARD HUGHES MEDICAL INSTITUTE; UNIVERSITY OF WASHINGTON; UNIVERSITY OF WASHINGTON SEATTLE						2025-10-09		10.1016/j.immuni.2006.06.009	ARTICLE			1097-4180	MBEVAN@U.WASHINGTON.EDU	270		HOWARD HUGHES MEDICAL INSTITUTE FUNDING SOURCE: MEDLINE; NIAID NIH HHS [AI19335, R01 AI019335] FUNDING SOURCE: MEDLINE		077RM				DEPENDENT DIABETES-MELLITUS; NEGATIVE SELECTION; CROSS-PRESENTATION; DENDRITIC CELLS; SELF-ANTIGENS; CLONAL DELETION; VIRUS-INFECTION; CD8(+); AIRE; EXPRESSION	2	IMMUNITY	IMMUNITY	ENGLISH	38	BRONZE, GREEN SUBMITTED	ZEHN, DIETMAR/0000-0003-1393-8527;	50 HAMPSHIRE ST, FLOOR 5, CAMBRIDGE, MA 02139 USA	AUG	10	CAMBRIDGE	16879996		J	CELL PRESS	2006
TEWALT EF;COHEN JN;ROUHANI SJ;GUIDI CJ;QIAO H;FAHL SP;CONAWAY MR;BENDER TP;TUNG KS;VELLA AT;ADLER AJ;CHEN LP;ENGELHARD VH	TEWALT, ERIC F.;COHEN, JARISH N.;ROUHANI, SHERIN J.;GUIDI, CYNTHIA J.;QIAO, HUI;FAHL, SHAWN P.;CONAWAY, MARK R.;BENDER, TIMOTHY P.;TUNG, KENNETH S.;VELLA, ANTHONY T.;ADLER, ADAM J.;CHEN, LIEPING;ENGELHARD, VICTOR H.	ALBERT ML, 2001, NAT IMMUNOL, V2, P1010, DOI 10.1038/NI722;BANDYOPADHYAY S, 2008, J IMMUNOL, V181, P7728, DOI 10.4049/JIMMUNOL.181.11.7728;BARBER DL, 2006, NATURE, V439, P682, DOI 10.1038/NATURE04444;BELZ GT, 2002, J EXP MED, V196, P1099, DOI 10.1084/JEM.20020861;BLACKBURN SD, 2009, NAT IMMUNOL, V10, P29, DOI 10.1038/NI.1679;BOISE LH, 1995, IMMUNITY, V3, P87, DOI 10.1016/1074-7613(95)90161-2;CART…	LYMPHATIC ENDOTHELIAL CELLS (LECS) INDUCE PERIPHERAL TOLERANCE BY DIRECT PRESENTATION TO CD8 T CELLS (T-CD8). WE DEMONSTRATE THAT LECS MEDIATE DELETION ONLY VIA PROGRAMMED CELL DEATH-1 (PD-1) LIGAND 1, DESPITE EXPRESSING LIGANDS FOR THE CD160, B-AND T-LYMPHOCYTE ATTENUATOR, AND LYMPHOCYTE ACTIVATION GENE-3 INHIBITORY PATHWAYS. LECS INDUCE ACTIVATION AND PROLIFERATION OF TCD8, BUT LACK OF COSTIMUL…						4772	UNIV VIRGINIA, DEPT MICROBIOL IMMUNOL & CANC BIOL, SCH MED, CHARLOTTESVILLE, VA 22908 USA.; UNIV VIRGINIA, CARTER IMMUNOL CTR, SCH MED, CHARLOTTESVILLE, VA 22908 USA.; UNIV VIRGINIA, SCH MED, DEPT PATHOL, CHARLOTTESVILLE, VA 22908 USA.; UNIV VIRGINIA, SCH MED, DEPT PUBL HLTH SCI, CHARLOTTESVILLE, VA 22908 USA.; UNIV CONNECTICUT, CTR HLTH, DEPT IMMUNOL, FARMINGTON, CT USA.; YALE UNIV, DEPT IMMUNOB…	UNIVERSITY OF VIRGINIA; UNIVERSITY OF VIRGINIA; UNIVERSITY OF VIRGINIA; UNIVERSITY OF VIRGINIA; UNIVERSITY OF CONNECTICUT; YALE UNIVERSITY						2025-10-09		10.1182/blood-2012-04-427013	ARTICLE			1528-0020	VHE@VIRGINIA.EDU	4782		US PUBLIC HEALTH SERVICE (USPHS) [AI068836]; AMERICAN CANCER SOCIETY [PF-10-156-01-LIB]; USPHS [AI07496, GM007267, CA44579]	THIS WORK WAS SUPPORTED IN PART BY US PUBLIC HEALTH SERVICE (USPHS) GRANT AI068836 (V. H. E.), PF-10-156-01-LIB FROM THE AMERICAN CANCER SOCIETY (E. F. T.), AND USPHS TRAINING GRANT AI07496 (E. F. T, J.N.C., S.J.R.), GM007267 (J.N.C., S.J.R.), AND CA44579 (C.J.G.).	064ZO				SELF-TOLERANCE; PERIPHERAL TOLERANCE; EFFECTOR FUNCTION; DENDRITIC CELLS; STEADY-STATE; CD28 COSTIMULATION; PROGRAMMED DEATH-1; CROSS-PRESENTATION; CUTTING EDGE; ANTIGEN	24	BLOOD	BLOOD	ENGLISH	50	GREEN SUBMITTED, BRONZE	ENGELHARD, VICTOR/0000-0002-1741-0925; ROUHANI, SHERIN/0000-0001-7248-847X; FAHL, SHAWN/0000-0002-0489-2048;	2021 L ST NW, SUITE 900, WASHINGTON, DC 20036 USA	DEC 6	11	WASHINGTON	22993390		J	AMER SOC HEMATOLOGY	2012
BOUSSIOTIS VA;CHATTERJEE P;LI LQ	BOUSSIOTIS, VASSILIKI A.;CHATTERJEE, PRANAM;LI, LEQUN	AGATA Y, 1996, INT IMMUNOL, V8, P765, DOI 10.1093/INTIMM/8.5.765;APPLEMAN LJ, 2006, CELL CYCLE, V5, P2123, DOI 10.4161/CC.5.18.3139;APPLEMAN LJ, 2002, J IMMUNOL, V168, P2729, DOI 10.4049/JIMMUNOL.168.6.2729;APPLEMAN LJ, 2000, J IMMUNOL, V164, P144, DOI 10.4049/JIMMUNOL.164.1.144;BIVONA TG, 2003, NATURE, V424, P694, DOI 10.1038/NATURE01806;BOONEN GJJC, 1999, EUR J IMMUNOL, V29, P789;BOUTROS R, 200…	MAINTENANCE OF PERIPHERAL TOLERANCE IS ESSENTIAL FOR HOMEOSTASIS OF THE IMMUNE SYSTEM. WHILE CENTRAL TOLERANCEMECHANISMS RESULT IN DELETION OF THE MAJORITY OF SELF-REACTIVE T CELLS, T LYMPHOCYTES SPECIFIC FOR SELF-ANTIGENS ALSO ESCAPE THIS PROCESS AND CIRCULATE IN THE PERIPHERY. TO CONTROL THE DEVELOPMENT OF AUTOIMMUNITY, MULTIPLE MECHANISMS OF PERIPHERAL TOLERANCE HAVE EVOLVED, INCLUDING T CELL …						265	HARVARD UNIV, SCH MED, CANC CANTER BETH ISRAEL DEACONESS MED CTR, DEPT MED,DIV HEMATOL ONCOL, BOSTON, MA USA.;	HARVARD UNIVERSITY; HARVARD MEDICAL SCHOOL						2025-10-09	CONTROLLING AUTOIMMUNITY; T CELL ANERGY; PERIPHERAL TOLERANCE; PD-1	10.1097/PPO.0000000000000059	REVIEW			1540-336X	VBOUSSIO@BIDMC.HARVARD.EDU	271		NIH [HL107997-01, CA183605-01, A1098129-01A1]	THIS WORK WAS SUPPORTED BY NIH GRANTS HL107997-01, CA183605-01 AND A1098129-01A1 (TO V.A.B). THE AUTHORS REPORT NO CONFLICTS OF INTEREST.	AN4ZN				CYCLIN-DEPENDENT KINASES; PROGRAMMED DEATH-1; REGULATORY POLYMORPHISM; MEDIATED DEGRADATION; DISEASE PROGRESSION; PROTEIN STABILITY; DOWN-REGULATION; EXPRESSION; ACTIVATION; PATHWAY	4	CANCER J	CANCER J.	ENGLISH	81	GREEN ACCEPTED		TWO COMMERCE SQ, 2001 MARKET ST, PHILADELPHIA, PA 19103 USA	JUL-AUG	7	PHILADELPHIA	25098287		J	LIPPINCOTT WILLIAMS & WILKINS	2014
WIXLER V;BOERGELING Y;DANTAS RL;VARGA G;LUDWIG S	WIXLER, VIKTOR;BOERGELING, YVONNE;LEITE DANTAS, RAFAEL;VARGA, GEORG;LUDWIG, STEPHAN	BAHREYNI A, 2018, J PHARM PHARMACOL, V70, P191, DOI 10.1111/JPHP.12844;BEUREL E, 2015, PHARMACOL THERAPEUT, V148, P114, DOI 10.1016/J.PHARMTHERA.2014.11.016;BÖRGELING Y, 2014, J BIOL CHEM, V289, P13, DOI 10.1074/JBC.M113.469239;BOREA PA, 2016, TRENDS PHARMACOL SCI, V37, P419, DOI 10.1016/J.TIPS.2016.02.006;CHOO AY, 2006, CELL, V126, P834, DOI 10.1016/J.CELL.2006.08.025;COPPI E, 2021, INT J MOL SC…	BACKGROUND RESTORING IMPAIRED PERIPHERAL IMMUNE TOLERANCE IS THE PRIMARY CHALLENGE IN TREATING AUTOIMMUNE DISEASES. OUR PREVIOUS RESEARCH DEMONSTRATED THE EFFECTIVENESS OF SMALL SPLEEN PEPTIDES (SSPS), A FRACTION OF LOW MOLECULAR WEIGHT PROTEINS, IN INHIBITING THE PROGRESSION OF PSORIATIC ARTHRITIS, EVEN IN THE PRESENCE OF HIGH LEVELS OF THE PROINFLAMMATORY CYTOKINE TNF ALPHA IN THE BLOODSTREAM. …	281						WESTFAEL WILHELMS UNIV, INST MOL VIROL, CTR MOL BIOL INFLAMMAT ZMBE, VON ESMARCH STR 56, D-48149 MUNSTER, GERMANY.; UNIV CHILDRENS HOSP MUENSTER, PEDIAT RHEUMATOL & IMMUNOL, D-48149 MUNSTER, GERMANY.; WESTFAEL WILHELMS UNIV, DEPT MENTAL HLTH, D-48149 MUNSTER, GERMANY.;	UNIVERSITY OF MUNSTER; UNIVERSITY OF MUNSTER; UNIVERSITY OF MUNSTER						2025-10-09	DENDRITIC CELLS; MTOR SIGNALING CASCADE; TOLEROGENESIS; IMMUNOGENESIS; PERIPHERAL IMMUNE TOLERANCE; SMALL SPLEEN PEPTIDES	10.1186/s12964-024-01655-1	ARTICLE			1478-811X	VWIXLER@UNI-MUENSTER.DE			UNIVERSITT MNSTER (1056)	WE THANK DR. M. ESCHBORN FOR TECHNICAL SUPPORT AND HELPFUL DISCUSSIONS DURING REAL-TIME METABOLIC STUDIES AND DR. W. NACKEN FOR CRITICAL READING OF THE MANUSCRIPT.	RO6Z5				PROTEIN-KINASE; PHOSPHORYLATION; METABOLISM; ADENOSINE; INSULIN; GROWTH; AKT/PKB; IMPAIRS; RICTOR; GSK3	1	CELL COMMUN SIGNAL	CELL COMMUN. SIGNAL.	ENGLISH	61	GREEN SUBMITTED, GOLD	BORGELING, YVONNE/0000-0002-5737-9010	CAMPUS, 4 CRINAN ST, LONDON N1 9XW, ENGLAND	MAY 21	17	LONDON	38773618		J	BMC	2024
MURAMATSU K;UJIIE H;KOBAYASHI I;NISHIE W;IZUMI K;ITO T;YOSHIMOTO N;NATSUGA K;IWATA H;SHIMIZU H	MURAMATSU, KEN;UJIIE, HIDEYUKI;KOBAYASHI, ICHIRO;NISHIE, WATARU;IZUMI, KENTARO;ITO, TAKAMASA;YOSHIMOTO, NORIHIRO;NATSUGA, KEN;IWATA, HIROAKI;SHIMIZU, HIROSHI	ASCHERMANN S, 2013, P NATL ACAD SCI USA, V110, P19042, DOI 10.1073/PNAS.1313547110;BÉNÉ J, 2016, BRIT J DERMATOL, V175, P296, DOI 10.1111/BJD.14601;BENNETT CL, 2001, NAT GENET, V27, P20, DOI 10.1038/83713;BLAIR PJ, 1994, J IMMUNOL, V153, P3764;BRUNKOW ME, 2001, NAT GENET, V27, P68, DOI 10.1038/83784;BÜDINGER L, 1998, J CLIN INVEST, V102, P2082, DOI 10.1172/JCI3335;CHATILA TA, 2005, J ALLERGY CLIN…	BACKGROUND: REGULATORY T (TREG) CELLS PLAY A CRUCIAL ROLE IN PERIPHERAL IMMUNE TOLERANCE IN MULTIPLE ORGANS, INCLUDING THE SKIN. THUS FAR, THE EFFECT OF PERIPHERAL IMMUNE TOLERANCE FAILURE ON AUTOANTIBODY-RELATED AUTOIMMUNE REACTIONS TO THE SKIN IS UNCLEAR. OBJECTIVE: WE SOUGHT TO ELUCIDATE THE TARGET AUTOANTIGENS IN THE SKIN UNDER THE CONDITION OF TREG CELL DYSFUNCTION CAUSED BY FORKHEAD BOX P3 …						1818	HOKKAIDO UNIV, GRAD SCH MED, DEPT DERMATOL, SAPPORO, HOKKAIDO, JAPAN.; HOKKAIDO UNIV, GRAD SCH MED, DEPT PEDIAT, SAPPORO, HOKKAIDO, JAPAN.;	HOKKAIDO UNIVERSITY; HOKKAIDO UNIVERSITY						2025-10-09	REGULATORY T CELL; SCURFY MOUSE; IMMUNODYSREGULATION; POLYENDOCRINOPATHY; ENTEROPATHY; X-LINKED SYNDROME; BULLOUS PEMPHIGOID; BP230; TYPE XVII COLLAGEN; SIGNAL TRANSDUCER AND ACTIVATOR OF TRANSCRIPTION 6	10.1016/j.jaci.2018.03.014	ARTICLE			1097-6825	H-UJIIE@MED.HOKUDAI.AC.JP; SHIMIZU@MED.HOKUDAI.AC.JP	+		JSPS KAKENHI FROM THE MINISTRY OF EDUCATION, CULTURE, SPORTS, SCIENCE AND TECHNOLOGY OF JAPAN [15K19667]; OKINAKA MEMORIAL INSTITUTE FOR MEDICAL RESEARCH; TAKEDA SCIENCE FOUNDATION; ROHTO DERMATOLOGY RESEARCH AWARD; GLAXOSMITHKLINE JAPAN; GRANTS-IN-AID FOR SCIENTIFIC RESEARCH [15K19667] FUNDING SOURCE: KAKEN	SUPPORTED IN PART BY JSPS KAKENHI GRANT NUMBER 15K19667 (TO H.U.) FROM THE MINISTRY OF EDUCATION, CULTURE, SPORTS, SCIENCE AND TECHNOLOGY OF JAPAN; THE OKINAKA MEMORIAL INSTITUTE FOR MEDICAL RESEARCH; THE TAKEDA SCIENCE FOUNDATION; THE ROHTO DERMATOLOGY RESEARCH AWARD; AND GLAXOSMITHKLINE JAPAN RESEARCH GRANT 2015.	HD2BJ				LINKED SYNDROME IPEX; IMMUNE DYSREGULATION; TRANSCRIPTION FACTOR; SCURFY MICE; IGG AUTOANTIBODIES; ELDERLY-PATIENTS; ANTIBODIES; ENTEROPATHY; DISEASE; POLYENDOCRINOPATHY	6	J ALLERGY CLIN IMMUN	J. ALLERGY CLIN. IMMUNOL.	ENGLISH	59	BRONZE	MURAMATSU, KEN/0000-0001-6212-0751;	360 PARK AVENUE SOUTH, NEW YORK, NY 10010-1710 USA	DEC	19	NEW YORK	29704593		J	MOSBY-ELSEVIER	2018
MARIAT C;DEGAUQUE N;STROM TB	MARIAT, CHRISTOPHE;DEGAUQUE, NICOLAS;STROM, TERRY B.	CHAKRAVARTI S, 2005, J EXP MED, V202, P437, DOI 10.1084/JEM.20050308;DEGAUQUE N, 2008, J CLIN INVEST, V118, P735, DOI 10.1172/JCI32562;ICHIMURA T, 1998, J BIOL CHEM, V273, P4135, DOI 10.1074/JBC.273.7.4135;KUCHROO VK, 2003, NAT REV IMMUNOL, V3, P454, DOI 10.1038/NRI1111;MCINTIRE JJ, 2003, NATURE, V425, P576, DOI 10.1038/425576A;MCINTIRE JJ, 2001, NAT IMMUNOL, V2, P1109, DOI 10.1038/NI739;MEYERS J…	DATA HAVE RECENTLY POINTED TO A POSSIBLE REGULATORY FUNCTION OF T-CELL IMMUNOGLOBULIN MUCIN PROTEIN 1 (TIM-1) DURING THE ALLOIMMUNE RESPONSE. CROSS-LINKING TIM-1 ONTO CD4(+) T CELLS INTENSIFIES PROINFLAMMATORY CYTOPATHIC ALLOGENEIC RESPONSE AND INHIBITS THE DEVELOPMENT OF NATURAL AND INDUCIBLE REGULATORY T CELLS. THE TIM-1 PATHWAY MIGHT THUS BE A POTENTIAL HURDLE TO THE INDUCTION OF TOLERANCE IN …						S84	HARVARD UNIV, SCH MED, BETH ISRAEL DEACONESS MED CTR, INST TRANSPLANTAT, BOSTON, MA 02215 USA.; UNIV ST ETIENNE, CHU ST ETIENNE, SERV NEPHROL DIALYSE & TRANSPLANTAT RENALE, ST ETIENNE, FRANCE.; UNIV NANTES, INSERM, U643, HOTEL DIEU, NANTES, FRANCE.;	HARVARD UNIVERSITY; HARVARD MEDICAL SCHOOL; HARVARD UNIVERSITY MEDICAL AFFILIATES; BETH ISRAEL DEACONESS MEDICAL CENTER; CHU DE ST ETIENNE; UNIVERSITE JEAN MONNET; INSTITUT NATIONAL DE LA SANTE ET DE LA RECHERCHE MEDICALE (INSERM); NANTES UNIVERSITE		BEAUNE, FRANCE	8TH BEAUNE SEMINAR IN TRANSPLANTATION RESEARCH	JUN 12-13, 2008		2025-10-09	T CELL IMMUNOGLOBULIN MUCIN PROTEIN 1 (TIM-1); ALLO-IMMUNITY; TRANSPLANT TOLERANCE	10.1097/TP.0b013e3181a2ba83	ARTICLE; PROCEEDINGS PAPER			1534-6080	TSTROM@BIDMC.HARVARD.EDU	S86		MEDICAL RESEARCH COUNCIL [G0600698B] FUNDING SOURCE: RESEARCHFISH		445JX				T-CELL EXPANSION; ALLOIMMUNE RESPONSES; PERIPHERAL TOLERANCE; GENE FAMILY; ACTIVATION; DISEASE; AUTOIMMUNE; LIGAND	9	TRANSPLANTATION	TRANSPLANTATION	ENGLISH	14		DEGAUQUE, NICOLAS/0000-0003-2990-3513;	TWO COMMERCE SQ, 2001 MARKET ST, PHILADELPHIA, PA 19103 USA	MAY 15	3	PHILADELPHIA	19424017		J	LIPPINCOTT WILLIAMS & WILKINS	2009
WANG N;CHEN P;SONG Y;SHEN YT;LI J;LI XY;FANG L;CHEN LH	WANG, NING;CHEN, PING;SONG, YUN;SHEN, YUTING;LI, JUAN;LI, XINYU;FANG, LIANG;CHEN, LIHUA	AKDIS M, 2004, J EXP MED, V199, P1567, DOI 10.1084/JEM.20032058;ALFEN JS, 2018, J ALLERGY CLIN IMMUN, V142, P1537, DOI 10.1016/J.JACI.2017.12.984;VO AV, 2016, MOL IMMUNOL, V69, P70, DOI 10.1016/J.MOLIMM.2015.11.009;AWASTHI A, 2007, NAT IMMUNOL, V8, P1380, DOI 10.1038/NI1541;BACCHETTA R, 2002, EUR J IMMUNOL, V32, P2237, DOI 10.1002/1521-4141(200208)32:8<2237::AID-IMMU2237>3.0.CO;2-2;BARON U, 2007,…	T REGULATORY TYPE 1 (TR1) CELLS ACT AS A KEY REGULATOR IN MAINTAINING PERIPHERAL IMMUNE TOLERANCE. SEVERAL COSTIMULATORY MOLECULES FOR T CELLS HAVE BEEN IDENTIFIED IN TR1 CELLS, BUT THEIR INTRINSIC FUNCTIONS ARE STILL UNCLEAR. HERE WE SHOWED CD226 WAS HIGHLY EXPRESSED IN TR1 CELLS. CD226-DEFICIENT TR1 CELLS WERE DEFECTIVE IN PROLIFERATION AND SENSITIVE TO APOPTOSIS. IN ADDITION, CD226-DEFICIENT T…						192	FOURTH MIL MED UNIV, DEPT IMMUNOL, XIAN 710032, PEOPLES R CHINA.; XIAN MED UNIV, DEPT IMMUNOL, 1 XINWANG RD, XIAN 710021, PEOPLES R CHINA.; YANAN UNIV, MED COLL, 580 SHENGDI RD, YANAN 716000, PEOPLES R CHINA.; YANAN UNIV, XIANYANG HOSP, DEPT NEUROL, 38 WENLIN RD, XIANYANG 712000, PEOPLES R CHINA.; NORTHWEST UNIV, FAC MED, XIAN 710069, PEOPLES R CHINA.;	AIR FORCE MEDICAL UNIVERSITY; XI'AN MEDICAL UNIVERSITY; YANAN UNIVERSITY; YANAN UNIVERSITY; NORTHWEST UNIVERSITY XI'AN						2025-10-09	CD226; TR1 CELLS; SUPPRESSIVE CAPACITY	10.1016/j.molimm.2021.01.002	ARTICLE	MAR 2021		1872-9142	IMMUNOL@FMMU.EDU.CN; CHENLH@FMMU.EDU.CN	198		NATIONAL NATURAL SCIENCE FOUNDATION OF CHINA [82071848, 81872315]; NATURAL SCIENCE BASIC RESEARCH PLAN IN SHAANXI PROVINCE OF CHINA [2017JM8066]; FOURTH MILITARY MEDICAL UNIVERSITY [2018HKPY02]	THIS WORK WAS SUPPORTED BY THE NATIONAL NATURAL SCIENCE FOUNDATION OF CHINA (82071848,81872315), NATURAL SCIENCE BASIC RESEARCH PLAN IN SHAANXI PROVINCE OF CHINA (PROGRAM NO. 2017JM8066), THE FOURTH MILITARY MEDICAL UNIVERSITY PROJECTS (NO.2018HKPY02).	QU6OZ						MOL IMMUNOL	MOL. IMMUNOL.	ENGLISH	35		WANG, NING/0000-0003-1851-6219;	THE BOULEVARD, LANGFORD LANE, KIDLINGTON, OXFORD OX5 1GB, ENGLAND	APR	7	OXFORD	33451863		J	PERGAMON-ELSEVIER SCIENCE LTD	2021
LIU G;WU C;WU Y;ZHAO Y	LIU, G.;WU, C.;WU, Y.;ZHAO, Y.	ABLIN J, 2005, APOPTOSIS, V10, P1009, DOI 10.1007/S10495-005-1189-4;ALBELDA SM, 2004, AM J RESP CELL MOL, V31, P246, DOI 10.1165/RCMB.2003-0404OC;AZUMA Y, 2002, SCAND J IMMUNOL, V56, P260, DOI 10.1046/J.1365-3083.2002.01128.X;BALANCO JMD, 2001, CURR BIOL, V11, P1870, DOI 10.1016/S0960-9822(01)00563-2;BARKER RN, 1999, PATHOBIOLOGY, V67, P302, DOI 10.1159/000028085;BELLONE M, 2000, APOPTOSIS, V5, P…	THE TERMINATION OF THE APOPTOTIC PROGRAMME OCCURS IN MOST CASES VIA RECOGNITION AND CLEARANCE BY PHAGOCYTES, ESPECIALLY THE PROFESSIONAL PHAGOCYTES, SUCH AS MACROPHAGES AND IMMATURE DENDRITIC CELLS. ENGULFED CELLS DO NOT SIMPLY DISAPPEAR FROM THE MIDST OF LIVING TISSUES. THE FINE-DEFINED PRESENTATION OF YIELDED SELF-ANTIGENS TO T CELLS IS A CENTRAL EVENT IN THE INDUCTION OR THE MAINTENANCE OF THE…						1	CHINESE ACAD SCI, INST ZOOL, TRANSPLANTAT BIOL RES DIV, STATE KEY LAB BIOMEMBRANE & MEMBRANE BIOTECHNOL, BEIJING 100080, PEOPLES R CHINA.; TIANJIN MED UNIV, HOSP 2, TIANJIN, PEOPLES R CHINA.; INST UROL, TIANJIN, PEOPLES R CHINA.;	CHINESE ACADEMY OF SCIENCES; INSTITUTE OF ZOOLOGY, CAS; TIANJIN MEDICAL UNIVERSITY						2025-10-09		10.1111/j.1365-3083.2006.01771.x	REVIEW			1365-3083	ZHAOY@IOZ.AC.CN	9				060ZY				MACROPHAGE MANNOSE RECEPTOR; DENDRITIC CELLS; PHOSPHATIDYLSERINE RECEPTOR; IN-VIVO; MEDIATED PHAGOCYTOSIS; CYTOKINE PRODUCTION; CROSS-PRESENTATION; ENDOTHELIAL-CELLS; CANDIDA-ALBICANS; BLOOD MONOCYTES	1	SCAND J IMMUNOL	SCAND. J. IMMUNOL.	ENGLISH	79			111 RIVER ST, HOBOKEN 07030-5774, NJ USA	JUL	9	HOBOKEN	16784485		J	WILEY	2006
KELLER CW;CHUQUISANA O;DERDELINCKX J;GROSS CC;BERGER K;ROBINSON J;NIMMERJAHN F;WIENDL H;WILLCOX N;LÜNEMANN JD	KELLER, CHRISTIAN W.;CHUQUISANA, OMAR;DERDELINCKX, JUDITH;GROSS, CATHARINA C.;BERGER, KLAUS;ROBINSON, JAMES;NIMMERJAHN, FALK;WIENDL, HEINZ;WILLCOX, NICK;LUENEMANN, JAN D.	BAERENWALDT A, 2011, P NATL ACAD SCI USA, V108, P18772, DOI 10.1073/PNAS.1111810108;BLANK MC, 2005, HUM GENET, V117, P220, DOI 10.1007/S00439-005-1302-3;CENCIONI MT, 2021, NAT REV NEUROL, V17, P399, DOI 10.1038/S41582-021-00498-5;DALAKAS MC, 2020, NAT REV NEUROL, V16, P601, DOI 10.1038/S41582-020-0400-0;DANZER H, 2020, ELIFE, V9, DOI 10.7554/ELIFE.55319;GILHUS NE, 2019, NAT REV DIS PRIMERS, V5, D…	MYASTHENIA GRAVIS (MG) IS AN AUTOIMMUNE DISEASE IN WHICH PATHOGENIC IMMUNOGLOBULIN G ANTIBODIES BIND TO ACETYLCHOLINE RECEPTORS (OR TO FUNCTIONALLY RELATED MOLECULES AT THE NEUROMUSCULAR JUNCTION). B CELL EXPRESSION OF THE INHIBITORY IMMUNOGLOBULIN G RECEPTOR, FC-GAMMA RECEPTOR (FC GAMMA R) IIB, MAINTAINS PERIPHERAL IMMUNE TOLERANCE, AND ITS ABSENCE RENDERS B CELLS HYPERRESPONSIVE TO AUTOANTIGEN.…						1046	UNIV HOSP MUNSTER, INST TRANSLAT NEUROL, DEPT NEUROL, D-48149 MUNSTER, GERMANY.; ANTWERP UNIV HOSP, FAC MED & HLTH SCI, DEPT NEUROL, ANTWERP, BELGIUM.; UNIV ANTWERP, FAC MED & HLTH SCI, VACCINE & INFECT DIS INST VAXINFECTIO, LAB EXPT HEMATOL, ANTWERP, BELGIUM.; UNIV MUNSTER, INST EPIDEMIOL & SOCIAL MED, MUNSTER, GERMANY.; LEEDS INST CARDIOVASC & METAB MED, DISCOVERY & TRANSLAT SCI DEPT, LIGHT LAB…	UNIVERSITY OF MUNSTER; UNIVERSITY OF ANTWERP; UNIVERSITY OF ANTWERP; UNIVERSITY OF MUNSTER; UNIVERSITY OF LEEDS; CHAPEL ALLERTON HOSPITAL; LEEDS BIOMEDICAL RESEARCH CENTRE; UNIVERSITY OF ERLANGEN NUREMBERG; UNIVERSITY OF OXFORD						2025-10-09		10.1002/ana.26507	ARTICLE	SEP 2022		1531-8249	JAN.LUENEMANN@UKMUENSTER.DE	1051		GERMAN RESEARCH FOUNDATION (COLLABORATIVE RESEARCH CENTRE SFB-TRR128); PROJEKT DEAL; UK MEDICAL RESEARCH COUNCIL; NATIONAL INSTITUTE FOR HEALTH RESEARCH [NIHR-INF-0490] FUNDING SOURCE: RESEARCHFISH	WE THANK THE DONORS FOR THEIR SAMPLES, OUR MANY CLINICAL COLLEAGUES FOR ACCESS TO THEM, AND THE UK MEDICAL RESEARCH COUNCIL FOR FUNDING. THE AUTHORS ACKNOWLEDGE SUPPORT BY THE GERMAN RESEARCH FOUNDATION (COLLABORATIVE RESEARCH CENTRE SFB-TRR128 TO C.C.G., H.W. AND J.D.L.). OPEN ACCESS FUNDING ENABLED AND ORGANIZED BY PROJEKT DEAL.	6F9BO				RIIB; TRANSCRIPTION; AUTOIMMUNITY; POLYMORPHISM; FCGR2B	6	ANN NEUROL	ANN. NEUROL.	ENGLISH	23	GREEN SUBMITTED, HYBRID	ROBINSON, JAMES/0000-0001-5425-7520; KELLER, CHRISTIAN WOLFGANG/0000-0003-2276-0003;	111 RIVER ST, HOBOKEN 07030-5774, NJ USA	DEC	6	HOBOKEN	36094152		J	WILEY	2022
GETTS DR;SHEA LD;MILLER SD;KING NJC	GETTS, DANIEL R.;SHEA, LONNIE D.;MILLER, STEPHEN D.;KING, NICHOLAS J. C.	ADJEI IM, 2014, ADV EXP MED BIOL, V811, P73, DOI 10.1007/978-94-017-8739-0_5;ALEXIS F, 2008, MOL PHARMACEUT, V5, P505, DOI 10.1021/MP800051M;BACKER R, 2010, P NATL ACAD SCI USA, V107, P216, DOI 10.1073/PNAS.0909541107;BAL SM, 2011, VACCINE, V29, P1045, DOI 10.1016/J.VACCINE.2010.11.061;BENNETT GD, 1981, EXP HEMATOL, V9, P297;BÎRSAN T, 2003, TRANSPLANTATION, V75, P2106, DOI 10.1097/01.TP.000006680…	RECENT APPROACHES USING NANOPARTICLES ENGINEERED FOR IMMUNE REGULATION HAVE YIELDED PROMISING RESULTS IN PRECLINICAL MODELS OF DISEASE. THE NUMBER OF NANOPARTICLE THERAPIES IS GROWING, FUELED BY INNOVATIONS IN NANOTECHNOLOGY AND ADVANCES IN UNDERSTANDING OF THE UNDERLYING PATHOGENESIS OF IMMUNE-MEDIATED DISEASES. IN PARTICULAR, RECENT MECHANISTIC INSIGHT INTO THE WAYS IN WHICH NANOPARTICLES INTER…						419	UNIV SYDNEY, SYDNEY MED SCH, DISCIPLINE PATHOL, SCH MED SCI,BOSCH INST, SYDNEY, NSW 2006, AUSTRALIA.; NORTHWESTERN UNIV, FEINBERG SCH MED, DEPT MICROBIOL IMMUNOL, CHICAGO, IL 60611 USA.; NORTHWESTERN UNIV, FEINBERG SCH MED, INTERDEPT IMMUNOBIOL CTR, CHICAGO, IL 60611 USA.; COUR PHARMACEUT DEV CO, ELMHURST, IL USA.; NORTHWESTERN UNIV, FEINBERG SCH MED, DEPT CHEM & BIOMED ENGN, CHICAGO, IL 60611 US…	UNIVERSITY OF SYDNEY; NORTHWESTERN UNIVERSITY; FEINBERG SCHOOL OF MEDICINE; NORTHWESTERN UNIVERSITY; FEINBERG SCHOOL OF MEDICINE; NORTHWESTERN UNIVERSITY; FEINBERG SCHOOL OF MEDICINE; UNIVERSITY OF MICHIGAN SYSTEM; UNIVERSITY OF MICHIGAN						2025-10-09		10.1016/j.it.2015.05.007	REVIEW			1471-4981	D-GETTS@NORTHWESTERN.EDU	427		NCI NIH HHS [P30 CA060553] FUNDING SOURCE: MEDLINE; NIBIB NIH HHS [R01 EB013198] FUNDING SOURCE: MEDLINE; NINDS NIH HHS [R01 NS026543] FUNDING SOURCE: MEDLINE		CM5VF				DENDRITIC CELLS; ALLOGRAFT SURVIVAL; DRUG-DELIVERY; T-CELLS; NANOPARTICLES; ANTIGEN; TOLERANCE; INDUCTION; ACTIVATION; MACROPHAGES	7	TRENDS IMMUNOL	TRENDS IMMUNOL.	ENGLISH	104	GREEN SUBMITTED, BRONZE	KING, NICHOLAS JONATHAN COLE/0000-0002-3877-9772;	THE BOULEVARD, LANGFORD LANE, KIDLINGTON, OXFORD OX5 1GB, OXON, ENGLAND	JUL	9	OXFORD	26088391		J	ELSEVIER SCI LTD	2015
FIFE BT;PAUKEN KE	FIFE, BRIAN T.;PAUKEN, KRISTEN E.	AGATA Y, 1996, INT IMMUNOL, V8, P765, DOI 10.1093/INTIMM/8.5.765;AKBARI O, 2010, MUCOSAL IMMUNOL, V3, P81, DOI 10.1038/MI.2009.112;ALUVIHARE VR, 2004, NAT IMMUNOL, V5, P266, DOI 10.1038/NI1037;ANDERSON MS, 2005, ANNU REV IMMUNOL, V23, P447, DOI 10.1146/ANNUREV.IMMUNOL.23.021704.115643;ANDRE I, 1996, P NATL ACAD SCI USA, V93, P2260, DOI 10.1073/PNAS.93.6.2260;ANSARI MJI, 2003, J EXP MED, V198, P63…	PROGRAMMED DEATH-1 (PD-1) IS A SURFACE RECEPTOR CRITICAL FOR THE REGULATION OF T CELL FUNCTION DURING IMMUNITY AND TOLERANCE. PD-1 INTERACTIONS WITH ITS LIGANDS PD-L1 AND PD-L2 INHIBIT T CELL EFFECTOR FUNCTIONS IN AN ANTIGEN-SPECIFIC MANNER. THIS PAPER EXAMINES THE ROLE OF PD-1 IN LIMITING AUTOREACTIVITY AND ESTABLISHING SELF-TOLERANCE AND DISCUSSES THE HYPOTHESIS THAT PD-1 LIGAND (PD-L) EXPRESSI…			ROSE, NR		978-1-57331-811-2	45	UNIV MINNESOTA, CTR IMMUNOL, DEPT MED, DIV RHEUMAT & AUTOIMMUNE DIS, MINNEAPOLIS, MN 55455 USA.;	UNIVERSITY OF MINNESOTA SYSTEM; UNIVERSITY OF MINNESOTA TWIN CITIES						2025-10-09	PD-1; TOLERANCE; DIABETES; T CELL; AUTOIMMUNE	10.1111/j.1749-6632.2010.05919.x	ARTICLE; BOOK CHAPTER				BFIFE@UMN.EDU	59				BTU59				T-CELL-ACTIVATION; SYSTEMIC-LUPUS-ERYTHEMATOSUS; PROGRAMMED DEATH-1 GENE; NONOBESE DIABETIC MICE; DENDRITIC CELLS; IN-VIVO; LYMPH-NODES; RHEUMATOID-ARTHRITIS; STOP-SIGNAL; B7 FAMILY		ANN NY ACAD SCI	ANN.NY ACAD.SCI.	ENGLISH	131		FIFE, BRIAN/0000-0001-9826-5637;	COMMERCE PLACE, 350 MAIN STREET, MALDEN 02148, MA USA		15	MALDEN	21276005		S	WILEY-BLACKWELL	2011
TSELIOS K;SARANTOPOULOS A;GKOUGKOURELAS I;BOURA P	TSELIOS, KONSTANTINOS;SARANTOPOULOS, ALEXANDROS;GKOUGKOURELAS, IOANNIS;BOURA, PANAGIOTA	AIT-OUFELLA H, 2006, NAT MED, V12, P178, DOI 10.1038/NM1343;AIT-OUFELLA H, 2013, ARTERIOSCL THROM VAS, V33, P2374, DOI 10.1161/ATVBAHA.113.301280;AMMIRATI E, 2010, ARTERIOSCL THROM VAS, V30, P1832, DOI 10.1161/ATVBAHA.110.206813;ANONYMOUS, 2008, J CLIN IMMUNOL, V28, P707;ANONYMOUS, 2010, CELL PHYSIOL BIOCHEM, V25, P649;ANONYMOUS, 2007, PLOS ONE, V2, PE779;BENNETT CL, 2001, NAT GENET, V27, P20, DO…	T REGULATORY CELLS (TREGS) COMPRISE THE CARDINAL MECHANISM OF PERIPHERAL IMMUNE TOLERANCE BY MODULATING THE FUNCTION OF VIRTUALLY EACH IMMUNE CELL. GIVEN THAT ATHEROSCLEROSIS IS A CHRONIC INFLAMMATION OF THE ARTERIAL WALL, CERTAIN COMPONENTS OF THE IMMUNE SYSTEM HAVE BEEN PROVEN TO HAVE A CENTRAL ROLE IN ITS PATHOGENESIS. CONSEQUENTLY, VARIOUS CLINICAL AND EXPERIMENTAL STUDIES HAVE BEEN CONDUCTED…						389	ARISTOTLE UNIV THESSALONIKI, HIPPOKRAT GEN HOSP, DEPT INTERNAL MED 2, CLIN IMMUNOL UNIT, KONSTANTINOUPOLEOS ST 49, THESSALONIKI 54642, GREECE.;	ARISTOTLE UNIVERSITY OF THESSALONIKI						2025-10-09	T REGULATORY CELLS; ATHEROSCLEROSIS; INFLAMMATION; ACUTE CORONARY SYNDROMES	10.1615/CritRevImmunol.2014010802	ARTICLE			2162-6472	TSELIOSKOSTAS2@GMAIL.COM	397				AS3TG				TH17/TREG IMBALANCE; IMMUNE; NUMBERS; FOXP3; PROGRESSION; MODULATION; REGRESSION; INDUCTION; TOLERANCE; MECHANISM	5	CRIT REV IMMUNOL	CRIT. REV. IMMUNOL.	ENGLISH	72		TSELIOS, KONSTANTINOS/0000-0003-2459-7510	50 NORTH ST, DANBURY, CT 06810 USA		9	DANBURY	25404046		J	BEGELL HOUSE INC	2014
LEHMAN HK;BALLOW M	LEHMAN, HEATHER K.;BALLOW, MARK	AALTONEN J, 1997, NAT GENET, V17, P399, DOI 10.1038/NG1297-399;AHONEN P, 1990, NEW ENGL J MED, V322, P1829, DOI 10.1056/NEJM199006283222601;ANDERSON MS, 2002, SCIENCE, V298, P1395, DOI 10.1126/SCIENCE.1075958;BACCHETTA R, 2006, J CLIN INVEST, V116, P1713, DOI 10.1172/JCI25112;BENNETT CL, 2000, AM J HUM GENET, V66, P461, DOI 10.1086/302761;BENNETT CL, 2001, NAT GENET, V27, P20, DOI 10.1038/83713;B…	AUTOIMMUNITY IS FREQUENTLY OBSERVED IN PATIENTS WITH PRIMARY IMMUNE DEFICIENCY DISORDERS. MONOGENIC AUTOIMMUNE DISEASES INCLUDE A GROUP OF DISORDERS WITH CHARACTERISTIC AUTOIMMUNITY AND IMMUNE DEFICIENCY FOR WHICH SINGLE GENE DEFECTS HAVE BEEN IDENTIFIED. CURRENTLY RECOGNIZED MONOGENIC AUTOIMMUNE DISEASES INCLUDE AUTOIMMUNE POLYENDOCRINOPATHY CANDIDIASIS AND ECTODERMAL DYSTROPHY, IMMUNODYSREGULAT…						141	SUNY BUFFALO, SCH MED & BIOMED SCI, DIV ALLERGY IMMUNOL, DEPT PEDIAT,WOMEN & CHILDRENS HOSP BUFFALO, BUFFALO, NY 14222 USA.;	STATE UNIVERSITY OF NEW YORK (SUNY) SYSTEM; UNIVERSITY AT BUFFALO, SUNY; WOMEN & CHILDREN'S HOSPITAL OF BUFFALO						2025-10-09	AUTOIMMUNITY; AUTOIMMUNE POLYENDOCRINOPATHIES; AUTOIMMUNE POLYENDOCRINOPATHY CANDIDIAIS AND ECTODERMAL DYSTROPHY; AUTOIMMUNE LYMPHOPROLIFERATIVE SYNDROME; IMMUNODYSREGULATION POLYENDOCRINOPATHY ENTEROPATHY AND X-LINKED INHERITANCE SYNDROME; INTERLEUKIN-2 RECEPTORS	10.1007/s12016-007-8038-x	REVIEW			1559-0267	HKM@BUFFALO.EDU	145				275UG				CANDIDIASIS-ECTODERMAL DYSTROPHY; X-LINKED SYNDROME; FAS GENE-MUTATIONS; SYNDROME TYPE-I; LYMPHOPROLIFERATIVE SYNDROME; LYMPHOCYTE APOPTOSIS; TRANSCRIPTION FACTOR; NEGATIVE SELECTION; AIRE EXPRESSION; SCURFY MOUSE	2	CLIN REV ALLERG IMMU	CLIN. REV. ALLERGY IMMUNOL.	ENGLISH	55			999 RIVERVIEW DRIVE SUITE 208, TOTOWA, NJ 07512 USA	APR	5	TOTOWA	18330725		J	HUMANA PRESS INC	2008
GONZALEZ H;HAGERLING C;WERB Z	GONZALEZ, HUGO;HAGERLING, CATHARINA;WERB, ZENA	ABRAHAM D, 2010, INT J CANCER, V126, P1339, DOI 10.1002/IJC.24859;ALLAOUI R, 2017, CANCER BIOMARK, V20, P395, DOI 10.3233/CBM-170026;ANDREU P, 2010, CANCER CELL, V17, P121, DOI 10.1016/J.CCR.2009.12.019;ANDREWS DM, 2012, NAT IMMUNOL, V13, P1171, DOI 10.1038/NI.2468;ANONYMOUS, CURR PROTOC PHARM;ANONYMOUS, PLOS ONE;ANONYMOUS, ADV UROL;BALKWILL F, 2001, LANCET, V357, P539, DOI 10.1016/S0140-6736(00)…	THE PRESENCE OF INFLAMMATORY IMMUNE CELLS IN HUMAN TUMORS RAISES A FUNDAMENTAL QUESTION IN ONCOLOGY: HOW DO CANCER CELLS AVOID THE DESTRUCTION BY IMMUNE ATTACK? IN PRINCIPLE, TUMOR DEVELOPMENT CAN BE CONTROLLED BY CYTOTOXIC INNATE AND ADAPTIVE IMMUNE CELLS; HOWEVER, AS THE TUMOR DEVELOPS FROM NEOPLASTIC TISSUE TO CLINICALLY DETECTABLE TUMORS, CANCER CELLS EVOLVE DIFFERENT MECHANISMS THAT MIMIC PE…						1267	UNIV CALIF SAN FRANCISCO, HELEN DILLER FAMILY COMPREHENS CANC CTR, DEPT ANAT, SAN FRANCISCO, CA 94143 USA.; LUND UNIV, DEPT CLIN GENET, SE-22185 LUND, SWEDEN.;	UNIVERSITY OF CALIFORNIA SYSTEM; UNIVERSITY OF CALIFORNIA SAN FRANCISCO; UCSF MEDICAL CENTER; UCSF HELEN DILLER FAMILY COMPREHENSIVE CANCER CENTER; LUND UNIVERSITY						2025-10-09	DISSEMINATED TUMOR CELLS; TUMOR-ASSOCIATED MACROPHAGES; METASTASIS-ASSOCIATED IMMUNE CELLS; PATIENT-DERIVED XENOGRAFT; IMMUNE CROSS-TALK; CANCER HETEROGENEITY	10.1101/gad.314617.118	REVIEW			1549-5477	ZENA.WERB@UCSF.EDU	1284		NATIONAL CANCER INSTITUTE [R01 CA057621, U01 CA190851]; PARKER INSTITUTE FOR CANCER IMMUNOTHERAPY; BECAS CHILE POST-DOCTORAL FELLOWSHIP; TEGGER FOUNDATION; WENNER-GREN FOUNDATIONS; SWEDEN-AMERICA FOUNDATION; SWEDISH SOCIETY OF MEDICINE; SWEDISH SOCIETY FOR MEDICAL RESEARCH	WE APOLOGIZE TO THOSE SCIENTISTS WHOSE STUDIES WERE NOT CITED HERE OWING TO SPACE CONSTRAINTS. WE THANK ISABELLA ROBLES FOR HER ASSISTANCE IN WRITING THE MANUSCRIPT. THIS STUDY WAS SUPPORTED BY FUNDS FROM THE NATIONAL CANCER INSTITUTE (R01 CA057621 AND U01 CA190851) AND THE PARKER INSTITUTE FOR CANCER IMMUNOTHERAPY (TO Z.W.), A BECAS CHILE POST-DOCTORAL FELLOWSHIP (TO H.G.), AND FUNDS FROM THE TE…	GX4PM	Y		N	NEUTROPHIL EXTRACELLULAR TRAPS; CELL LUNG-CANCER; REGULATORY T-CELLS; NATURAL-KILLER-CELLS; BREAST-CANCER; DENDRITIC CELLS; NK CELLS; TGF-BETA; INFILTRATING LYMPHOCYTES; COLORECTAL-CANCER	19-20	GENE DEV	GENES DEV.	ENGLISH	234	GREEN SUBMITTED, GOLD	GONZALEZ VELOZO, HUGO A/0000-0003-2183-3637; WERB, ZENA/0000-0002-6525-3872; HAGERLING, CATHARINA/0000-0001-5631-7988	1 BUNGTOWN RD, COLD SPRING HARBOR, NY 11724 USA	OCT 1	18	COLD SPRING HARBOR	30275043		J	COLD SPRING HARBOR LAB PRESS, PUBLICATIONS DEPT	2018
WEHRHAN F;BÜTTNER-HEROLD M;HYCKEL P;MOEBIUS P;PREIDL R;DISTEL L;RIES J;AMANN K;SCHMITT C;NEUKAM FW;WEBER M	WEHRHAN, FALK;BUETTNER-HEROLD, MAIKE;HYCKEL, PETER;MOEBIUS, PATRICK;PREIDL, RAIMUND;DISTEL, LUITPOLD;RIES, JUTTA;AMANN, KERSTIN;SCHMITT, CHRISTIAN;NEUKAM, FRIEDRICH W.;WEBER, MANUEL	ARON-WISNEWSKY J, 2009, J CLIN ENDOCR METAB, V94, P4619, DOI 10.1210/JC.2009-0925;BALERMPAS P, 2014, BRIT J CANCER, V110, P501, DOI 10.1038/BJC.2013.640;BEN-AHARON I, 2013, PLOS ONE, V8, DOI 10.1371/JOURNAL.PONE.0070044;BERANEK JT, 2005, ANN RHEUM DIS, V64, P342;BIER J, 1977, DTSCH ZAHNARZTL Z, V32, P804;CAO XG, 2011, PATHOL INT, V61, P528, DOI 10.1111/J.1440-1827.2011.02695.X;CARINCI F, 1998, BR…	BACKGROUND: IT IS LARGELY ACCEPTED THAT SPECIFIC IMMUNOLOGICAL PARAMETERS IN SOLID MALIGNANCIES ARE ASSOCIATED WITH PATIENT'S PROGNOSIS. RECENTLY A CORRELATION OF MACROPHAGE POLARIZATION WITH HISTOMORPHOLOGICAL PARAMETERS COULD ALSO BE SHOWN IN ORAL SQUAMOUS CELL CARCINOMA (OSCC). THE OBSERVED TUMOR DERIVED PERIPHERAL IMMUNE TOLERANCE COULD BE ASSOCIATED WITH THE MACROPHAGE POLARIZATION IN REGION…	522						UNIV ERLANGEN NURNBERG, DEPT ORAL & MAXILLOFACIAL SURG, D-91054 ERLANGEN, GERMANY.; UNIV ERLANGEN NURNBERG, INST PATHOL, DEPT NEPHROPATHOL, D-91054 ERLANGEN, GERMANY.; UNIV JENA, DEPT ORAL & MAXILLOFACIAL SURG, D-07749 JENA, GERMANY.; UNIV ERLANGEN NURNBERG, DEPT RADIAT ONCOL, D-91054 ERLANGEN, GERMANY.;	UNIVERSITY OF ERLANGEN NUREMBERG; UNIVERSITY OF ERLANGEN NUREMBERG; FRIEDRICH SCHILLER UNIVERSITY OF JENA; UNIVERSITY OF ERLANGEN NUREMBERG						2025-10-09	ORAL SQUAMOUS CELL CARCINOMA; ORAL CANCER; LYMPH NODE; MACROPHAGE POLARIZATION; PERIPHERAL TOLERANCE; OSCC; M1; M2	10.1186/1471-2407-14-522	ARTICLE				MANUEL.WEBER@UK-ERLANGEN.DE			DEUTSCHE FORSCHUNGSGEMEINSCHAFT (DFG); FRIEDRICH-ALEXANDER UNIVERSITY ERLANGEN-NURNBERG (FAU); FOUNDATION "ELAN FONDS DER UNIVERSITAT ERLANGEN"	THE AUTHORS THANK CAROL I. GEPPERT FOR ASSISTANCE WITH THE "WHOLE SLIDE IMAGING" AND THE DIGITALIZATION OF THE SAMPLES. THANKS TO TILMAN RAU FOR HIS ASSISTANCE IN THE MANAGEMENT OF THE TISSUE BANK. THANKS TO SUSANNE SCHOENHERR AND ELKE DIEBEL FOR TECHNICAL ASSISTANCE. FURTHER THANK TO THE DENTAL STUDENTS KATHARINA SCHOEPS, KATHARINA LOIKA, VICTORIA STANUCH, CARINA PIRNER, ISABELL KONOPKA AND KATH…	AM6JN				INFILTRATING LYMPHOCYTES PREDICT; TUMOR MICROENVIRONMENT; PROGNOSTIC-FACTOR; ADIPOSE-TISSUE; CANCER; HEAD; M2; PROGRESSION; EXPRESSION; PLASTICITY		BMC CANCER	BMC CANCER	ENGLISH	54	GREEN PUBLISHED, GOLD		CAMPUS, 4 CRINAN ST, LONDON N1 9XW, ENGLAND	JUL 21	13	LONDON	25042135		J	BMC	2014
GRIGORIOU M;BANOS A;HATZIOANNOU A;KLOETGEN A;KOUZIS P;AGGOURAKI D;ZAKOPOULOU R;BAMIAS G;KASSI E;MAVROUDIS D;BAMIAS A;BOUMPAS DT;TSIRIGOS A;GOGAS H;ALISSAFI T;VERGINIS P	GRIGORIOU, MARIA;BANOS, AGGELOS;HATZIOANNOU, AIKATERINI;KLOETGEN, ANDREAS;KOUZIS, PANAGIOTIS;AGGOURAKI, DESPOINA;ZAKOPOULOU, ROUBINI;BAMIAS, GIORGOS;KASSI, EVA;MAVROUDIS, DIMITRIOS;BAMIAS, ARISTOTELIS;BOUMPAS, DIMITRIOS T.;TSIRIGOS, ARISTOTELIS;GOGAS, HELEN;ALISSAFI, THEMIS;VERGINIS, PANAYOTIS	ALISSAFI T, 2019, J AUTOIMMUN, V104, DOI 10.1016/J.JAUT.2019.102310;ALISSAFI T, 2020, CELL METAB, V32, P591, DOI 10.1016/J.CMET.2020.07.001;BENNETT CL, 2001, NAT GENET, V27, P20, DOI 10.1038/83713;BRAHMER JR, 2018, J CLIN ONCOL, V36, P1714, DOI 10.1200/JCO.2017.77.6385;DE SIMONE M, 2016, IMMUNITY, V45, P1135, DOI 10.1016/J.IMMUNI.2016.10.021;DOMINGUEZ-VILLAR M, 2018, NAT IMMUNOL, V19, P665, DOI 1…	IMMUNE CHECKPOINT INHIBITORS (ICI), WHICH TARGET IMMUNE REGULATORY PATHWAYS TO UNLEASH ANTITUMOR RESPONSES, HAVE REVOLUTIONIZED CANCER IMMUNOTHERAPY. DESPITE THE REMARKABLE SUCCESS OF ICI IMMUNOTHERAPY, A SIGNIFICANT PROPORTION OF PATIENTS WHOSE TUMORS RESPOND TO THESE TREATMENTS DEVELOP IMMUNE-RELATED ADVERSE EVENTS (IRAE) RESEMBLING AUTOIMMUNE DISEASES. ALTHOUGH THE CLINICAL SPECTRUM OF IRAES I…						726	ACAD ATHENS, CTR CLIN EXPT SURG & TRANSLAT RES, BIOMED RES FDN, ATHENS, GREECE.; HELMHOLTZ CTR INFECT RES, DEPT COMPUTAT BIOL INFECT RES, BRAUNSCHWEIG, GERMANY.; NATL & KAPODISTRIAN UNIV ATHENS, SCH MED, DEPT MED 1, ATHENS, GREECE.; UNIV CRETE, SCH MED, LAB TRANSLAT ONCOL, IRAKLION, GREECE.; ALEXANDRA HOSP, DEPT CLIN THERAPEUT, ONCOL UNIT, ATHENS, GREECE.; NATL & KAPODISTRIAN UNIV ATHENS, SOTIRIA…	ACADEMY OF ATHENS; HELMHOLTZ ASSOCIATION; HELMHOLTZ-CENTER FOR INFECTION RESEARCH; NATIONAL & KAPODISTRIAN UNIVERSITY OF ATHENS; UNIVERSITY OF CRETE; ALEXANDRA HOSPITAL; NATIONAL & KAPODISTRIAN UNIVERSITY OF ATHENS; LAIKO GENERAL HOSPITAL; NATIONAL & KAPODISTRIAN UNIVERSITY OF ATHENS; NATIONAL & KAPODISTRIAN UNIVERSITY OF ATHENS; UNIVERSITY HOSPITAL ATTIKON; NEW YORK UNIVERSITY; UNIVERSITY OF CRE…						2025-10-09		10.1158/2326-6066.CIR-20-0969	ARTICLE			2326-6074	TALISSAFI@BIOACADEMY.GR; PVERGINIS@UOC.GR	734				TF2HJ					7	CANCER IMMUNOL RES	CANCER IMMUNOL. RES.	ENGLISH	19	GREEN SUBMITTED, GREEN ACCEPTED, BRONZE	ALISSAFI, THEMIS/0000-0002-4002-6008; BANOS, AGGELOS/0000-0002-5647-6505; KLOETGEN, ANDREAS/0000-0003-0991-4442; TSIRIGOS, ARISTOTELIS/0000-0002-7512-8477;	615 CHESTNUT ST, 17TH FLOOR, PHILADELPHIA, PA 19106-4404 USA	JUL	9	PHILADELPHIA	33820810		J	AMER ASSOC CANCER RESEARCH	2021
CLAVIJO PE;FRAUWIRTH KA	CLAVIJO, PAUL E.;FRAUWIRTH, KENNETH A.	ATTAR RM, 1998, MOL CELL BIOL, V18, P477, DOI 10.1128/MCB.18.1.477;BEG AA, 1992, GENE DEV, V6, P1899, DOI 10.1101/GAD.6.10.1899;BROWN K, 1993, P NATL ACAD SCI USA, V90, P2532, DOI 10.1073/PNAS.90.6.2532;CARR EL, 2010, J IMMUNOL, V185, P1037, DOI 10.4049/JIMMUNOL.0903586;CASTELLINO F, 2006, ANNU REV IMMUNOL, V24, P519, DOI 10.1146/ANNUREV.IMMUNOL.23.021704.115825;CHEN LF, 2004, NAT REV MOL CELL BI…	BECAUSE OF THE CYTOTOXIC POTENTIAL OF CD8(+) T CELLS, MAINTENANCE OF CD8(+) PERIPHERAL TOLERANCE IS EXTREMELY IMPORTANT. A MAJOR PERIPHERAL TOLERANCE MECHANISM IS THE INDUCTION OF ANERGY, A REFRACTORY STATE IN WHICH PROLIFERATION AND IL-2 PRODUCTION ARE INHIBITED. WE USED A TCR TRANSGENIC MOUSE MODEL TO INVESTIGATE THE SIGNALING DEFECTS IN CD8(+) T CELLS RENDERED ANERGIC IN VIVO. IN ADDITION TO A…						1213	UNIV MARYLAND, DEPT CELL BIOL & MOL GENET, COLLEGE PK, MD 20742 USA.; UNIV MARYLAND, MARYLAND PATHOGEN RES INST, COLLEGE PK, MD 20742 USA.;	UNIVERSITY SYSTEM OF MARYLAND; UNIVERSITY OF MARYLAND COLLEGE PARK; UNIVERSITY SYSTEM OF MARYLAND; UNIVERSITY OF MARYLAND COLLEGE PARK						2025-10-09		10.4049/jimmunol.1100793	ARTICLE			1550-6606	KFRAUWIR@UMD.EDU	1221		NATIONAL INSTITUTES OF HEALTH [K01 CA092156]	THIS WORK WAS SUPPORTED BY GRANT K01 CA092156 FROM THE NATIONAL INSTITUTES OF HEALTH (TO K.A.F.).	884FL				KINASE-C-THETA; CELL ANERGY; IN-VIVO; TRANSCRIPTIONAL ACTIVATION; ZETA-PKC; PERIPHERAL TOLERANCE; NUCLEAR-LOCALIZATION; BETA; SUBUNIT; CD4(+)	3	J IMMUNOL	J. IMMUNOL.	ENGLISH	60	BRONZE	CLAVIJO, PAUL/0000-0003-2279-2515	9650 ROCKVILLE PIKE, BETHESDA, MD 20814 USA	FEB 1	9	BETHESDA	22205033		J	AMER ASSOC IMMUNOLOGISTS	2012
SMITH TRF;VERDEIL G;MARQUARDT K;SHERMAN LA	SMITH, TREVOR R. F.;VERDEIL, GREGORY;MARQUARDT, KRISTI;SHERMAN, LINDA A.	ALAM SM, 1999, IMMUNITY, V10, P227, DOI 10.1016/S1074-7613(00)80023-0;ARTYOMOV MN, 2010, P NATL ACAD SCI USA, V107, P16916, DOI 10.1073/PNAS.1010568107;COBBOLD SP, 2005, PHILOS T R SOC B, V360, P1695, DOI 10.1098/RSTB.2005.1698;COBBOLD SP, 1990, EUR J IMMUNOL, V20, P2747, DOI 10.1002/EJI.1830201232;DESILVA DR, 1996, J EXP MED, V183, P2017, DOI 10.1084/JEM.183.5.2017;GOTTSCHALK RA, 2012, P NATL AC…	PERIPHERAL TOLERANCE MECHANISMS ARE IN PLACE TO PREVENT T CELLS FROM MEDIATING ABERRANT IMMUNE RESPONSES DIRECTED AGAINST SELF AND ENVIRONMENTAL AGS. MECHANISMS INVOLVED IN THE INDUCTION OF PERIPHERAL TOLERANCE INCLUDE T CELL-INTRINSIC PATHWAYS, SUCH AS ANERGY OR DELETION, OR EXOGENOUS TOLERANCE MEDIATED BY REGULATORY T CELLS. WE HAVE PREVIOUSLY SHOWN THAT THE DENSITY OF PEPTIDE-MHC CLASS I RECOG…						3409	SCRIPPS RES INST, DEPT IMMUNOL & MICROBIAL SCI, LA JOLLA, CA 92037 USA.;	SCRIPPS RESEARCH INSTITUTE						2025-10-09		10.4049/jimmunol.1401194	ARTICLE			1550-6606	LSHERMAN@SCRIPPS.EDU	3416		NATIONAL INSTITUTES OF HEALTH [R0I DK050824]	THIS WORK WAS SUPPORTED BY NATIONAL INSTITUTES OF HEALTH GRANT R0I DK050824 (TO L.A.S.).	AR0XQ				ALTERED PEPTIDE LIGANDS; IN-VIVO; CROSS-PRESENTATION; SELF-ANTIGEN; INDUCTION; DELETION; RECEPTOR; ANERGY; LYMPHOCYTES; ANTIBODIES	7	J IMMUNOL	J. IMMUNOL.	ENGLISH	27	GREEN ACCEPTED, BRONZE	SHERMAN, LINDA/0000-0001-6422-7069; VERDEIL, GREGORY/0000-0001-9445-8474	9650 ROCKVILLE PIKE, BETHESDA, MD 20814 USA	OCT 1	8	BETHESDA	25156361		J	AMER ASSOC IMMUNOLOGISTS	2014
TITCOMBE PJ;MORALES MS;ZHANG N;MUELLER DL	TITCOMBE, PHILIP J.;MORALES, MILAGROS SILVA;ZHANG, NA;MUELLER, DANIEL L.	ALONSO IGD, 2018, CANCERS, V10, DOI 10.3390/CANCERS10040093;ANDERSON EL, 2008, P NATL ACAD SCI USA, V105, P14976, DOI 10.1073/PNAS.0807297105, 10.1038/S41598-019-45839-Z;BARRON L, 2008, J IMMUNOL, V180, P2762, DOI 10.4049/JIMMUNOL.180.5.2762;BENTSEN M, 2020, NAT COMMUN, V11, DOI 10.1038/S41467-020-18035-1;BETZ BC, 2010, J EXP MED, V207, P933, DOI 10.1084/JEM.20091548;BEVINGTON SL, 2020, CELL REP,…	TITCOMBE ET AL. REPORT THAT THE NON-CLASSICAL AP-1 NUCLEAR FACTOR BATF IS ESSENTIAL FOR THE GROWTH ARREST AND YET CONTINUED SURVIVAL OF TOLERANT T CELLS THAT HAVE ENTERED AN ANERGIC STATE BASED ON ITS ABILITY TO ACTIVATE ANERGY GENES AND REPRESS BIM-DEPENDENT CELL DEATH. T CELLS THAT ENCOUNTER SELF-ANTIGENS AFTER EXITING THE THYMUS AVERT AUTOIMMUNITY THROUGH PERIPHERAL TOLERANCE. PATHWAYS FOR THI…	E20230183						UNIV MINNESOTA, MED SCH, DEPT MED, CTR IMMUNOL, MINNEAPOLIS, MN 55455 USA.;	UNIVERSITY OF MINNESOTA SYSTEM; UNIVERSITY OF MINNESOTA TWIN CITIES						2025-10-09		10.1084/jem.20230183	ARTICLE			1540-9538	MUELL002@UMN.EDU			AUTHOR CONTRIBUTIONS: CONCEPTUALIZATION: P.J. TITCOMBE AND D.L. MUELLER. METHODOLOGY: P.J. TITCOMBE, M. SILVA MORALES, AND N. ZHANG. INVESTIGATION: P.J. TITCOMBE, M. SILVA MORALES, N. ZHANG, AND D.L. MUELLER. VISUALIZATION: P.J. TITCOMBE AND D.L. MUELLER.	WE WISH TO THANK DRS. MARC JENKINS, KRISTIN HOGQUIST, AND PETER IGARASHI FOR CRITICAL READING OF THIS MANUSCRIPT PRIOR TO PUBLICATION.R THIS WORK WAS SUPPORTED BY NATIONAL INSTITUTES OF HEALTH GRANT P01 AI35296 (D.L. MUELLER), NATIONAL INSTITUTES OF HEALTH GRANT T32 AI007313 (K.A. HOGQUIST), AND THE RHEUMATOLOGY RESEARCH FOUNDATION RHEUMATOLOGY FUTURE PHYSICIAN SCIENTIST AWARD (P.J. TITCOMBE).R A…	U9LY5				DIFFERENTIATION CHECKPOINT; MOLECULAR-MECHANISMS; REGULATORY NETWORK; THYMIC SELECTION; WEB SERVER; IN-VIVO; TRANSCRIPTION; GENE; ANERGY; EXHAUSTION	12	J EXP MED	J. EXP. MED.	ENGLISH	85	GREEN SUBMITTED	ZHANG, NA/0009-0008-0146-329X; SILVA MORALES, MILAGROS/0000-0002-0794-2362; MUELLER, DANIEL/0000-0003-1621-0419	950 THIRD AVE, 2ND FLR, NEW YORK, NY 10022 USA	OCT 20	24	NEW YORK	37862030		J	ROCKEFELLER UNIV PRESS	2023
SCHILDKNECHT A;BRAUER S;BRENNER C;LAHL K;SCHILD H;SPARWASSER T;PROBST HC;VAN DEN BROEK M	SCHILDKNECHT, ANITA;BRAUER, SABINE;BRENNER, CORINNE;LAHL, KATHARINA;SCHILD, HANSJOERG;SPARWASSER, TIM;PROBST, HANS CHRISTIAN;VAN DEN BROEK, MARIES	ALTMAN JD, 1996, SCIENCE, V274, P94, DOI 10.1126/SCIENCE.274.5284.94;BATTEGAY M, 1991, J VIROL METHODS, V33, P191, DOI 10.1016/0166-0934(91)90018-U;BENNETT CL, 2001, NAT GENET, V27, P20, DOI 10.1038/83713;BOUNEAUD C, 2000, IMMUNITY, V13, P829, DOI 10.1016/S1074-7613(00)00080-7;BRUNKOW ME, 2001, NAT GENET, V27, P68, DOI 10.1038/83784;CEDERBOM L, 2000, EUR J IMMUNOL, V30, P1538, DOI 10.1002/1521-41…	PERIPHERAL T-CELL TOLERANCE IS THOUGHT TO SIGNIFICANTLY CONTRIBUTE TO THE PREVENTION OF AUTOIMMUNITY, AND IT HAS BEEN SHOWN THAT ANTIGEN-PRESENTING STEADY-STATE DENDRITIC CELLS EFFICIENTLY INDUCE PERIPHERAL TOLERANCE. WE PREVIOUSLY SHOWED THAT DENDRITIC-CELL-INDUCED TOLERANCE IS A T-CELL-INTRINSIC PROCESS THAT DEPENDS ON COINHIBITORY MOLECULES SUCH AS PROGRAMMED DEATH-1. HERE WE SPECIFICALLY ANAL…						199	UNIV MED CTR MAINZ, INST IMMUNOL, D-55131 MAINZ, GERMANY.; UNIV ZURICH HOSP, INST EXPT IMMUNOL, CH-8091 ZURICH, SWITZERLAND.; UNIV TORONTO, ONTARIO CANC INST, TORONTO, ON M5G 2C1, CANADA.; UNIV TORONTO, DEPT MED BIOPHYS & IMMUNOL, TORONTO, ON M5G 2C1, CANADA.; TECH UNIV MUNICH, INST MED MIKROBIOL IMMUNOL & HYG, D-81675 MUNICH, GERMANY.;	JOHANNES GUTENBERG UNIVERSITY OF MAINZ; UNIVERSITY OF ZURICH; UNIVERSITY ZURICH HOSPITAL; UNIVERSITY OF TORONTO; UNIVERSITY HEALTH NETWORK TORONTO; UNIVERSITY OF TORONTO; TECHNICAL UNIVERSITY OF MUNICH						2025-10-09	TREG; TOLERANCE; DC; CD8(+) T CELLS	10.1073/pnas.0910620107	ARTICLE				HCPROBST@UNI-MAINZ.DE; MARIES@VAN-DEN-BROEK.CH	203		SWISS NATIONAL SCIENCE FOUNDATION [3200B0-103640, PBEZB-119693]; EUROPEAN COMMUNITY [LSHG-CT-2005-005203]; GERMAN RESEARCH FOUNDATION [SFB/TR22, GRK1043]; HUMAN FRONTIERS SCIENCE PROGRAM ORGANIZATION [LT00647/2005]	THE AUTHORS THANK IRIS MIESCHER (INSTITUTE OF EXPERIMENTAL IMMUNOLOGY ZURICH) FOR HELP WITH THE MOUSE BREEDING; ALEXANDRE RUFFIEUX, VICTOR ESCALANTE, AND ALI CICEK (INSTITUTE OF LABORATORY ANIMAL SCIENCE, UNIVERSITY OF ZURICH) FOR EXPERT ANIMAL CARE; AND ROLF ZINKERNAGEL AND HANS HENGARTNER (INSTITUTE OF EXPERIMENTAL IMMUNOLOGY ZURICH) AND PAMELA S. OHASHI (ONTARIO CANCER INSTITUTE TORONTO) FOR S…	543FX				IMMUNOLOGICAL SELF-TOLERANCE; TRANSCRIPTION FACTOR FOXP3; TGF-BETA; IN-VIVO; CTLA-4; SCURFY; MOUSE; MICE; AUTOIMMUNITY; ENTEROPATHY	1	P NATL ACAD SCI USA	PROC. NATL. ACAD. SCI. U. S. A.	ENGLISH	39	GREEN SUBMITTED	SPARWASSER, TIM/0000-0001-5645-902X; MUTH, SABINE/0009-0004-3026-6245; VAN DEN BROEK, MARIES/0000-0002-9489-3692; PROBST, HANS CHRISTIAN/0000-0002-7926-0651	2101 CONSTITUTION AVE NW, WASHINGTON, DC 20418 USA	JAN 5	5	WASHINGTON	20018763		J	NATL ACAD SCIENCES	2010
SCHWARTZ M;BARUCH K	SCHWARTZ, MICHAL;BARUCH, KUTI	ACHIRON A, 1998, NEUROLOGY, V50, P398, DOI 10.1212/WNL.50.2.398;AHARONI R, 2013, AUTOIMMUN REV, V12, P543, DOI 10.1016/J.AUTREV.2012.09.005;ANGELOV DN, 2003, P NATL ACAD SCI USA, V100, P4790, DOI 10.1073/PNAS.0530191100;ARNOLD L, 2007, J EXP MED, V204, P1057, DOI 10.1084/JEM.20070075;ARVANITAKIS Z, 2008, NEUROLOGY, V70, P2219, DOI 10.1212/01.WNL.0000313813.48505.86;BAKALASH S, 2005, J MOL MED, V8…	IMMUNE CELL INFILTRATION TO THE BRAIN'S TERRITORY WAS CONSIDERED FOR DECADES TO REFLECT A PATHOLOGICAL PROCESS IN WHICH IMMUNE CELLS ATTACK THE CENTRAL NERVOUS SYSTEM (CNS); SUCH A PROCESS IS OBSERVED IN THE INFLAMMATORY AUTOIMMUNE DISEASE, MULTIPLE SCLEROSIS (MS). AS NEUROINFLAMMATORY PROCESSES WITHIN THE CNS PARENCHYMA ARE ALSO COMMON TO OTHER CNS PATHOLOGIES, REGARDLESS OF THEIR ETIOLOGY, INCL…						8	WEIZMANN INST SCI, DEPT NEUROBIOL, IL-76100 REHOVOT, ISRAEL.;	WEIZMANN INSTITUTE OF SCIENCE						2025-10-09	AUTOIMMUNITY; NEURODEGENERATIVE DISEASES; NEUROINFLAMMATION	10.1016/j.jaut.2014.08.002	REVIEW			1095-9157	MICHAL.SCHWARTZ@WEIZMANN.AC.IL	14		EUROPEAN RESEARCH COUNCIL (E.R.C.) [232835]; EU SEVENTH FRAMEWORK PROGRAM HEALTH [279017]	THIS RESEARCH WAS SUPPORTED BY A EUROPEAN RESEARCH COUNCIL (E.R.C.) AWARD GIVEN TO M.S. (GRANT NO. 232835), AND BY THE EU SEVENTH FRAMEWORK PROGRAM HEALTH-2011 GIVEN TO M.S. (GRANT NO. 279017). M.S. HOLDS THE MAURICE AND USE KATZ PROFESSORIAL CHAIR IN NEUROIMMUNOLOGY.	AS7GD				AMYOTROPHIC-LATERAL-SCLEROSIS; REGULATORY T-CELLS; INTRAVENOUS IMMUNOGLOBULIN; GLATIRAMER ACETATE; ALZHEIMERS-DISEASE; CHOROID-PLEXUS; MULTIPLE-SCLEROSIS; PROTECTIVE AUTOIMMUNITY; DOUBLE-BLIND; SPINAL-CORD		J AUTOIMMUN	J. AUTOIMMUN.	ENGLISH	95		BARUCH, KUTI/0000-0002-1466-8795	24-28 OVAL RD, LONDON NW1 7DX, ENGLAND	NOV	7	LONDON	25199710		J	ACADEMIC PRESS LTD- ELSEVIER SCIENCE LTD	2014
SALAMA AKS;MOSCHOS SJ	SALAMA, A. K. S.;MOSCHOS, S. J.	ADVANI R, 2009, J CLIN ONCOL, V27, P4371, DOI 10.1200/JCO.2008.21.3017;AKBANI R, 2015, CELL, V161, P1681, DOI 10.1016/J.CELL.2015.05.044;ALBERS AE, 2009, HEAD NECK-J SCI SPEC, V31, P773, DOI 10.1002/HED.21031;ANONYMOUS, 2014, JAMA, DOI DOI 10.1001/JAMA.2014.13943, DOI 10.1001/JAMA.2014.10517;ANONYMOUS, ASCO M;ANONYMOUS, J CLIN ONCOL;ANONYMOUS, 2016, J. CLIN. ONCOL.;ANONYMOUS, 2020, NCCN CLINICAL …	BACKGROUND: CANCERS ESCAPE IMMUNE SURVEILLANCE VIA DISTINCT MECHANISMS THAT INVOLVE CENTRAL (NEGATIVE SELECTION WITHIN THE THYMUS) OR PERIPHERAL (LACK OF COSTIMULATION, RECEIPT OF DEATH/ANERGIC SIGNALS BY TUMOR, IMMUNOREGULATORY CELL POPULATIONS) IMMUNE TOLERANCE. DURING THE 1990S, MODERATE CLINICAL BENEFIT WAS SEEN USING SEVERAL CYTOKINE THERAPIES FOR A LIMITED NUMBER OF CANCERS. OVER THE PAST 2…						57	DUKE UNIV, MED CTR, DIV MED ONCOL, 25178 MORRIS BLDG, DURHAM, NC 27710 USA.; UNIV N CAROLINA, DIV HEMATOL ONCOL, CHAPEL HILL, NC USA.;	DUKE UNIVERSITY; UNIVERSITY OF NORTH CAROLINA; UNIVERSITY OF NORTH CAROLINA CHAPEL HILL						2025-10-09	IMMUNO-ONCOLOGY; CYTOTOXIC T-LYMPHOCYTE ANTIGEN 4; PROGRAMMED DEATH 1; PERIPHERAL IMMUNE TOLERANCE; IMMUNE EXHAUSTION; CANCER	10.1093/annonc/mdw534	REVIEW			1569-8041	APRIL.SALAMA@DUKE.EDU	74		BRISTOL-MYERS SQUIBB	THIS WORK WAS SUPPORTED BY BRISTOL-MYERS SQUIBB. NO GRANT NUMBER IS APPLICABLE.	EP2UU				CD8(+) T-CELLS; ANTI-CD40 MONOCLONAL-ANTIBODY; ADVANCED MELANOMA; PHASE-I; PD-L1 EXPRESSION; CLINICAL ACTIVITY; ANTI-PD-L1 ANTIBODY; CHECKPOINT BLOCKADE; OPEN-LABEL; DACETUZUMAB SGN-40	1	ANN ONCOL	ANN. ONCOL.	ENGLISH	130	GREEN SUBMITTED, BRONZE	SALAMA, APRIL/0000-0002-8105-5374	RADARWEG 29, 1043 NX AMSTERDAM, NETHERLANDS	JAN	18	AMSTERDAM	28177433		J	ELSEVIER	2017
MOKARIZADEH A;DELIREZH N;MORSHEDI A;MOSAYEBI G;FARSHID AA;MARDANI K	MOKARIZADEH, ARAM;DELIREZH, NOWRUZ;MORSHEDI, AHMAD;MOSAYEBI, GHASEM;FARSHID, AMIR-ABBAS;MARDANI, KARIM	ANSARI MJI, 2003, J EXP MED, V198, P63, DOI 10.1084/JEM.20022125;AUGELLO A, 2005, EUR J IMMUNOL, V35, P1482, DOI 10.1002/EJI.200425405;BHATNAGAR S, 2007, BLOOD, V110, P3234, DOI 10.1182/BLOOD-2007-03-079152;BLOIS SM, 2007, NAT MED, V13, P1450, DOI 10.1038/NM1680;BRUNO S, 2009, J AM SOC NEPHROL, V20, P1053, DOI 10.1681/ASN.2008070798;BUYANOVSKAYA OA, 2009, B EXP BIOL MED+, V148, P109, DOI 10.1007/…	GENERATION AND MAINTENANCE OF IMMUNOLOGICAL TOLERANCE IS A PIVOTAL AIM IN THE FIELD OF AUTOIMMUNITY. REGULATORY MOLECULES OF PROGRAMMED DEATH LIGAND-1 (PD-L1), GALECTIN-1 AND TGF-BETA ARE DESCRIBED AS KEY MEDIATORS OF PERIPHERAL TOLERANCE THAT ACTIVELY SUPPRESS AUTO-REACTIVE CELLS AND INHIBIT THEIR MEDIATED TISSUE DAMAGES. ACCORDINGLY, BIOLOGICAL INTERVENTION IN HOST IMMUNE SYSTEM FOR INDUCTION O…						47	URMIA UNIV, FAC VET MED, DEPT MICROBIOL, DIV IMMUNOL, ORUMIYEH, IRAN.; ARAK UNIV MED SCI, FAC MED, DEPT IMMUNOL & MICROBIOL, ARAK, IRAN.; URMIA UNIV, ELECTRON MICROSCOPE CTR, DEPT PATHOBIOL & HEAD, ORUMIYEH, IRAN.; URMIA UNIV, FAC VET MED, DEPT FOOD HYG & QUAL CONTROL, DIV EPIDEMIOL, ORUMIYEH, IRAN.;	URMIA UNIVERSITY; URMIA UNIVERSITY; URMIA UNIVERSITY						2025-10-09	PD-L1; GALECTIN-1; TGF-BETA; MESENCHYMAL STEM CELL; MICROVESICLE; EXPERIMENTAL AUTOIMMUNE ENCEPHALOMYELITIS	10.1016/j.imlet.2012.06.001	ARTICLE			1879-0542	ARAMMOKARIZADEH@YAHOO.COM	54		URMIA UNIVERSITY, URMIA, IRAN	THIS WORK WAS SUPPORTED BY, URMIA UNIVERSITY, URMIA, IRAN. THE AUTHORS WOULD LIKE TO THANK THE STAFF OF IBUU (INSTITUTE BIOTECHNOLOGY OF URMIA UNIVERSITY) AND IMMUNOLOGY LABORATORY OF FACULTY OF VETERINARY MEDICINE, URMIA UNIVERSITY, URMIA, IRAN.	013MX				REGULATORY T-CELLS; EXPERIMENTAL AUTOIMMUNE ENCEPHALOMYELITIS; LYMPHOCYTE-PROLIFERATION; FETOMATERNAL TOLERANCE; TRANSCRIPTION FACTOR; MULTIPLE-SCLEROSIS; MEMBRANE-VESICLES; DOWN-REGULATION; GALECTIN-1; ACTIVATION	1-2	IMMUNOL LETT	IMMUNOL. LETT.	ENGLISH	46		MOKARIZADEH, ARAM/0000-0002-2630-8308; MARDANI, KARIM/0000-0002-2327-0535; ABDI, MOHAMMAD/0000-0002-4766-0423	PO BOX 211, 1000 AE AMSTERDAM, NETHERLANDS	SEP-OCT	8	AMSTERDAM	22705267		J	ELSEVIER SCIENCE BV	2012
ZIERDEN M;KÜHNEN E;ODENTHAL M;DIENES HP	ZIERDEN, MARIO;KUEHNEN, ELISABETH;ODENTHAL, MARGARETE;DIENES, HANS-PETER	AUTSCHBACH F, 1991, HEPATOLOGY, V14, P223, DOI 10.1016/0270-9139(91)91407-R;BERTOLINO P, 2001, J IMMUNOL, V166, P5430, DOI 10.4049/JIMMUNOL.166.9.5430;BERTOLINO P, 1995, EUR J IMMUNOL, V25, P1932, DOI 10.1002/EJI.1830250721;BOCHTLER P, 2008, HEPATOLOGY, V48, P1954, DOI 10.1002/HEP.22559;BOWEN DG, 2002, GASTROENTEROLOGY, V123, P1252, DOI 10.1053/GAST.2002.36058;CHOI T, 1991, MOL CELL BIOL, V11, P3…	BACKGROUND & AIMS: AUTOIMMUNE HEPATITIS (AIH) IS A CHRONIC INFLAMMATORY LIVER DISEASE OF UNKNOWN ETIOLOGY. AUTOREACTIVE T CELLS ARE THOUGHT TO MEDIATE LIVER INJURY, BUT THE PATHOGENESIS OF AIH IS POORLY UNDERSTOOD BECAUSE OF THE LACK OF SUITABLE ANIMAL MODELS. WE ESTABLISHED A MOUSE MODEL TO INVESTIGATE LIVER-SPECIFIC T-CELL RESPONSES AND ASSESS THE EFFECTS AND REGULATION OF AUTOREACTIVE CD8(+) T…						975	UNIV HOSP COLOGNE, INST PATHOL, D-50924 COLOGNE, GERMANY.;	UNIVERSITY OF COLOGNE						2025-10-09	AUTOIMMUNE LIVER DISEASE; PATHOGENESIS; AUTOREACTIVE CD8(+) T CELLS; PERIPHERAL TOLERANCE MECHANISMS	10.1053/j.gastro.2010.05.075	ARTICLE				MARIO.ZIERDEN@UNI-KOELN.DE	U364		MARIA-PESCH FOUNDATION	SUPPORTED BY THE MARIA-PESCH FOUNDATION.	644HR				PERIPHERAL TOLERANCE; DISEASE-ACTIVITY; LIVER TOLERANCE; ANIMAL-MODELS; ACTIVATION; ANTIGEN; MICE; MECHANISMS; EXPRESSION; RESPONSES	3	GASTROENTEROLOGY	GASTROENTEROLOGY	ENGLISH	44	BRONZE		1600 JOHN F KENNEDY BOULEVARD, STE 1800, PHILADELPHIA, PA 19103-2899 USA	SEP	15	PHILADELPHIA	20639127		J	W B SAUNDERS CO-ELSEVIER INC	2010
FOLK A;BIENZLE D	FOLK, A.;BIENZLE, D.	BARBER DL, 2006, NATURE, V439, P682, DOI 10.1038/NATURE04444;BERGER R, 2008, CLIN CANCER RES, V14, P3044, DOI 10.1158/1078-0432.CCR-07-4079;BLANK C, 2003, J IMMUNOL, V171, P4574, DOI 10.4049/JIMMUNOL.171.9.4574;BUTTE MJ, 2007, J IMMUNOL, V178;CARRERAS J, 2009, J CLIN ONCOL, V27, P1470, DOI 10.1200/JCO.2008.18.0513;DAY CL, 2006, NATURE, V443, P350, DOI 10.1038/NATURE05115;DONG HD, 2006, CELL MOL I…	PROGRAMMED DEATH (PD) MOLECULES BELONG TO THE B7 FAMILY OF CO-STIMULATORY PROTEINS AND FUNCTION IN ADAPTIVE IMMUNITY. PD-1 (CD279) IS EXPRESSED ON LYMPHOCYTES AND MACROPHAGES, AND ITS LIGAND (PD-L1, CD274) ON IMMUNE CELLS AND NON-HEMATOPOIETIC CELLS. LIGATION OF PD-1 ON LYMPHOCYTES INHIBITS T-CELL PROLIFERATION, CYTOKINE PRODUCTION, AND CYTOLYTIC FUNCTION BY PHOSPHORYLATION OF IMMUNORECEPTOR TYRO…						33	UNIV GUELPH, DEPT PATHOBIOL, GUELPH, ON N1G 2W1, CANADA.;	UNIVERSITY OF GUELPH		VIENNA, AUSTRIA	9TH INTERNATIONAL FELINE RETROVIRUS RESEARCH SYMPOSIUM	AUG 24-27, 2008		2025-10-09	APOPTOSIS; B7; CO-STIMULATION; CHRONIC VIRAL INFECTION; IMMUNODEFICIENCY; CD274; CD279	10.1016/j.vetimm.2009.10.006	ARTICLE; PROCEEDINGS PAPER			1873-2534	DBIENZLE@UOGUELPH.CA	38				569TV				PUTATIVE REGULATORY POLYMORPHISM; T-CELL TOLERANCE; B7 FAMILY; CROSS-LINKING; TUMOR-CELLS; EXPRESSION; PATHWAY; CLONING; LIGAND; PROTEIN	1-2	VET IMMUNOL IMMUNOP	VET. IMMUNOL. IMMUNOPATHOL.	ENGLISH	64			RADARWEG 29, 1043 NX AMSTERDAM, NETHERLANDS	MAR 15	6	AMSTERDAM	19931186		J	ELSEVIER	2010
YAO YL;WANG X;ZHOU HC;ZHANG H;SHI YF;WANG SY;WANG XY	YAO YUNLIANG;WANG XIANG;ZHOU HONGCHANG;ZHANG HUI;SHI YINFANG;WANG SHIYU;WANG XIAOYI	AKANE K, 2016, P NATL ACAD SCI USA, V113, P2460, DOI 10.1073/PNAS.1525098113;ANDREWS DM, 2012, NAT IMMUNOL, V13, P1171, DOI 10.1038/NI.2468;ANFOSSI N, 2004, J IMMUNOL, V173, P3773, DOI 10.4049/JIMMUNOL.173.6.3773;BOUNEAUD C, 2000, IMMUNITY, V13, P829, DOI 10.1016/S1074-7613(00)00080-7;COLES MC, 2000, EUR J IMMUNOL, V30, P236, DOI 10.1002/1521-4141(200001)30:1<236::AID-IMMU236>3.0.CO;2-X;DIAZ-QUIÑ…	CD8(+) REGULATORY T CELLS (TREGS) PLAY AN IMPORTANT ROLE IN REGULATING PERIPHERAL IMMUNE TOLERANCE. HOWEVER, DIFFICULTIES IN THE CHARACTERIZATION OF CD8(+) TREGS THAT LACK SUITABLE MARKERS HAVE A CONSIDERABLY LIMITED RESEARCH IN THIS AREA. MOREOVER, THE INDUCTION AND EFFECTOR MECHANISMS OF CD8+ TREGS REMAIN UNCLEAR. HEREIN, WE DEMONSTRATE THE SUITABILITY OF LY49 AND CD44 AS MARKERS FOR CD8(+) TRE…						71	HUZHOU UNIV, PROGRAM MOL & TRANSLAT MED, HUZHOU 313000, PEOPLES R CHINA.; HUZHOU UNIV, AFFILIATED HOSP 1, HUZHOU 313000, PEOPLES R CHINA.;	HUZHOU UNIVERSITY; HUZHOU UNIVERSITY						2025-10-09	MHC CLASS I; PEPTIDES; LY49; CD8(+) T REGULATORY CELLS	10.1016/j.cellimm.2016.11.005	ARTICLE			1090-2163	WANGXY0308@HOTMAIL.COM	77		ZHEJIANG PROVINCIAL NATURAL SCIENCE FOUNDATION OF CHINA [LY13H100002, LY16H160040]; RESEARCH PROJECT OF ZHEJIANG PROVINCIAL DEPARTMENT OF EDUCATION [Y201430692]; NATIONAL NATURAL SCIENCE FOUNDATION FOR YOUNG SCIENTISTS OF CHINA [31300733]	THIS WORK WAS SUPPORTED BY GRANTS FROM THE ZHEJIANG PROVINCIAL NATURAL SCIENCE FOUNDATION OF CHINA [NO. LY13H100002] [NO. LY16H160040], RESEARCH PROJECT OF ZHEJIANG PROVINCIAL DEPARTMENT OF EDUCATION [Y201430692] AND NATIONAL NATURAL SCIENCE FOUNDATION FOR YOUNG SCIENTISTS OF CHINA [NO. 31300733].	EL1WS				NEGATIVE SELECTION; AUTOIMMUNE-DISEASE; SELF-TOLERANCE; RECEPTOR; RECOGNITION; LYMPHOCYTES; HOMEOSTASIS; REPERTOIRE; GENERATION; EPITOPES		CELL IMMUNOL	CELL. IMMUNOL.	ENGLISH	34		WANG, XIANG/0000-0002-0913-0501; YAO, YUNLIANG/0000-0002-6864-2021;	525 B ST, STE 1900, SAN DIEGO, CA 92101-4495 USA	FEB	7	SAN DIEGO	27847106		J	ACADEMIC PRESS INC ELSEVIER SCIENCE	2017
KURNIAWAN H;SORIANO-BAGUET L;BRENNER D	KURNIAWAN, HENRY;SORIANO-BAGUET, LETICIA;BRENNER, DIRK	ALISSAFI T, 2020, CELL METAB, V32, P591, DOI 10.1016/J.CMET.2020.07.001;ANDREJEVA G, 2017, CELL METAB, V26, P49, DOI 10.1016/J.CMET.2017.06.004;ANGELIN A, 2017, CELL METAB, V25, P1282, DOI 10.1016/J.CMET.2016.12.018;APOSTOLIDIS SA, 2016, NAT IMMUNOL, V17, P556, DOI 10.1038/NI.3390;BEN-SHOSHAN J, 2008, EUR J IMMUNOL, V38, P2412, DOI 10.1002/EJI.200838318;BERG J.M., 2002, BIOCHEMISTRY-US, V5TH, P46…	REGULATORY T CELLS (TREGS) ARE CRITICAL FOR PERIPHERAL IMMUNE TOLERANCE AND HOMEOSTASIS, AND ALTERED TREG BEHAVIOR IS INVOLVED IN MANY PATHOLOGIES, INCLUDING AUTOIMMUNITY AND CANCER. THE EXPRESSION OF THE TRANSCRIPTION FACTOR FOXP3 IN TREGS IS FUNDAMENTAL TO MAINTAINING THEIR STABILITY AND IMMUNOSUPPRESSIVE FUNCTION. RECENT STUDIES HAVE HIGHLIGHTED THE CRUCIAL ROLE THAT METABOLIC REPROGRAMMING PL…						1626	LUXEMBOURG INST HLTH, DEPT INFECT & IMMUN, EXPT & MOL IMMUNOL, ESCH SUR ALZETTE, LUXEMBOURG.; UNIV LUXEMBOURG, LUXEMBOURG CTR SYST BIOMED LCSB, IMMUNOL & GENET, BELVAUX, LUXEMBOURG.; UNIV LUXEMBOURG, FAC SCI TECHNOL & MED, ESCH SUR ALZETTE, LUXEMBOURG.; UNIV SOUTHERN DENMARK, DEPT DERMATOL, ODENSE RES CTR ANAPHYLAXIS, ODENSE UNIV HOSP, ODENSE, DENMARK.; UNIV SOUTHERN DENMARK, ODENSE UNIV HOSP, AL…	LUXEMBOURG INSTITUTE OF HEALTH; UNIVERSITY OF LUXEMBOURG; UNIVERSITY OF LUXEMBOURG; UNIVERSITY OF SOUTHERN DENMARK; ODENSE UNIVERSITY HOSPITAL; UNIVERSITY OF SOUTHERN DENMARK; ODENSE UNIVERSITY HOSPITAL						2025-10-09	AUTOIMMUNITY; CANCER; METABOLISM; REGULATORY T CELLS	10.1002/eji.201948470	REVIEW	OCT 2020		1521-4141	DIRK.BRENNER@LIH.LU	1642		FNR-ATTRACT PROGRAM [A14/BM/7632103]; FNR-CORE [C18/BM/12691266]; FNR-PRIDE [PRIDE/11012546/NEXTIMMUNE]	WE ACKNOWLEDGE THE VALUABLE WORK OF ALL INVESTIGATORS THAT WE WERE UNABLE TO CITE DUE TO SPACE LIMITATIONS. THE FIGURES WERE CREATED USING BIORENDER.COM. D.B. AND H.K. ARE SUPPORTED BY THE FNR-ATTRACT PROGRAM (A14/BM/7632103) AND D.B. BY FNR-CORE (C18/BM/12691266). D.B. AND L.S.B. ARE FUNDED BY THE FNR-PRIDE (PRIDE/11012546/NEXTIMMUNE) SCHEME.	OM4XG				AMINO-ACIDS; RETINOIC ACID; FATTY-ACIDS; TREG CELLS; HELPER 17; DIFFERENTIATION; FOXP3; INDUCTION; SURVIVAL; KINASE	11	EUR J IMMUNOL	EUR. J. IMMUNOL.	ENGLISH	134	GREEN PUBLISHED, HYBRID	BRENNER, DIRK/0000-0001-8979-1045; KURNIAWAN, HENRY/0000-0001-5925-6893; SORIANO-BAGUET, LETICIA/0000-0002-4822-624X	111 RIVER ST, HOBOKEN 07030-5774, NJ USA	NOV	17	HOBOKEN	33067808		J	WILEY	2020
SAHAB-NEGAH S;GORJI A	SAHAB-NEGAH, SAJAD;GORJI, ALI	AGER EI, 2008, CARCINOGENESIS, V29, P1675, DOI 10.1093/CARCIN/BGN171;AKYILDIZ EU, 2010, BRATISL MED J, V111, P505;ALAMA A, 2007, J CLIN NEUROSCI, V14, P355, DOI 10.1016/J.JOCN.2006.04.001;ALAMIR H, 2018, CANCER CELL INT, V18, DOI 10.1186/S12935-018-0571-6;ANTONY PA, 2005, J IMMUNOTHER, V28, P120, DOI 10.1097/01.CJI.0000155049.26787.45;BACH JP, 2008, ONCOLOGY-BASEL, V75, P127, DOI 10.1159/00015522…	THE TUMOR MICROENVIRONMENT CONSISTS OF NON-CANCEROUS CELLS, SUCH AS IMMUNE CELLS AND FIBROBLASTS, AND THE PROTEINS PRODUCED BY THESE CELLS AS WELL AS THE EXTRACELLULAR MATRIX COMPONENTS IN THE ENVIRONMENT AROUND A TUMOR. TUMOR INFLUENCES THE BEHAVIOR OF THE CELLS PRESENT IN THE SURROUNDING ENVIRONMENT, WHILE THE CELLS IN THE TUMOR MICROENVIRONMENT MODULATE THE EVOLUTION OF THE TUMOR. LITTLE IS KN…			BIRBRAIR, A		978-3-030-59038-3; 978-3-030-59037-6	33	MASHHAD UNIV MED SCI, NEUROSCI RES CTR, MASHHAD, RAZAVI KHORASAN, IRAN.; KHATAM ALANBIA HOSP, SHEFA NEUROSCI RES CTR, TEHRAN, IRAN.; WESTFALISCHE WILHELMS UNIV MUNSTER, DEPT NEUROSURG, MUNSTER, GERMANY.; WESTFALISCHE WILHELMS UNIV MUNSTER, DEPT NEUROL, MUNSTER, GERMANY.; WESTFALISCHE WILHELMS UNIV MUNSTER, EPILEPSY RES CTR, MUNSTER, GERMANY.;	MASHHAD UNIVERSITY OF MEDICAL SCIENCES; UNIVERSITY OF MUNSTER; UNIVERSITY OF MUNSTER; UNIVERSITY OF MUNSTER					10.1007/978-3-030-59038-3	2025-10-09	CANCER; IMMUNE CELLS; EXTRACELLULAR MATRIX; STROMA; TUMOR INFILTRATION; TUMOR ANGIOGENESIS APOPTOSIS; MACROPHAGES; GROWTH FACTORS; IMMUNE RESPONSE; PERIPHERAL IMMUNE TOLERANCE; INFLAMMATION; VASCULAR ENDOTHELIAL GROWTH FACTOR; NITRIC OXIDE SYNTHASE; T CELLS	10.1007/978-3-030-59038-3_3	ARTICLE; BOOK CHAPTER			2214-8019	SAHABNEGAHS@MUMS.AC.IR; GORJIAL@UNI-MUENSTER.DE	48				BS0AI				PERITUMORAL BRAIN EDEMA; CYCLIN D1 EXPRESSION; NUCLEOLAR ORGANIZER REGIONS; MODULATORY MOLECULE PD-L1; GROWTH-FACTOR EXPRESSION; STEM-LIKE CELLS; EXTRACELLULAR-MATRIX; INTRACRANIAL MENINGIOMA; TENASCIN-C; MAST-CELLS		ADV EXP MED BIOL	ADV.EXP.MED.BIOL.	ENGLISH	121			GEWERBESTRASSE 11, CHAM, CH-6330, SWITZERLAND		16	CHAM	34185285		S	SPRINGER INTERNATIONAL PUBLISHING AG	2020
LA CAVA A	LA CAVA, A.	ALVARADO-SÁNCHEZ B, 2006, J AUTOIMMUN, V27, P110, DOI 10.1016/J.JAUT.2006.06.005;BAGAVANT H, 2002, INT IMMUNOL, V14, P1397, DOI 10.1093/INTIMM/DXF105;CHEN YF, 2005, J IMMUNOL, V174, P7692, DOI 10.4049/JIMMUNOL.174.12.7692;CHEN YH, 1996, P NATL ACAD SCI USA, V93, P388, DOI 10.1073/PNAS.93.1.388;CHRISTENSEN SR, 2005, J EXP MED, V202, P321, DOI 10.1084/JEM.20050338;CRISPIN JC, 2003, J AUTOIMMUN, V21…	THYMUS-DERIVED CD(4+)CD25(HIGH)FOXP(3+) T-REGULATORY CELLS (TREGS) HAVE AN IMPORTANT ROLE IN THE MECHANISMS OF PERIPHERAL IMMUNE TOLERANCE AND IN THE PREVENTION OF PATHOGENIC AUTOIMMUNITY THROUGH THE SUPPRESSION OF PROLIFERATION AND PRODUCTION OF PRO-INFLAMMATORY CYTOKINES IN EFFECTOR IMMUNE CELLS. SOME STUDIES HAVE SHOWN THAT IN SYSTEMIC LUPUS ERYTHEMATOSUS (SLE) THE NUMBER OF CIRCULATING TREGS …						421	UNIV CALIF LOS ANGELES, DAVID GEFFEN SCH MED, LUPUS RES LAB, DEPT MED,DIV RHEUMATOL, LOS ANGELES, CA 90095 USA.;	UNIVERSITY OF CALIFORNIA SYSTEM; UNIVERSITY OF CALIFORNIA LOS ANGELES; UNIVERSITY OF CALIFORNIA LOS ANGELES MEDICAL CENTER; DAVID GEFFEN SCHOOL OF MEDICINE AT UCLA		AMSTERDAM, NETHERLANDS	7TH EUROPEAN LUPUS MEETING	MAY 07-10, 2008		2025-10-09		10.1177/0961203308090028	ARTICLE; PROCEEDINGS PAPER			1477-0962	ALACAVA@MEDNET.UCLA.EDU	425		NIAID NIH HHS [AI63515] FUNDING SOURCE: MEDLINE; NIAMS NIH HHS [AR53239] FUNDING SOURCE: MEDLINE		304RI				DENDRITIC CELLS; PRONE MICE; TOLL-LIKE; IN-VITRO; TOLERANCE; SUPPRESSION; INTERLEUKIN-2; EXPRESSION; PATHWAY; NUMBER	5	LUPUS	LUPUS	ENGLISH	38		LA CAVA, ANTONIO/0000-0002-8839-0933;	1 OLIVERS YARD, 55 CITY ROAD, LONDON EC1Y 1SP, ENGLAND		5	LONDON	18490420		J	SAGE PUBLICATIONS LTD	2008
PILOTTE L;LARRIEU P;STROOBANT V;COLAU D;DOLUSIC E;FRÉDÉRICK R;DE PLAEN E;UYTTENHOVE C;WOUTERS J;MASEREEL B;VAN DEN EYNDE BJ	PILOTTE, LUC;LARRIEU, PIERRE;STROOBANT, VINCENT;COLAU, DIDIER;DOLUSIC, EDUARD;FREDERICK, RAPHAEL;DE PLAEN, ETIENNE;UYTTENHOVE, CATHERINE;WOUTERS, JOHAN;MASEREEL, BERNARD;VAN DEN EYNDE, BENOIT J.	BOON T, 2006, ANNU REV IMMUNOL, V24, P175, DOI 10.1146/ANNUREV.IMMUNOL.24.021605.090733;BRÄNDLE D, 1998, EUR J IMMUNOL, V28, P4010, DOI 10.1002/(SICI)1521-4141(199812)28:12<4010::AID-IMMU4010>3.0.CO;2-5;CIVEN M, 1960, J BIOL CHEM, V235, P1716;DOLUSIC E, 2011, J MED CHEM, V54, P5320, DOI 10.1021/JM2006782;EGUCHI N, 1984, ARCH BIOCHEM BIOPHYS, V232, P602, DOI 10.1016/0003-9861(84)90579-4;FRIEDEN E,…	TRYPTOPHAN CATABOLISM MEDIATED BY INDOLEAMINE 2,3-DIOXYGENASE (IDO1) IS AN IMPORTANT MECHANISM OF PERIPHERAL IMMUNE TOLERANCE CONTRIBUTING TO TUMORAL IMMUNE RESISTANCE, AND IDO1 INHIBITION IS AN ACTIVE AREA OF DRUG DEVELOPMENT. TRYPTOPHAN 2,3-DIOXYGENASE (TDO) IS AN UNRELATED HEPATIC ENZYME THAT ALSO DEGRADES TRYPTOPHAN ALONG THE KYNURENINE PATHWAY. HERE, WE SHOW THAT ENZYMATICALLY ACTIVE TDO IS …						2497	CATHOLIC UNIV LOUVAIN, LUDWIG INST CANC RES, BRUSSELS BRANCH, B-1200 BRUSSELS, BELGIUM.; CATHOLIC UNIV LOUVAIN, DE DUVE INST, B-1200 BRUSSELS, BELGIUM.; UNIV NAMUR, NAMUR MED & DRUG INNOVAT CTR NAMEDIC, NAMUR RES INST LIFE SCI NARILIS, B-5000 NAMUR, BELGIUM.;	LUDWIG INSTITUTE FOR CANCER RESEARCH; UNIVERSITE CATHOLIQUE LOUVAIN; UNIVERSITE CATHOLIQUE LOUVAIN; UNIVERSITY OF NAMUR						2025-10-09	CANCER IMMUNOTHERAPY; SMALL MOLECULE INHIBITOR; IMMUNOMODULATION; IMMUNE SUPPRESSION	10.1073/pnas.1113873109	ARTICLE				BENOIT.VANDENEYNDE@BRU.LICR.ORG	2502		FONDS NATIONAL DE LA RECHERCHE SCIENTIFIQUE (FNRS-TELEVIE, BELGIUM) [7.4.543.07F]; EUROPEAN UNION [LSHC-CT-2006-518234]; FONDATION CONTRE LE CANCER (BELGIUM); WALLOON REGION (PROGRAMME D'EXCELLENCE CIBLES); FONDS MAISIN (BELGIUM)	WE ARE GRATEFUL TO DR. LIONEL POCHET AND LAURENCE MOINEAUX FOR THEIR ASSISTANCE IN SOLUBILITY EVALUATION AND CHEMICAL SYNTHESIS, RESPECTIVELY. WE ALSO THANK MARC DIEU FOR HIS ASSISTANCE IN HRMS DETERMINATION, DR. FRANCIS BRASSEUR FOR PROVIDING TUMOR CDNA SAMPLES, DR. ANTONIA BUSSE FOR STATISTICAL ANALYSIS, DR. PIERRE COULIE FOR CRITICAL READING OF THE MANUSCRIPT, DR. IVAN THEATE FOR HELP WITH SOM…	895IH				T-CELL PROLIFERATION; INDOLEAMINE 2,3-DIOXYGENASE; PROSTATE-CANCER; SIPULEUCEL-T; REJECTION; MELANOMA; GENE; SUPPRESSION; METABOLISM; CATABOLISM	7	P NATL ACAD SCI USA	PROC. NATL. ACAD. SCI. U. S. A.	ENGLISH	36	GREEN PUBLISHED	PILOTTE, LUC/0000-0001-6761-6836; WOUTERS, JOHAN/0000-0002-4920-6857; FREDERICK, RAPHAEL/0000-0001-8119-1272	2101 CONSTITUTION AVE NW, WASHINGTON, DC 20418 USA	FEB 14	6	WASHINGTON	22308364		J	NATL ACAD SCIENCES	2012
SONG RH;JIA X;ZHAO J;DU P;ZHANG JA	SONG, RONGHUA;JIA, XI;ZHAO, JING;DU, PENG;ZHANG, JIN-AN	ABREU JRF, 2012, CLIN EXP IMMUNOL, V170, P57, DOI 10.1111/J.1365-2249.2012.04635.X;ADAIR PR, 2017, FRONT IMMUNOL, V8, DOI 10.3389/FIMMU.2017.01117;ALEXANDER T, 2013, ANN RHEUM DIS, V72, P1549, DOI 10.1136/ANNRHEUMDIS-2012-202216;ALI M, 2003, J IMMUNOL, V171, P6290, DOI 10.4049/JIMMUNOL.171.11.6290;ALLEZ M, 2019, GUT, V68, P1961, DOI 10.1136/GUTJNL-2018-317878;SOUSA ADA, 2016, ANN CLIN TRANSL NEUR…	AUTOIMMUNE DISEASE (AID) IS A CONDITION IN WHICH THE IMMUNE SYSTEM BREAKS DOWN AND STARTS TO ATTACK THE BODY. SOME COMMON AIDS INCLUDE SYSTEMIC LUPUS ERYTHEMATOSUS, RHEUMATOID ARTHRITIS, TYPE 1 DIABETES MELLITUS AND SO FORTH. THE CHANGES IN T-CELL RECEPTOR (TCR) REPERTOIRE HAVE BEEN FOUND IN SEVERAL AUTOIMMUNE DISEASES, AND MAY BE RESPONSIBLE FOR THE BREAKDOWN OF PERIPHERAL IMMUNE TOLERANCE. IN T…						517	SHANGHAI UNIV MED & HLTH SCI, DEPT ENDOCRINOL, AFFILIATED ZHOUPU HOSP, 1500 ZHOUYUAN RD, SHANGHAI 201318, PEOPLES R CHINA.;	SHANGHAI UNIVERSITY OF MEDICINE & HEALTH SCIENCES						2025-10-09	AUTOIMMUNE DISEASE; CLONAL EXPANSION; IMMUNE REPERTOIRE; IMMUNE-TARGETED THERAPY; T-CELL RECEPTOR	10.1080/08830185.2021.1929954	REVIEW	JUL 2021		1563-5244	ZHANGJINAN@HOTMAIL.COM	533		SCIENCE AND TECHNOLOGY DEVELOPMENT FUND OF PUDONG NEW DISTRICT MINSHENG SCIENTIFIC RESEARCH (MEDICAL AND HEALTH) PROJECT [PKJ2018-Y39]; NATIONAL NATURAL SCIENCE FOUNDATION OF CHINA [81800696, 81873636]; TALENT YOUTH CULTIVATION PLAN OF PUDONG NEW DISTRICT [PWRQ2020-11]; SHANGHAI MEDICAL KEY SPECIALTY [ZK2019C09]; "TOP-100 TALENT CULTIVATION PLAN" OF SHANGHAI UNIVERSITY OF MEDICINE AND HEALTH SCIE…	THE PRESENT WORK WAS SUPPORTED BY GRANTS FROM THE SCIENCE AND TECHNOLOGY DEVELOPMENT FUND OF PUDONG NEW DISTRICT MINSHENG SCIENTIFIC RESEARCH (MEDICAL AND HEALTH) PROJECT (NO. PKJ2018-Y39), THE NATIONAL NATURAL SCIENCE FOUNDATION OF CHINA (NO. 81800696, 81873636), TALENT YOUTH CULTIVATION PLAN OF PUDONG NEW DISTRICT (NO. PWRQ2020-11), SHANGHAI MEDICAL KEY SPECIALTY (NO. ZK2019C09) AND "TOP-100 TA…	4U0RS				CHAIN CDR3 REPERTOIRE; PERIPHERAL-BLOOD; CUTTING EDGE; RHEUMATOID-ARTHRITIS; SEQUENCING REVEALS; V-BETA; V(D)J RECOMBINATION; NEGATIVE SELECTION; PANCREATIC-ISLETS; SYNOVIAL-FLUID	5	INT REV IMMUNOL	INT. REV. IMMUNOL.	ENGLISH	160			530 WALNUT STREET, STE 850, PHILADELPHIA, PA 19106 USA	SEP 3	17	PHILADELPHIA	34243694		J	TAYLOR & FRANCIS INC	2022
AUDIGER C;RAHMAN MJ;YUN TJ;TARBELL KV;LESAGE S	AUDIGER, CINDY;RAHMAN, M. JUBAYER;YUN, TAE JIN;TARBELL, KRISTIN V.;LESAGE, SYLVIE	AKBARI O, 2001, NAT IMMUNOL, V2, P725, DOI 10.1038/90667;ALVAREZ D, 2008, IMMUNITY, V29, P325, DOI 10.1016/J.IMMUNI.2008.08.006;AMODIO G, 2012, FRONT IMMUNOL, V3, DOI 10.3389/FIMMU.2012.00233;ANANDASABAPATHY N, 2014, J EXP MED, V211, P1875, DOI 10.1084/JEM.20131397;ARDOUIN L, 2016, IMMUNITY, V45, P305, DOI 10.1016/J.IMMUNI.2016.07.019;ATIBALENTJA DF, 2011, J IMMUNOL, V186, P1421, DOI 10.4049/JIMM…	IMMUNE TOLERANCE IS NECESSARY TO PREVENT THE IMMUNE SYSTEM FROM REACTING AGAINST SELF, AND THUS TO AVOID THE DEVELOPMENT OF AUTOIMMUNE DISEASES. IN THIS REVIEW, WE DISCUSS KEY FINDINGS THAT POSITION DENDRITIC CELLS (DCS) AS CRITICAL MODULATORS OF BOTH THYMIC AND PERIPHERAL IMMUNE TOLERANCE. ALTHOUGH DCS ARE IMPORTANT FOR INDUCING BOTH IMMUNITY AND TOLERANCE, INCREASED AUTO-IMMUNITY ASSOCIATED WIT…						2223	MAISONNEUVE ROSEMONT HOSP, DEPT IMMUNOL ONCOL, MONTREAL, PQ H1T 2M4, CANADA.; UNIV MONTREAL, DEPT MICROBIOL INFECTIOL & IMMUNOL, MONTREAL, PQ H3C 3J7, CANADA.; NATL INST DIABET & DIGEST & KIDNEY DIS, IMMUNE TOLERANCE SECT, DIABET ENDOCRINOL & OBES BRANCH, NIH, BETHESDA, MD 20892 USA.; CLIN RES INST MONTREAL, LAB CELLULAR PHYSIOL & IMMUNOL, MONTREAL, PQ H2W 1R7, CANADA.; MCGILL UNIV, DIV EXPT MED,…	UNIVERSITE DE MONTREAL; UNIVERSITE DE MONTREAL; NATIONAL INSTITUTES OF HEALTH (NIH) - USA; NIH NATIONAL INSTITUTE OF DIABETES & DIGESTIVE & KIDNEY DISEASES (NIDDK); INSTITUT DE RECHERCHE CLINIQUE DE MONTREAL (IRCM); UNIVERSITE DE MONTREAL; MCGILL UNIVERSITY						2025-10-09		10.4049/jimmunol.1601629	REVIEW			1550-6606	SYLVIE.LESAGE@UMONTREAL.CA	2231		INTRAMURAL RESEARCH PROGRAMS OF THE NATIONAL INSTITUTE OF DIABETES AND DIGESTIVE AND KIDNEY DISEASES; MONTREAL DIABETES RESEARCH CENTER IN COLLABORATION WITH DIABETE QUEBEC AND BY FONDATION LUCIE-BESNER; FONDS DE RECHERCHE EN SANTE DU QUEBEC; NATURAL SCIENCES AND ENGINEERING RESEARCH COUNCIL; CANCER RESEARCH SOCIETY	M.J.R. AND K.V.T. ARE SUPPORTED BY THE INTRAMURAL RESEARCH PROGRAMS OF THE NATIONAL INSTITUTE OF DIABETES AND DIGESTIVE AND KIDNEY DISEASES. C.A. IS SUPPORTED BY A SCHOLARSHIP FROM THE MONTREAL DIABETES RESEARCH CENTER IN COLLABORATION WITH DIABETE QUEBEC AND BY FONDATION LUCIE-BESNER. S.L. IS SUPPORTED BY FONDS DE RECHERCHE EN SANTE DU QUEBEC, AND BY GRANTS FROM THE NATURAL SCIENCES AND ENGINEER…	EN3MD				REGULATORY T-CELLS; MHC CLASS-II; NONOBESE DIABETIC MICE; NF-KAPPA-B; SYSTEMIC-LUPUS-ERYTHEMATOSUS; STEADY-STATE CONDITIONS; VERSUS-HOST-DISEASE; IN-VIVO; ANTIGEN PRESENTATION; LYMPH-NODES	6	J IMMUNOL	J. IMMUNOL.	ENGLISH	165	GREEN ACCEPTED	TARBELL, KRISTIN/0000-0003-3738-379X; YUN, TAE JIN/0000-0003-2728-7227; LESAGE, SYLVIE/0000-0002-0968-2795	9650 ROCKVILLE PIKE, BETHESDA, MD 20814 USA	MAR 15	9	BETHESDA	28264998		J	AMER ASSOC IMMUNOLOGISTS	2017
LIEBMAN HA	LIEBMAN, HOWARD A.	BLUMBERG N, 2009, IMMUNOL RES, V45, P251, DOI 10.1007/S12026-009-8106-9;CACOUB P, 2015, AM J MED, V128, P950, DOI 10.1016/J.AMJMED.2015.02.017;CANAUD G, 2014, NEW ENGL J MED, V371, P303, DOI 10.1056/NEJMOA1312890, 10.1056/NEJMC1410247;CHATRATH H, 2014, AM J MED, V127, P1128, DOI 10.1016/J.AMJMED.2014.06.016;CHOI PYI, 2015, BLOOD, V126, P500, DOI 10.1182/BLOOD-2015-03-631937;CINES DB, 2009, BLOOD,…	AUTOIMMUNE DISORDERS RESULT FROM EITHER CONGENITAL OR ACQUIRED DEFECTS IN CENTRAL OR PERIPHERAL IMMUNE TOLERANCE. A GENETIC PROPENSITY MAY UNDERLAY THE DEVELOPMENT OF MOST SUCH DISORDERS, BUT AN EXTERNAL TRIGGER MAY BE REQUIRED FOR THE EVENTUAL DEVELOPMENT OF THE AUTOIMMUNE DISEASE. THE DEVELOPMENT OF PHARMACOLOGIC AGENTS TO TREAT SUCH DISORDERS BY INDUCING SELF-TOLERANCE HAS PROGRESSED OVER THE …						S23	UNIV SOUTHERN CALIF, KECK SCH MED, JANE ANNE NOHL DIV HEMATOL, DEPT PATHOL & MED, LOS ANGELES, CA USA.; UNIV SOUTHERN CALIF, KECK SCH MED, CTR STUDY BLOOD DIS, LOS ANGELES, CA USA.;	UNIVERSITY OF SOUTHERN CALIFORNIA; UNIVERSITY OF SOUTHERN CALIFORNIA		FLUELI RANFT, SWITZERLAND	5TH INTERCONTINENTAL-COOPERATIVE-ITP-STUDY-GROUP (ICIS) EXPERT MEETING	SEP 24-26, 2015		2025-10-09	AUTOIMMUNITY; IMMUNE MODULATION; IMMUNOSUPRESSION	10.1053/j.seminhematol.2016.04.008	ARTICLE; PROCEEDINGS PAPER			1532-8686	LIEBMAN@USC.EDU	S26		JANSSEN; BRISTOL MYERS SQUIBB; AMGEN; BOEHRINGER INGELHEIM; GENEZYME; NOVARTIS	RESEARCH SUPPORT: JANSSEN, BRISTOL MYERS SQUIBB, AMGEN, BOEHRINGER INGELHEIMHONORARIA AND CONSULTING FEES: AMGEN, GENEZYME, NOVARTIS.	FI5SA				REGULATORY T-CELLS; GLUCOCORTICOID-RECEPTOR; DEPLETING THERAPY; HEMOLYTIC-ANEMIA; SELF-TOLERANCE; CYCLOSPORINE-A; RITUXIMAB; THROMBOCYTOPENIA; PURPURA; CYCLOPHOSPHAMIDE	2	SEMIN HEMATOL	SEMIN. HEMATOL.	ENGLISH	46			1600 JOHN F KENNEDY BOULEVARD, STE 1800, PHILADELPHIA, PA 19103-2899 USA	APR	4	PHILADELPHIA	27312159		J	W B SAUNDERS CO-ELSEVIER INC	2016
CHANG JH;HU HB;SUN SC	CHANG, JAE-HOON;HU, HONGBO;SUN, SHAO-CONG	BARNES MJ, 2009, PLOS BIOL, V7, P513, DOI 10.1371/JOURNAL.PBIO.1000051;BLONSKA M, 2009, IMMUNOL REV, V228, P199, DOI 10.1111/J.1600-065X.2008.00749.X;CEBULA A, 2013, NATURE, V497, P258, DOI 10.1038/NATURE12079;CHANG JH, 2014, J EXP MED, V211, P137, DOI 10.1084/JEM.20131019;CHANG JH, 2012, NAT IMMUNOL, V13, P481, DOI 10.1038/NI.2267;FISSON S, 2003, J EXP MED, V198, P737, DOI 10.1084/JEM.20030686;F…	REGULATORY T (TREG) CELLS PLAY A CENTRAL ROLE IN REGULATING PERIPHERAL IMMUNE TOLERANCE AND PREVENTING AUTOIMMUNITY. DESPITE THE EXTENSIVE STUDIES ON THE DEVELOPMENT OF TREG CELLS, THE MOLECULAR MECHANISMS THAT MAINTAIN THE POPULATION OF COMMITTED TREG CELLS REMAIN POORLY UNDERSTOOD. WE SHOW HERE THAT TREG-CONDITIONAL ABLATION OF THE KINASE TAK1 REDUCED THE NUMBER OF TREG CELLS IN THE PERIPHERAL …						572	UNIV TEXAS MD ANDERSON CANC CTR, DEPT IMMUNOL, HOUSTON, TX 77030 USA.; UNIV TEXAS MD ANDERSON CANC CTR, CTR INFLAMMAT & CANC, HOUSTON, TX 77030 USA.; UNIV TEXAS GRAD SCH BIOMED SCI HOUSTON, HOUSTON, TX 77030 USA.; YEUNGNAM UNIV, COLL PHARM, GYONGSAN 712749, SOUTH KOREA.;	UNIVERSITY OF TEXAS SYSTEM; UTMD ANDERSON CANCER CENTER; UNIVERSITY OF TEXAS SYSTEM; UTMD ANDERSON CANCER CENTER; UNIVERSITY OF TEXAS SYSTEM; UNIVERSITY OF TEXAS HEALTH SCIENCE CENTER HOUSTON; UNIVERSITY OF TEXAS GRADUATE SCHOOL OF BIOMEDICAL SCIENCES; YEUNGNAM UNIVERSITY						2025-10-09	REGULATORY T CELLS; AUTOIMMUNITY; TAK1; IKK; FOXP3	10.1038/cmi.2015.27	ARTICLE			2042-0226	SSUN@MDANDERSON.ORG	579		NIH/NCI [P30CA016672]; YEUNGNAM UNIVERSITY RESEARCH GRANT; NATIONAL RESEARCH FOUNDATION OF KOREA GRANT - KOREAN GOVERNMENT [NRF-2014S1A2A2027903]; NATIONAL INSTITUTES OF HEALTH [AI057555, AI064639, GM84459, AI104519]	WE THANK S AKIRA FOR TAK1-FLOX MICE. WE ALSO THANK THE PERSONNEL FROM THE NIH/NCI-SUPPORTED RESOURCES (FLOW CYTOMETRY, DNA ANALYSIS, HISTOLOGY, AND ANIMAL FACILITIES) UNDER AWARD NUMBER P30CA016672 AT THE MD ANDERSON CANCER CENTER. THIS WORK WAS SUPPORTED BY THE 2013 YEUNGNAM UNIVERSITY RESEARCH GRANT, AND THE NATIONAL RESEARCH FOUNDATION OF KOREA GRANT FUNDED BY THE KOREAN GOVERNMENT (NRF-2014S1…	CQ9MT				NF-KAPPA-B; UBIQUITIN-CONJUGATING ENZYME; DIFFERENTIAL REQUIREMENT; IMMUNE-RESPONSES; ACTIVATION; UBC13; MECHANISMS; CARMA1; SUPPRESSION; TOLERANCE	5	CELL MOL IMMUNOL	CELL. MOL. IMMUNOL.	ENGLISH	36	BRONZE	HU, HONGBO/0000-0002-8177-7641	5 DONGDAN SANTIAO, DONGCHEN DISTRICT, BEING, 100005, PEOPLES R CHINA	SEP	8	BEING	25891214		J	CHIN SOCIETY IMMUNOLOGY	2015
LARREA E;RIEZU-BOJ JI;GIL-GUERRERO L;CASARES N;ALDABE R;SAROBE P;CIVEIRA MP;HEENEY JL;ROLLIER C;VERSTREPEN B;WAKITA T;BORRÁS-CUESTA F;LASARTE JJ;PRIETO J	LARREA, ESTHER;RIEZU-BOJ, JOSE I.;GIL-GUERRERO, LUCIA;CASARES, NOELIA;ALDABE, RAFAEL;SAROBE, PABLO;CIVEIRA, MARIA P.;HEENEY, JONATHAN L.;ROLLIER, CHRISTINE;VERSTREPEN, BABS;WAKITA, TAKAJI;BORRAS-CUESTA, FRANCISCO;LASARTE, JUAN J.;PRIETO, JESUS	ABBATE I, 2003, J MED VIROL, V70, P581, DOI 10.1002/JMV.10433;BOTARELLI P, 1993, GASTROENTEROLOGY, V104, P580, DOI 10.1016/0016-5085(93)90430-K;DIEPOLDER HM, 1995, LANCET, V346, P1006, DOI 10.1016/S0140-6736(95)91691-1;FALLARINO F, 2003, NAT IMMUNOL, V4, P1206, DOI 10.1038/NI1003;FALLARINO F, 2006, J IMMUNOL, V176, P6752, DOI 10.4049/JIMMUNOL.176.11.6752;FERRARI C, 1994, HEPATOLOGY, V19, P286;FRU…	INDOLEAMINE 2,3-DIOXYGENASE (IDO) IS INDUCED BY PROINFLAMMATORY CYTOKINES AND BY CTLA-4-EXPRESSING T CELLS AND CONSTITUTES AN IMPORTANT MEDIATOR OF PERIPHERAL IMMUNE TOLERANCE. IN CHRONIC HEPATITIS C, WE FOUND UPREGULATION OF IDO EXPRESSION IN THE LIVER AND AN INCREASED SERUM KYNURENINE/TRYPTOPHAN RATIO (A REFLECTION OF IDO ACTIVITY). HUH7 CELLS SUPPORTING HEPATITIS C VIRUS (HCV) REPLICATION EXPR…						3662	CIMA, CTR APPL MED RES, DIV GENE THERAPY & HEPATOL, PAMPLONA 31008, SPAIN.; UNIV NAVARRA, UNIV CLIN, LIVER UNIT, NAVARRA, SPAIN.; CIBEREDH, PAMPLONA, SPAIN.; BIOMED PRIMATE RES CTR, DEPT VIROL, RIJSWIJK, NETHERLANDS.; NATL INST INFECT DIS, DEPT VIROL 2, TOKYO, JAPAN.;	UNIVERSITY OF NAVARRA; UNIVERSITY OF NAVARRA; JAPAN INSTITUTE FOR HEALTH SECURITY (JIHS); NATIONAL INSTITUTE OF INFECTIOUS DISEASES (NIID)						2025-10-09		10.1128/JVI.02248-06	ARTICLE			1098-5514	JJLASARTE@UNAV.ES; JPRIETO@UNAV.ES	3666				147FF				T-LYMPHOCYTE RESPONSE; TRYPTOPHAN CATABOLISM; DENDRITIC CELLS; INTERFERON-GAMMA; IDO EXPRESSION; TOLERANCE; PROLIFERATION; INHIBITION; ACTIVATION; ANTIGENS	7	J VIROL	J. VIROL.	ENGLISH	28	GREEN SUBMITTED	RIEZU-BOJ, JOSE-IGNACIO/0000-0002-1885-8457; HEENEY, JONATHAN/0000-0003-2702-1621; VERSTREPEN, BABS E/0000-0002-4666-0798; CASARES, NOELIA/0000-0003-3817-6434; SAROBE, PABLO/0000-0003-0503-7905; LASARTE, JUAN J/0000-0003-1641-3881; ALDABE, RAFAEL/0000-0002-9461-020X; LARREA, ESTHER/0000-0002-1443-6513; PRIETO, JESUS/0000-0002-1091-9593;	1752 N ST NW, WASHINGTON, DC 20036-2904 USA	APR	5	WASHINGTON	17229698		J	AMER SOC MICROBIOLOGY	2007
CHEN ZJ;LUO XR;LU Y;ZHU T;WANG JH;TSUN A;LI B	CHEN, ZUOJIA;LUO, XUERUI;LU, YE;ZHU, TAO;WANG, JINHU;TSUN, ANDY;LI, BIN	ADAMS CO, 2010, J IMMUNOL, V185, P2051, DOI 10.4049/JIMMUNOL.1001171;ANANDASABAPATHY N, 2003, IMMUNITY, V18, P535, DOI 10.1016/S1074-7613(03)00084-0;BACHMAIER K, 2000, NATURE, V403, P211, DOI 10.1038/35003228;BEAL AM, 2012, NAT IMMUNOL, V13, P77, DOI 10.1038/NI.2154;BETTINI ML, 2012, IMMUNITY, V36, P717, DOI 10.1016/J.IMMUNI.2012.03.020;BHOJ VG, 2009, NATURE, V458, P430, DOI 10.1038/NATURE07959;B…	PROTEIN UBIQUITINATION HAS EMERGED AS A CRUCIAL MODULATOR OF THE IMMUNE SYSTEM, PARTICIPATING IN THE CONTROL OF T CELL DIFFERENTIATION, INTRACELLULAR SIGNAL TRANSDUCTION AND THE INDUCTION OF IMMUNE TOLERANCE. CD4(+)CD25(+)FOXP3(+) REGULATORY T CELLS ARE A UNIQUE SUBSET OF CELLS THAT MEDIATE CENTRAL AND PERIPHERAL IMMUNE TOLERANCE. IN THIS REVIEW, WE HIGHLIGHT OUR CURRENT UNDERSTANDING OF THE MOLE…						348	CHINESE ACAD SCI, INST PASTEUR SHANGHAI, SHANGHAI INST BIOL SCI, KEY LAB MOL VIROL & IMMUNOL,UNIT MOL IMMUNOL, SHANGHAI 200025, PEOPLES R CHINA.; SUZHOU UNIV, TAICANG HOSP, DEPT ONCOL, TAICANG 215400, JIANGSU, PEOPLES R CHINA.;	PASTEUR NETWORK; CHINESE ACADEMY OF SCIENCES; SHANGHAI INSTITUTE OF IMMUNITY AND INFECTION, CAS						2025-10-09	REGULATORY T CELL; FOXP3; UBIQUITINATION; E3 LIGASE; DEUBIQUITINASE; TREG CELL THERAPY	10.1016/j.intimp.2013.01.023	ARTICLE			1878-1705	ANDY@SIBS.AC.CN; BINLI@SIBS.AC.CN	352		NSFC [30972702, 31170825, 81270083, 31150110337, 31200647, 81271835]; NIH-NSFC [81161120417]; SHANGHAI 'RISING STAR' PROGRAM [10QA1407900]; NOVO NORDISK-CHINESE ACADEMY OF SCIENCES FOUNDATION; SANOFI-AVENTIS-SHANGHAI INSTITUTES FOR BIOLOGICAL SCIENCES; KNOWLEDGE INNOVATION PROGRAM OF SHANGHAI INSTITUTES FOR BIOLOGICAL SCIENCES, CHINESE ACADEMY OF SCIENCES [2010KIP205, 2012KIP204]	WE THANK P. COFFER, F. PAN, AND S-G ZHENG FOR DISCUSSING THEIR UNPUBLISHED OBSERVATIONS WITH US. OUR RESEARCH IS SUPPORTED BY NSFC 30972702, 31170825, 81270083, 31150110337, 31200647, 81271835, NIH-NSFC COLLABORATIVE GRANT 81161120417; SHANGHAI 'RISING STAR' PROGRAM 10QA1407900; AND NOVO NORDISK-CHINESE ACADEMY OF SCIENCES FOUNDATION. WE THANK OUR LAB MEMBERS INCLUDING FANG LIN, ZHIYUAN LI, YAYI …	175MQ				NF-KAPPA-B; LIGASE CBL-B; TRANSCRIPTION FACTOR FOXP3; TGF-BETA; DEUBIQUITINATING ENZYME; CONJUGATING ENZYME; CUTTING EDGE; CYLD; ACTIVATION; PROTEIN	3	INT IMMUNOPHARMACOL	INT. IMMUNOPHARMACOL.	ENGLISH	79		, LI BIN/0000-0002-7640-8884	RADARWEG 29, 1043 NX AMSTERDAM, NETHERLANDS	JUL	5	AMSTERDAM	23415874		J	ELSEVIER	2013
GETAHUN A	GETAHUN, ANDREW	ADACHI T, 2001, J BIOL CHEM, V276, P26648, DOI 10.1074/JBC.M100997200;ADELSTEIN S, 1991, SCIENCE, V251, P1223, DOI 10.1126/SCIENCE.1900950;AKATSU C, 2016, J EXP MED, V213, P2691, DOI 10.1084/JEM.20160560;AKERLUND J, 2015, J AUTOIMMUN, V62, P45, DOI 10.1016/J.JAUT.2015.06.007;AKKARAJU S, 1997, J EXP MED, V186, P2005, DOI 10.1084/JEM.186.12.2005;ANDREWS SF, 2013, J EXP MED, V210, P125, DOI 10.1084/…	AT LEAST 20% OF B CELLS IN THE PERIPHERY EXPRESSES AN ANTIGEN RECEPTOR WITH A DEGREE OF SELF-REACTIVITY. IF ACTIVATED, THESE AUTOREACTIVE B CELLS POSE A RISK AS THEY CAN CONTRIBUTE TO THE DEVELOPMENT OF AUTOIMMUNE DISEASES. TO PREVENT THEIR ACTIVATION, BOTH B CELL-INTRINSIC AND EXTRINSIC TOLERANCE MECHANISMS ARE IN PLACE IN HEALTHY INDIVIDUALS. IN THIS REVIEW ARTICLE, I WILL FOCUS ON B CELL-INTRI…						27	UNIV COLORADO SOM, DEPT IMMUNOL & MICROBIOL, AURORA, CO 80045 USA.; NATL JEWISH HLTH, DEPT IMMUNOL & GENOM MED, DENVER, CO USA.;	UNIVERSITY OF COLORADO SYSTEM; UNIVERSITY OF COLORADO ANSCHUTZ MEDICAL CAMPUS; NATIONAL JEWISH HEALTH						2025-10-09	AUTOIMMUNITY; B CELLS; PROTEIN KINASES; PHOSPHATASES; SIGNAL TRANSDUCTION; TOLERANCE; SUPPRESSION; ANERGY	10.1111/imr.13070	REVIEW	FEB 2022		1600-065X	ANDREW.GETAHUN@CUANSCHUTZ.EDU	42		NATIONAL INSTITUTE OF HEALTH [AI149019]; NATIONAL INSTITUTE OF ALLERGY AND INFECTIOUS DISEASES [R21AI149019] FUNDING SOURCE: NIH REPORTER	NATIONAL INSTITUTE OF HEALTH, GRANT/AWARD NUMBER: AI149019	0G7VA				FC-GAMMA RECEPTOR; INOSITOL PHOSPHATASE SHIP; TYROSINE KINASE LYN; G DEFICIENCY LEADS; NON-ITAM TYROSINE; ANTIGEN-RECEPTOR; IG-ALPHA; AUTOIMMUNE-DISEASE; SIGLEC-G; NEGATIVE REGULATOR	1	IMMUNOL REV	IMMUNOL. REV.	ENGLISH	204	GREEN ACCEPTED		111 RIVER ST, HOBOKEN 07030-5774, NJ USA	MAY	16	HOBOKEN	35128676		J	WILEY	2022
GEORGIEV P;BENAMAR M;HAN SJ;HAIGIS MC;SHARPE AH;CHATILA TA	GEORGIEV, PETER;BENAMAR, MEHDI;HAN, SEONGJUN;HAIGIS, MARCIA C.;SHARPE, ARLENE H.;CHATILA, TALAL A.	AARTS-RIEMENS T, 2008, EUR J IMMUNOL, V38, P1381, DOI 10.1002/EJI.200737590;ABBAS AK, 2018, SCI IMMUNOL, V3, DOI 10.1126/SCIIMMUNOL.AAT1482;ABDEL-GADIR A, 2019, NAT MED, V25, P1164, DOI 10.1038/S41591-019-0461-Z;AIT-OUFELLA H, 2006, NAT MED, V12, P178, DOI 10.1038/NM1343;AKAGBOSU B, 2022, NATURE, V610, P752, DOI 10.1038/S41586-022-05309-5;ALAM SM, 1996, NATURE, V381, P616, DOI 10.1038/381616A0;AL…	REGULATORY T CELLS EXPRESSING THE TRANSCRIPTION FACTOR FORKHEAD BOX PROTEIN 3 MEDIATE PERIPHERAL IMMUNE TOLERANCE BOTH TO SELFANTIGENS AND TO THE COMMENSAL FLORA. THEIR DEFECTIVE FUNCTION DUE TO INBORN ERRORS OF IMMUNITY OR ACQUIRED INSULTS IS ASSOCIATED WITH A BROAD RANGE OF AUTOIMMUNE AND IMMUNE DYSREGULATORY DISEASES. ALTHOUGH THEIR FUNCTION IN SUPPRESSING AUTOIMMUNITY AND ENFORCING COMMENSALI…						28	BLAVATNIK INST, HARVARD MED SCH, DEPT CELL BIOL, BOSTON, MA USA.; BLAVATNIK INST, HARVARD MED SCH, DEPT IMMUNOL, BOSTON, MA USA.; BOSTON CHILDRENS HOSP, DIV IMMUNOL, KARP FAMILY BLDG,RB10-214,1 BLACKFAN CIRCLE, BOSTON, MA 02115 USA.; HARVARD MED SCH, DEPT PEDIAT, BOSTON, MA USA.;	HARVARD UNIVERSITY; HARVARD MEDICAL SCHOOL; HARVARD UNIVERSITY; HARVARD MEDICAL SCHOOL; HARVARD UNIVERSITY; HARVARD UNIVERSITY MEDICAL AFFILIATES; BOSTON CHILDREN'S HOSPITAL; HARVARD UNIVERSITY; HARVARD MEDICAL SCHOOL						2025-10-09	REGULATORY T CELLS; FOXP3; IMMUNOLOGIC TOLERANCE; AUTOIMMUNITY; IL-2; REGULATORY T-CELL THERAPY	10.1016/j.jaci.2023.09.025	REVIEW	JAN 2024		1097-6825	TALAL.CHATILA@CHILDRENS.HARVARD.EDU	41		OFFICE OF FACULTY DEVELOPMENT AT BOSTON CHILDREN'S HOSPITAL; NATIONAL INSTITUTES OF HEALTH [R01 AI115699, AI065617, AI126915, 1F31CA281090-01, P01AI108545, RO1DK127278, RO1CA276866]	THIS WORK WAS SUPPORTED BY THE OFFICE OF FACULTY DEVELOPMENT AT BOSTON CHILDREN'S HOSPITAL (TO M.B.) AND BY GRANTS FROM THE NATIONAL INSTITUTES OF HEALTH (GRANT NOS. R01 AI115699,AI065617, AND AI126915 TO T.A.C., GRANT NO. 1F31CA281090-01 TO P.G., GRANT NO. P01AI108545 TO A.H.S., GRANT NO.RO1DK127278 TO M.C.H., AND GRANT NO. RO1CA276866 TO M.H.C. AND A.H.S.).	GR8G7				TRANSCRIPTION FACTOR FOXP3; CUTTING EDGE; MYOCARDIAL-INFARCTION; AIRWAY INFLAMMATION; EPIGENETIC CONTROL; EXPRESSION; RECEPTOR; ACTIVATION; GENERATION; INDUCTION	1	J ALLERGY CLIN IMMUN	J. ALLERGY CLIN. IMMUNOL.	ENGLISH	172	GREEN SUBMITTED	BENAMAR, MEHDI/0000-0003-1532-8642; HAN, SEONGJUN/0000-0002-7070-3049	360 PARK AVENUE SOUTH, NEW YORK, NY 10010-1710 USA	JAN	14	NEW YORK	37778472		J	MOSBY-ELSEVIER	2024
NOWAK M;STEIN-STREILEIN J	NOWAK, MICHAEL;STEIN-STREILEIN, JOAN	AKBARI O, 2003, NAT MED, V9, P582, DOI 10.1038/NM851;ARAKI M, 2003, INT IMMUNOL, V15, P279, DOI 10.1093/INTIMM/DXG029;ARTIK S, 2001, J IMMUNOL, V167, P6794, DOI 10.4049/JIMMUNOL.167.12.6794;BAXTER AG, 1997, DIABETES, V46, P572, DOI 10.2337/DIABETES.46.4.572;BENDELAC A, 1997, ANNU REV IMMUNOL, V15, P535, DOI 10.1146/ANNUREV.IMMUNOL.15.1.535;BENDELAC A, 1994, SCIENCE, V263, P1774, DOI 10.1126/SCIEN…	INVARIANT NATURAL KILLER T (INKT) CELLS ARE INNATE CELLS THAT CAN BIAS AN IMMUNE RESPONSE TOWARD INFLAMMATION OR TOWARD A NEGATIVE REGULATORY RESPONSE. INKT CELLS CAN PRODUCE CYTOKINES IMMEDIATELY ON EXPOSURE TO ACTIVATING SIGNALS, BUT THE ROLE OF INKT CELLS IN THE DIFFERENTIATION OF T REGULATORY (TREG) CELLS AND PERIPHERAL TOLERANCE WAS ELUCIDATED ONLY WITHIN THE PAST DECADE. THE PURPOSE OF THIS…						95	HARVARD UNIV, SCH MED, SCHEPENS EYE RES INST, DEPT OPHTHALMOL, BOSTON, MA 02114 USA.; UNIV DUSSELDORF, INST UMWELTMED FORSCH, D-4000 DUSSELDORF, GERMANY.;	HARVARD UNIVERSITY; HARVARD UNIVERSITY MEDICAL AFFILIATES; SCHEPENS EYE RESEARCH INSTITUTE; HARVARD MEDICAL SCHOOL; HEINRICH HEINE UNIVERSITY DUSSELDORF						2025-10-09	AUTOIMMUNITY; INKT CELL; PERIPHERAL TOLERANCE	10.1080/08830180601070195	REVIEW			1563-5244	DEAN.STEIN@SCHEPENS.HARVARD.EDU	119		NEI NIH HHS [EY016476, R01 EY011983] FUNDING SOURCE: MEDLINE		134XZ				KILLER T-CELLS; EXPERIMENTAL AUTOIMMUNE ENCEPHALOMYELITIS; IMMUNE DEVIATION ACAID; FRACTIONATED LYMPHOID IRRADIATION; VERSUS-HOST-DISEASE; GROWTH-FACTOR-BETA; ANTERIOR-CHAMBER; DENDRITIC CELLS; REGULATORY-CELLS; ORAL TOLERANCE	1-2	INT REV IMMUNOL	INT. REV. IMMUNOL.	ENGLISH	132			530 WALNUT STREET, STE 850, PHILADELPHIA, PA 19106 USA	JAN-APR	25	PHILADELPHIA	17454266		J	TAYLOR & FRANCIS INC	2007
FAROOQ SM;ASHOUR HM	FAROOQ, SHUKKUR M.;ASHOUR, HOSSAM M.	ASHOUR HM, 2007, INT ARCH ALLERGY IMM, V144, P343, DOI 10.1159/000106461;ASHOUR HM, 2006, J IMMUNOL, V176, P5950, DOI 10.4049/JIMMUNOL.176.10.5950;BERTOLINI M, 2020, EXP DERMATOL, V29, P703, DOI 10.1111/EXD.14155;BUCKNER JH, 2004, ARTHRITIS RES THER, V6, P215, DOI 10.1186/AR1226;CHO YG, 2007, AUTOIMMUN REV, V7, P65, DOI 10.1016/J.AUTREV.2007.08.001;D'ORAZIO TJ, 1998, IMMUNOLOGY, V95, P47;D'ORAZIO…	ANTIGEN-SPECIFIC REGULATORY T CELLS PLAY KEY IMMUNE SUPPRESSIVE ROLES IN AUTOIMMUNE DISEASE MODELS AND REGULATE THE PERIPHERAL TOLERANCE ACHIEVED VIA ANTERIOR CHAMBER-ASSOCIATED IMMUNE DEVIATION (ACAID). ARTICULAR CARTILAGE HAS TYPE II COLLAGEN (CII), WHICH IS A POTENT AUTOANTIGEN PROTEIN IN ARTHRITIS. THERE HAS NOT BEEN MUCH RESEARCH ON THE CLINICAL IMPORTANCE OF CII-ASSOCIATED DISEASES. MOREOVE…	870						WAYNE STATE UNIV, DEPT PHARM PRACTICE, EUGENE APPLEBAUM COLL PHARM & HLTH SCI, DETROIT, MI 48201 USA.; UNIV S FLORIDA, COLL ARTS & SCI, DEPT INTEGRAT BIOL, ST PETERSBURG, FL 33701 USA.; CAIRO UNIV, DEPT MICROBIOL & IMMUNOL, FAC PHARM, CAIRO 11562, EGYPT.;	WAYNE STATE UNIVERSITY; STATE UNIVERSITY SYSTEM OF FLORIDA; UNIVERSITY OF SOUTH FLORIDA; EGYPTIAN KNOWLEDGE BANK (EKB); CAIRO UNIVERSITY						2025-10-09	ACAID; PERIPHERAL TOLERANCE; IMMUNE PRIVILEGE; REGULATORY T CELLS; COLLAGEN TYPE II; B CELLS	10.3390/cells10040870	ARTICLE			2073-4409	MDFAROOQS76@GMAIL.COM; HOSSAMKING@MAILCITY.COM					RR1KZ					4	CELLS-BASEL	CELLS	ENGLISH	36	GREEN SUBMITTED, GOLD		ST ALBAN-ANLAGE 66, CH-4052 BASEL, SWITZERLAND	APR	7	BASEL	33921248		J	MDPI	2021
DA COSTA TB;SARDINHA LR;LAROCCA R;PERON JPS;RIZZO LV	DA COSTA, THAIS BOCCIA;SARDINHA, LUIZ R.;LAROCCA, RAFAEL;PERON, JEAN P. S.;RIZZO, LUIZ V.	ASSEMAN C, 1999, J EXP MED, V190, P995, DOI 10.1084/JEM.190.7.995;BACH F H, 1975, BIRTH DEFECTS ORIG ARTIC SER, V11, P467;CHEN X, 2004, J IMMUNOL, V173, P2985, DOI 10.4049/JIMMUNOL.173.5.2985;FONTENOT JD, 2017, J IMMUNOL, V198, P986, DOI 10.1038/NI904;FONTENOT JD, 2005, NAT IMMUNOL, V6, P1142, DOI 10.1038/NI1263;FRANSEN JH, 2009, ARTHRITIS RHEUM-US, V60, P2304, DOI 10.1002/ART.24719;GALLUCCI S, 1…	P>DENDRITIC CELLS (DCS) PLAY AN IMPORTANT ROLE IN THE CLEARANCE OF APOPTOTIC CELLS. THE REMOVAL OF APOPTOTIC CELLS LEADS TO PERIPHERAL TOLERANCE, ALTHOUGH THEIR ROLE IS STILL NOT CLEAR. WE SHOW THAT THE UPTAKE OF APOPTOTIC THYMOCYTES BY DCS CONVERTS THESE CELLS INTO TOLEROGENIC DCS RESISTANT TO MATURATION BY LIPOPOLYSACCHARIDE, MODULATING THE PRODUCTION OF INTERLEUKIN-12 AND UP-REGULATING THE EXP…						123	UNIV SAO PAULO, INST CIENCIAS BIOMED, DEPT IMUNOL, BR-05508900 SAO PAULO, BRAZIL.; ALBERT EINSTEIN JEWISH INST EDUC & RES, SAO PAULO, BRAZIL.;	UNIVERSIDADE DE SAO PAULO; HOSPITAL ISRAELITA ALBERT EINSTEIN						2025-10-09	APOPTOSIS; DENDRITIC CELLS; FOXP3; PERIPHERAL TOLERANCE; REGULATORY T CELLS	10.1111/j.1365-2567.2011.03420.x	ARTICLE			1365-2567	THAIS.BOCCIA@GMAIL.COM; LVRIZZO@EINSTEIN.BR	132		NATIONAL COUNCIL FOR SCIENTIFIC AND TECHNOLOGIC DEVELOPMENT (CNPQ); FUNDACAO DE AMPARO A PESQUISA DO ESTADO DE SAO PAULO	THIS WORK WAS SUPPORTED BY GRANTS FROM THE NATIONAL COUNCIL FOR SCIENTIFIC AND TECHNOLOGIC DEVELOPMENT (CNPQ) AND FUNDACAO DE AMPARO A PESQUISA DO ESTADO DE SAO PAULO. THE AUTHORS WOULD LIKE TO THANK CHRISTINA ARSLANIAN KUBO FOR TECHNICAL ASSISTANCE, PAULO ALBE FOR THE HISTOLOGY AND DR LUCIANA CAVALHEIRO MARTI FOR REVIEWING THE MANUSCRIPT. THE AUTHORS WOULD LIKE TO STATE THAT THERE WERE NO CONFLI…	745IV				IMMUNOLOGICAL SELF-TOLERANCE; INTESTINAL INFLAMMATION; IN-VITRO; AUTOIMMUNE-DISEASE; INDUCTION; SUPPRESSION; MATURATION; RECEPTOR; FOXP3; MOUSE	1	IMMUNOLOGY	IMMUNOLOGY	ENGLISH	44	GREEN PUBLISHED	SCHATZMANN PERON, JEAN PIERRE/0000-0003-1638-8866; BOCCIA DA COSTA, THAIS/0000-0001-5826-8761	111 RIVER ST, HOBOKEN 07030-5774, NJ USA	MAY	10	HOBOKEN	21355864		J	WILEY-BLACKWELL	2011
THOMÉ R;MOORE JN;MARI ER;RASOULI J;HWANG D;YOSHIMURA S;CIRIC B;ZHANG GX;ROSTAMI AM	THOME, RODOLFO;MOORE, JASON N.;MARI, ELISABETH R.;RASOULI, JAVAD;HWANG, DANIEL;YOSHIMURA, SATOSHI;CIRIC, BOGOLJUB;ZHANG, GUANG-XIAN;ROSTAMI, ABDOLMOHAMAD M.	ANANDASABAPATHY N, 2014, J EXP MED, V211, P1875, DOI 10.1084/JEM.20131397;ANONYMOUS, MAT SCI TECHNOL, DOI DOI 10.1016/J.JNS.2004.12.013;APETOH L, 2010, NAT IMMUNOL, V11, P854, DOI 10.1038/NI.1912;AWASTHI A, 2007, NAT IMMUNOL, V8, P1380, DOI 10.1038/NI1541;BANCHEREAU J, 1998, NATURE, V392, P245, DOI 10.1038/32588;BATTEN M, 2008, J IMMUNOL, V180, P2752, DOI 10.4049/JIMMUNOL.180.5.2752;BATTEN M, 200…	PERIPHERAL TOLERANCE TO AUTOANTIGENS IS INDUCED VIA SUPPRESSION OF SELF-REACTIVE LYMPHOCYTES, STIMULATION OF TOLEROGENIC DENDRITIC CELLS (DCS) AND REGULATORY T (TREG) CELLS. INTERLEUKIN (IL)-27 INDUCES TOLEROGENIC DCS AND TREG CELLS; HOWEVER, IT IS NOT KNOWN WHETHER IL-27 IS IMPORTANT FOR TOLERANCE INDUCTION. WE IMMUNIZED WILD-TYPE (WT) AND IL-27 RECEPTOR (WSX-1) KNOCKOUT MICE WITH MOG(35-55) FOR…	1392						THOMAS JEFFERSON UNIV, DEPT NEUROL, JEFFERSON HOSP NEUROSCI, PHILADELPHIA, PA 19107 USA.; KYUSHU UNIV, NEUROL INST, GRAD SCH MED SCI, DEPT NEUROL, FUKUOKA, JAPAN.;	THOMAS JEFFERSON UNIVERSITY; KYUSHU UNIVERSITY						2025-10-09	INTERLEUKIN 27; TOLERANCE; EXPERIMENTAL AUTOIMMUNE ENCEPHALOMYELITIS; DENDRITIC CELLS; IMMUNOMODULATION	10.3389/fimmu.2017.01392	ARTICLE				A.M.ROSTAMI@JEFFERSON.EDU			NATIONAL INSTITUTES OF HEALTH (NIH) [R01AI106026, T32GM008562]	WE THANK KATHERINE REGAN FOR HELP IN EDITING THE MANUSCRIPT. THIS WORK WAS SUPPORTED BY GRANTS FROM THE NATIONAL INSTITUTES OF HEALTH (NIH, GRANT # R01AI106026 TO AR AND #T32GM008562 TO JM).	FK9KW				CENTRAL-NERVOUS-SYSTEM; CYTOKINE GM-CSF; COLLAGEN-INDUCED ARTHRITIS; T-CELLS; INTRAVENOUS TOLERANCE; ORAL TOLERANCE; EFFECTOR PHASE; II COLLAGEN; TH17 CELLS; IL-27		FRONT IMMUNOL	FRONT. IMMUNOL.	ENGLISH	53	GREEN SUBMITTED, GOLD	THOME, RODOLFO/0000-0001-7627-4137; HWANG, DANIEL/0000-0002-6071-8271	AVENUE DU TRIBUNAL FEDERAL 34, LAUSANNE, CH-1015, SWITZERLAND	OCT 27	14	LAUSANNE	29163476		J	FRONTIERS MEDIA SA	2017
DE VRIES VC;PINO-LAGOS K;ELGUETA R;NOELLE RJ	DE VRIES, VICTOR C.;PINO-LAGOS, KARINA;ELGUETA, RAUL;NOELLE, RANDOLPH J.	AUNE TM, 1994, J IMMUNOL, V153, P489;BARCZYK M, 2008, TRANSPL P, V40, P3437, DOI 10.1016/J.TRANSPROCEED.2008.04.027;BARNSTEIN BO, 2006, J IMMUNOL, V177, P3421, DOI 10.4049/JIMMUNOL.177.5.3421;BARR ML, 1998, J THORAC CARDIOV SUR, V115, P631, DOI 10.1016/S0022-5223(98)70328-9;BARR ML, 1931, J THORAC CARDIOVASC, V115, P636;BENSON MJ, 2007, J EXP MED, V204, P1765, DOI 10.1084/JEM.20070719;BOERMA M, 2…	PURPOSE OF REVIEW THE ROLE OF REGULATORY T CELLS (T-REG) IN PERIPHERAL TOLERANCE HAS BEEN STUDIED EXTENSIVELY IN TRANSPLANTATION RESEARCH. RECENTLY, MAST CELLS HAVE BEEN SHOWN TO PLAY AN INDISPENSABLE ROLE IN ALLOGRAFT TOLERANCE. THE PURPOSE OF THIS REVIEW IS TO INFORM THE READER ON THE CURRENT STANDINGS OF THE ROLE OF MAST CELLS IN DOMINANT TOLERANCE WITH AN EMPHASIS ON THE INTERACTION OF MAST C…						332	DARTMOUTH HITCHCOCK MED CTR, NORRIS COTTON CANC CTR, DARTMOUTH MED SCH, DEPT MICROBIOL & IMMUNOL, LEBANON, NH 03756 USA.;	NORRIS COTTON CANCER CENTER; DARTMOUTH COLLEGE						2025-10-09	DOMINANT TOLERANCE; MAST CELLS; REGULATORY T CELLS	10.1097/MOT.0b013e32832ce87a	REVIEW			1531-7013	RJN@DARTMOUTH.EDU	337		MEDICAL RESEARCH COUNCIL [G0600698B] FUNDING SOURCE: RESEARCHFISH; NIAID NIH HHS [R21 AI084089] FUNDING SOURCE: MEDLINE		477LT				REGULATORY T-CELLS; FC-EPSILON-RI; IMMUNOLOGICAL SELF-TOLERANCE; IGE RECEPTOR EXPRESSION; IN-VITRO; IMMUNE-RESPONSES; CUTTING EDGE; GRANZYME-B; SUPPRESSION; ACTIVATION	4	CURR OPIN ORGAN TRAN	CURR. OPIN. ORGAN TRANSPL.	ENGLISH	78	GREEN SUBMITTED	PINO-LAGOS, KARINA/0000-0002-4070-6169; ELGUETA, RAUL/0000-0002-7083-2430	TWO COMMERCE SQ, 2001 MARKET ST, PHILADELPHIA, PA 19103 USA	AUG	6	PHILADELPHIA	19581806		J	LIPPINCOTT WILLIAMS & WILKINS	2009
CHOI SE;NOH JR;SEO J;YANG KJ;KOOK MC;LEE CH	CHOI, S. -E.;NOH, J. -R.;SEO, J.;YANG, K. -J.;KOOK, M. -C.;LEE, C. -H.	BERNAL-MIZRACHI E, 2003, DIABETES-METAB RES, V19, P32, DOI 10.1002/DMRR.331;BOWEN K M, 1980, DIABETES, V29, P98;CHINEN J, 2010, J ALLERGY CLIN IMMUN, V125, PS324, DOI 10.1016/J.JACI.2009.11.014;CUNNINGHAM NS, 1995, GROWTH FACTORS, V12, P99, DOI 10.3109/08977199509028956;DERBYSHIRE K, 2011, J IMMUNOL, V186, P5719, DOI 10.4049/JIMMUNOL.1002444;EDELHOFF S, 1993, GENOMICS, V17, P93, DOI 10.1006/GENO.…	BACKGROUND. IT HAS BEEN REPORTED THAT AN HY ANTIGEN-MISMATCHED ISLET TRANSPLANTATION CAN INDUCE PERIPHERAL TOLERANCE. HOWEVER, THE FACTORS THAT INITIATE THE PERIPHERAL TOLERANCE ARE NOT CLEAR. THIS STUDY WAS DESIGNED TO EXAMINE WHICH GENES WERE MOST IMPORTANT FOR THE INDUCTION OF PERIPHERAL TOLERANCE. METHODS. ISLETS FROM FEMALE BALB/C AND MALE C57BL16 MICE WERE TRANSPLANTED UNDERNEATH THE LEFT P…						597	POSTECH, POHANG, SOUTH KOREA.; KRIBB, BVC, OMICSIS INC, RES INST BIOINFORMAT, TAEJON 305806, SOUTH KOREA.; NATL CANC CTR, DEPT PATHOL, GOYANG SI, GYEONGGI DO, SOUTH KOREA.;	POHANG UNIVERSITY OF SCIENCE & TECHNOLOGY (POSTECH); KOREA RESEARCH INSTITUTE OF BIOSCIENCE & BIOTECHNOLOGY (KRIBB); NATIONAL CANCER CENTER - KOREA (NCC)						2025-10-09		10.1016/j.transproceed.2012.09.122	ARTICLE			1873-2623	CHULLEE@KRIBB.RE.KR	604		KOREA RESEARCH FOUNDATION GRANT; KOREAN GOVERNMENT [KRF-2006-331-200161]; KRIBB RESEARCH INITIATIVE PROGRAM, REPUBLIC OF KOREA	THIS WORK WAS SUPPORTED BY THE KOREA RESEARCH FOUNDATION GRANT FUNDED BY THE KOREAN GOVERNMENT (KRF-2006-331-200161) AND BY THE KRIBB RESEARCH INITIATIVE PROGRAM, REPUBLIC OF KOREA. THE AUTHORS THANK DONG-HEE CHOI FOR TECHNICAL ASSISTANCE.	114WA				T-CELLS; ORGAN; INDUCTION	2	TRANSPL P	TRANSPLANT. PROC.	ENGLISH	27		KOOK, MYEONG-CHERL/0000-0002-3435-3301	STE 800, 230 PARK AVE, NEW YORK, NY 10169 USA	MAR	8	NEW YORK	23498796		J	ELSEVIER SCIENCE INC	2013
ISOMURA I;TSUJIMURA K;MORITA A	ISOMURA, IWAO;TSUJIMURA, KUNIO;MORITA, AKIMICHI	BANCHEREAU J, 1998, NATURE, V392, P245, DOI 10.1038/32588;BONHAM CA, 2002, J IMMUNOL, V169, P3382, DOI 10.4049/JIMMUNOL.169.6.3382;BYNOE MS, 2003, IMMUNITY, V19, P317, DOI 10.1016/S1074-7613(03)00239-5;DHODAPKAR MV, 2001, J EXP MED, V193, P233, DOI 10.1084/JEM.193.2.233;GIANNOUKAKIS N, 2000, MOL THER, V1, P430, DOI 10.1006/MTHE.2000.0060;GRIESENBACH U, 2000, GENE THER, V7, P306, DOI 10.1038/SJ.GT…	ACTIVATION AND MATURATION OF DENDRITIC CELLS ( DC) ARE CRUCIAL FOR THE ESTABLISHMENT OF DELAYED-TYPE HYPERSENSITIVITY (DTH). HOWEVER, ANTIGEN PRESENTATION BY IMMATURE DC (IDC) MIGHT LEAD TO ANTIGEN-SPECIFIC PERIPHERAL TOLERANCE. NF-KAPPA B PLAYS SIGNIFICANT ROLES IN UPREGULATION OF CO-STIMULATORY MOLECULES AND CYTOKINES IN DC AND THEREFORE WE INVESTIGATED WHETHER NF-KAPPA B DECOY OLIGODEOXYNUCLEO…						97	NAGOYA CITY UNIV, GRAD SCH MED SCI, DEPT GERIATR & ENVIRONM DERMATOL, MIZUHO KU, NAGOYA, AICHI 4678601, JAPAN.; AICHI CANC CTR, RES INST, DIV IMMUNOL, NAGOYA, AICHI 464, JAPAN.;	NAGOYA CITY UNIVERSITY; AICHI CANCER CENTER						2025-10-09		10.1038/sj.jid.5700027	ARTICLE			1523-1747	AMORITA@MED.NAGOYA-CU.AC.JP	104				062KU				REGULATORY T-CELLS; IMMUNOLOGICAL SELF-TOLERANCE; CARDIAC ALLOGRAFT SURVIVAL; IN-VIVO TRANSFECTION; DENDRITIC CELLS; SUPPRESSOR-CELLS; INDUCTION; ACTIVATION; IMMATURE; PROLONGATION	1	J INVEST DERMATOL	J. INVEST. DERMATOL.	ENGLISH	44	BRONZE		STE 800, 230 PARK AVE, NEW YORK, NY 10169 USA	JAN	8	NEW YORK	16417224		J	ELSEVIER SCIENCE INC	2006
WORBS T;FÖRSTER R	WORBS, TIM;FOERSTER, REINHOLD	ANDERSON MS, 2005, ANNU REV IMMUNOL, V23, P447, DOI 10.1146/ANNUREV.IMMUNOL.23.021704.115643;ANDERSON MS, 2005, IMMUNITY, V23, P227, DOI 10.1016/J.IMMUNI.2005.07.005;BAJENOFF M, 2006, IMMUNITY, V25, P989, DOI 10.1016/J.IMMUNI.2006.10.011;BARDI G, 2001, EUR J IMMUNOL, V31, P3291, DOI 10.1002/1521-4141(200111)31:11<3291::AID-IMMU3291>3.0.CO;2-Z;BENOIST C, 1989, CELL, V58, P1027, DOI 10.1016/0092-86…	EARLY STUDIES IDENTIFIED THE CC-CHEMOKINE RECEPTOR (CCR)7 AS AN IMPORTANT HOMING MOLECULE CONTROLLING THE LYMPH NODE ENTRY OF NAIVE T CELLS THROUGH HIGH ENDOTHELIAL VENULES AND OF ACTIVATED MATURE DENDRITIC CELLS THROUGH AFFERENT LYMPHATICS. CONSEQUENTLY, THESE PROPERTIES INITIALLY BRANDED CCR7 AS A CENTRAL ORGANIZER OF THE PRIMARY IMMUNE RESPONSE. HOWEVER, RECENT STUDIES HAVE DEMONSTRATED THAT A…						274	HANNOVER MED SCH, INST IMMUNOL, D-30625 HANNOVER, GERMANY.;	HANNOVER MEDICAL SCHOOL						2025-10-09		10.1016/j.it.2007.04.002	REVIEW				FOERSTER.REINHOLD@MH-HANNOVER.DE	280				179HP				CHEMOKINE RECEPTOR CCR7; DENDRITIC CELL-MIGRATION; LYMPHOID-TISSUE CHEMOKINE; HIGH ENDOTHELIAL VENULES; MICE LACKING EXPRESSION; STEADY-STATE CONDITIONS; T-CELLS; IN-VIVO; MEDULLA MIGRATION; AUTOIMMUNITY	6	TRENDS IMMUNOL	TRENDS IMMUNOL.	ENGLISH	63		FORSTER, REINHOLD/0000-0001-6190-7923; WORBS, TIM/0000-0001-9945-3103	THE BOULEVARD, LANGFORD LANE, KIDLINGTON, OXFORD OX5 1GB, OXON, ENGLAND	JUN	7	OXFORD	17462953		J	ELSEVIER SCI LTD	2007
LANGE C;DÜRR M;DOSTER H;MELMS A;BISCHOF F	LANGE, CHRISTIAN;DUERR, MICHAEL;DOSTER, HONG;MELMS, ARTHUR;BISCHOF, FELIX	AKBARI O, 2001, NAT IMMUNOL, V2, P725, DOI 10.1038/90667;AKBARI O, 2002, NAT MED, V8, P1024, DOI 10.1038/NM745;AKIRA S, 2001, NAT IMMUNOL, V2, P675, DOI 10.1038/90609;ALBERT ML, 1998, NATURE, V392, P86, DOI 10.1038/32183;ALBERT ML, 1998, J EXP MED, V188, P1359, DOI 10.1084/JEM.188.7.1359;ALEGRE ML, 2001, NAT REV IMMUNOL, V1, P220, DOI 10.1038/35105024;AMEND B, 2006, J IMMUNOL, V177, P4384, DOI 10…	IN ADDITION TO THEIR IMMUNOSTIMULATORY CAPACITY, DENDRITIC CELLS (DCS) PLAY A CRUCIAL ROLE IN CENTRAL AND PERIPHERAL TOLERANCE MECHANISMS. IN THE ABSENCE OF AN INFECTION, IMMATURE DCS CONSTANTLY TAKE UP, PROCESS AND PRESENT SELF-ANTIGENS TO SPECIFIC T CELLS, WHICH LEADS TO THE INDUCTION OF T-CELL ANERGY OR DELETION. IN RECENT YEARS, SEVERAL ADDITIONAL MECHANISMS HAVE BEEN IDENTIFIED BY WHICH DCS …						575	UNIV TUBINGEN, DEPT GEN NEUROL, HERTIE INST CLIN BRAIN RES, TUBINGEN, GERMANY.;	EBERHARD KARLS UNIVERSITY OF TUBINGEN; EBERHARD KARLS UNIVERSITY HOSPITAL						2025-10-09	DENDRITIC CELLS; CD4(+)CD25(+) REGULATORY T CELLS; PERIPHERAL TOLERANCE	10.1038/sj.icb.7100088	REVIEW			1440-1711	LANGE_CHRISTIAN1@YAHOO.DE	581				238OD				B7 FAMILY-MEMBER; COLONY-STIMULATING FACTOR; CLASS-I PRESENTATION; STEADY-STATE; INDOLEAMINE 2,3-DIOXYGENASE; APOPTOTIC CELLS; TRYPTOPHAN CATABOLISM; ANTIGEN PRESENTATION; METASTATIC MELANOMA; B7-H4 EXPRESSION	8	IMMUNOL CELL BIOL	IMMUNOL. CELL BIOL.	ENGLISH	142		DURR, MICHAEL/0000-0003-1432-421X;	111 RIVER ST, HOBOKEN 07030-5774, NJ USA	NOV-DEC	7	HOBOKEN	17592494		J	WILEY	2007
WATTE CM;NAKAMURA T;LAU CH;ORTALDO JR;STEIN-STREILEIN J	WATTE, C. M.;NAKAMURA, T.;LAU, C. H.;ORTALDO, J. R.;STEIN-STREILEIN, J.	ANDERSON SK, 2001, IMMUNOL REV, V181, P79, DOI 10.1034/J.1600-065X.2001.1810106.X;ANDREW SM, 2001, CURRENT PROTOCOLS S, V21;BARROW AD, 2006, EUR J IMMUNOL, V36, P1646, DOI 10.1002/EJI.200636195;BENLAGHA K, 2000, J EXP MED, V191, P1895, DOI 10.1084/JEM.191.11.1895;BILLADEAU DD, 2002, J CLIN INVEST, V109, P161, DOI 10.1172/JCI14843;D'ORAZIO TJ, 1998, J IMMUNOL, V160, P2089;D'ORAZIO TJ, 1998, IMMUNO…	SIMILAR TO THEIR ACTIVITY ON NK CELLS, LY49 MOLECULES PLAY A PIVOTAL ROLE IN INFLUENCING HOW NKT CELLS RESPOND. IT IS KNOWN THAT LY49 C/I IS AN INHIBITORY RECEPTOR CAPABLE OF DOWN-MODULATING PROLIFERATION, IFN-GAMMA RESPONSE, AND CYTOTOXIC ACTIVITY IN CELLS THAT EXPRESS IT. IN A MODEL OF PERIPHERAL TOLERANCE INDUCED VIA THE EYE, WE OBSERVED THAT LY49 C/I-POSITIVE, INVARIANT NKT CELLS WERE REQUIRE…						928	HARVARD UNIV, SCH MED, SCHEPENS EYE RES INST, DEPT OPHTHALMOL, BOSTON, MA 02114 USA.; NCI, CTR CANC RES, EXPT IMMUNOL LAB, FREDERICK, MD USA.;	HARVARD UNIVERSITY; HARVARD UNIVERSITY MEDICAL AFFILIATES; SCHEPENS EYE RESEARCH INSTITUTE; HARVARD MEDICAL SCHOOL; NATIONAL INSTITUTES OF HEALTH (NIH) - USA; NIH NATIONAL CANCER INSTITUTE (NCI)						2025-10-09	NK INHIBITORY RECEPTORS; CYTOKINES; IMMUNOSUPPRESSION	10.1189/jlb.0807579	ARTICLE			1938-3673	JOAN.STEIN@SCHEPENS.HARVARD.EDU	935		NEI NIH HHS [EY016476, EY11983] FUNDING SOURCE: MEDLINE		331NP				T-REGULATORY CELLS; IMMUNE DEVIATION ACAID; ANTERIOR-CHAMBER; SYSTEMIC TOLERANCE; PRIVILEGED SITE; MARGINAL ZONE; B-CELLS; INDUCTION; ANTIGEN; RECEPTORS	4	J LEUKOCYTE BIOL	J. LEUKOC. BIOL.	ENGLISH	39			111 RIVER ST, HOBOKEN 07030-5774, NJ USA	APR 1	8	HOBOKEN	18192489		J	WILEY	2008
CAPALBO D;FUSCO A;ALOJ G;IMPRODA N;VITIELLO L;DIANZANI U;BETTERLE C;SALERNO M;PIGNATA C	CAPALBO, D.;FUSCO, A.;ALOJ, G.;IMPRODA, N.;VITIELLO, L.;DIANZANI, U.;BETTERLE, C.;SALERNO, M.;PIGNATA, C.	BETTERLE C, 1998, J CLIN ENDOCR METAB, V83, P1049, DOI 10.1210/JC.83.4.1049;CAPALBO D, 2008, CLIN ENDOCRINOL, V69, P511, DOI 10.1111/J.1365-2265.2008.03206.X;CAPPELLANO G, 2008, GENES IMMUN, V9, P438, DOI 10.1038/GENE.2008.35;CARL PL, 2005, ARTHRITIS RES THER, V7, PR1360, DOI 10.1186/AR1832;CHEN HD, 2003, AM J PATHOL, V163, P1341, DOI 10.1016/S0002-9440(10)63493-1;CHEN S, 1996, J CLIN ENDOCR META…	INTRODUCTION: AUTOIMMUNE POLYENDOCRINOPATHY-CANDIDIASIS-ECTODERMAL-DYSTROPHY SYNDROME (APECED) IS A MONOGENIC DISEASE WHOSE PHENOTYPE MAY REVEAL WIDE HETEROGENEITY. THE REASONS OF THIS VARIABILITY STILL REMAIN OBSCURE. PATIENTS AND METHODS: TWO APECED SIBLINGS WITH IDENTICAL GENOTYPE AND EXTREMELY DIFFERENT PHENOTYPE WERE COMPARED WITH REGARD TO EXPOSURE TO INFECTIOUS TRIGGERS, AUTOANTIBODIES' PR…						77	UNIV NAPLES FEDERICO II, DEPT PEDIAT, I-80131 NAPLES, ITALY.; UNIV NAPLES FEDERICO II, DEPT CELLULAR & MOL BIOL & PATHOL, I-80131 NAPLES, ITALY.; UNIV PIEMONTE ORIENTALE, INTERDISCIPLINARY RES CTR AUTOIMMUNE DIS, NOVARA, ITALY.; UNIV PADUA, DEPT MED & SURG SCI, DIV ENDOCRINOL, PADUA, ITALY.;	UNIVERSITY OF NAPLES FEDERICO II; UNIVERSITY OF NAPLES FEDERICO II; UNIVERSITY OF EASTERN PIEDMONT AMEDEO AVOGADRO; UNIVERSITY OF PADUA						2025-10-09	AIRE; APECED; INFECTIVE TRIGGERS; INTRAFAMILIAL VARIABILITY; PERIPHERAL TOLERANCE	10.3275/8055	ARTICLE				PIGNATA@UNINA.IT	81		EU [LSHM-CT 2005-005223]	THIS STUDY WAS SUPPORTED BY THE EU RESEARCH PROJECT EURAPS: AUTOIMMUNE POLYENDOCRINE SYNDROME TYPE I-A RARE DISORDER OF CHILDHOOD AS A MODEL FOR AUTOIMMUNITY, CONTRACT NUMBER LSHM-CT 2005-005223.	995WL				T-CELLS; POLYGLANDULAR SYNDROME; VIRUS-INFECTIONS; SYNDROME TYPE-1; AIRE MUTATIONS; PERFORIN GENE; AUTOANTIBODIES; DISEASE; ANTIGEN; IMMUNOPATHOLOGY	1	J ENDOCRINOL INVEST	J. ENDOCRINOL. INVEST.	ENGLISH	31		DIANZANI, UMBERTO/0000-0001-6723-3931; PIGNATA, CLAUDIO/0000-0003-1568-9843; FUSCO, ANNA/0000-0003-0400-1425; VITIELLO, LAURA/0000-0003-0776-3601	233 SPRING ST, NEW YORK, NY 10013 USA	JAN	5	NEW YORK	22071465		J	SPRINGER	2012
ESPINOSA-CARRASCO G;VILLARD M;LE SAOUT C;LOUIS-PLENCE P;VICENTE R;HERNANDEZ J	ESPINOSA-CARRASCO, GABRIEL;VILLARD, MARINE;LE SAOUT, CECILE;LOUIS-PLENCE, PASCALE;VICENTE, RITA;HERNANDEZ, JAVIER	ANTONY PA, 2005, J IMMUNOL, V174, P2591, DOI 10.4049/JIMMUNOL.174.5.2591;APETOH L, 2007, NAT MED, V13, P1050, DOI 10.1038/NM1622;BELZ GT, 2002, J EXP MED, V196, P1099, DOI 10.1084/JEM.20020861;BOGDÁNDI EN, 2010, RADIAT RES, V174, P480, DOI 10.1667/RR2160.1;BRENCHLEY JM, 2006, NAT MED, V12, P1365, DOI 10.1038/NM1511;BRENCHLEY JM, 2012, ANNU REV IMMUNOL, V30, P149, DOI 10.1146/ANNUREV-IMMUNOL-02071…	LYMPHODEPLETION IS CURRENTLY USED TO ENHANCE THE EFFICACY OF CYTOTOXIC T LYMPHOCYTE ADOPTIVE TRANSFER IMMUNOTHERAPY AGAINST CANCER. THIS BENEFICIAL EFFECT OF CONDITIONING REGIMENS IS DUE, AT LEAST IN PART, TO PROMOTING THE BREAKDOWN OF PERIPHERAL CD8(+) T CELL TOLERANCE. LYMPHODEPLETION BY TOTAL BODY IRRADIATION INDUCES SYSTEMIC TRANSLOCATION OF COMMENSAL BACTERIA LPS FROM THE GASTROINTESTINAL TR…	E0130041						INSERM, INST REGENERAT MED & BIOTHERAPY, U1183, F-34295 MONTPELLIER, FRANCE.; UNIV MONTPELLIER, UFR MED, F-34000 MONTPELLIER, FRANCE.; NIAID, CMRS, IMMUNOREGULAT LAB, NIH, BETHESDA, MD 20892 USA.;	UNIVERSITE DE MONTPELLIER; INSTITUT NATIONAL DE LA SANTE ET DE LA RECHERCHE MEDICALE (INSERM); UNIVERSITE DE MONTPELLIER; NATIONAL INSTITUTES OF HEALTH (NIH) - USA; NIH NATIONAL INSTITUTE OF ALLERGY & INFECTIOUS DISEASES (NIAID)						2025-10-09		10.1371/journal.pone.0130041	ARTICLE				FRANCISCO-JAVIER.HERNANDEZ@INSERM.FR			EUROPEAN COMMUNITY SUDOE-FEDER [IMMUNONET SOE1/P1/E014]; LA LIGUE CONTRE LE CANCER HERAULT	THIS WORK WAS SUPPORTED BY GRANTS FROM THE EUROPEAN COMMUNITY SUDOE-FEDER (CONTRACT # IMMUNONET SOE1/P1/E014) AND LA LIGUE CONTRE LE CANCER HERAULT TO JH. THE FUNDERS HAD NO ROLE IN STUDY DESIGN, DATA COLLECTION AND ANALYSIS, DECISION TO PUBLISH, OR PREPARATION OF THE MANUSCRIPT.	CK6HU				VERSUS-HOST-DISEASE; TOTAL-BODY IRRADIATION; MEMORY-LIKE CD8(+); HOMEOSTATIC PROLIFERATION; CUTTING EDGE; MICROBIAL TRANSLOCATION; IMMUNE-SYSTEM; IN-VIVO; SELF-ANTIGENS; HELPER-CELLS	6	PLOS ONE	PLOS ONE	ENGLISH	59	GREEN SUBMITTED, GOLD	ESPINOSA CARRASCO, GABRIEL/0000-0001-7699-6797; LOUIS-PLENCE, PASCALE/0000-0001-7701-5241; HERNANDEZ, JAVIER/0000-0002-7218-7519; VILLARD, MARINE/0000-0002-3905-8993	1160 BATTERY STREET, STE 100, SAN FRANCISCO, CA 94111 USA	JUN 15	18	SAN FRANCISCO	26075613		J	PUBLIC LIBRARY SCIENCE	2015
LIU RL;LIU CL;LIU CY;FAN TT;GENG WW;RUAN QG	LIU, RUFFLING;LIU, CUILIAN;LIU, CHAOYU;FAN, TINGTING;GENG, WENWEN;RUAN, QINGGUO	ALCULUMBRE S., 2018, SEMIN CELL DEV BIOL;BODEY B, 1997, IN VIVO, V11, P351;CHOU MM, 1998, CURR BIOL, V8, P1069, DOI 10.1016/S0960-9822(98)70444-0;CHRISIKOS T. T., 2018, MOL IMMUNOL;CHUNG CYJ, 2013, CLIN DEV IMMUNOL, DOI 10.1155/2013/972865;DALOD M, 2014, EMBO J, V33, P1104, DOI 10.1002/EMBJ.201488027;FAYNGERTS SA, 2014, CANCER CELL, V26, P465, DOI 10.1016/J.CCR.2014.07.025;HAMDORF M, 2011, STEM C…	DENDRITIC CELLS (DCS) ARE PROFESSIONAL ANTIGEN-PRESENTING CELLS. THE MAIN FUNCTION OF DCS IS TO PROCESS ANTIGEN AND PRESENT IT TO THE T CELLS TO INDUCE T CELL IMMUNITY. IN ADDITION TO THEIR FUNCTION AS POTENT STIMULATORS OF ADAPTIVE IMMUNITY, DCS ARE ALSO CRUCIAL FOR MAINTAINING IMMUNOLOGICAL TOLERANCE THROUGH THE INDUCTION OF PERIPHERAL REGULATORY T CELLS. TUMOR NECROSIS FACTOR-ALPHA-INDUCED PRO…						911	CHINESE ACAD SCI, CTR ANTIBODY DRUG, INST BIOMED & BIOTECHNOL, SHENZHEN INST ADV TECHNOL, SHENZHEN 518055, PEOPLES R CHINA.; UNIV CHINESE ACAD SCI, BEIJING 100049, PEOPLES R CHINA.; JINAN UNIV, GUANGZHOU 510632, GUANGDONG, PEOPLES R CHINA.; SHANDONG ACAD MED SCI, SHANDONG PROV KEY LAB OPHTHALMOL, SHANDONG EYE INST, QINGDAO 266071, PEOPLES R CHINA.;	CHINESE ACADEMY OF SCIENCES; SHENZHEN INSTITUTE OF ADVANCED TECHNOLOGY, CAS; CHINESE ACADEMY OF SCIENCES; UNIVERSITY OF CHINESE ACADEMY OF SCIENCES, CAS; JINAN UNIVERSITY; SHANDONG FIRST MEDICAL UNIVERSITY & SHANDONG ACADEMY OF MEDICAL SCIENCES; UNIVERSITY OF JINAN						2025-10-09	TIPE2; PTREG; DENDRITIC CELLS; PERIPHERAL TOLERANCE	10.1016/j.bbrc.2019.01.008	ARTICLE			1090-2104	QG.RUAN@SIAT.AC.CN	917		NATIONAL NATURAL SCIENCE FOUNDATION OF CHINA [81471554, 81530027]; SHENZHEN BASIC RESEARCH PROGRAM [JCYJ20170413165432016]	THE AUTHORS THANK DR. SUXIA LIU FROM SHANGDONG UNIVERSITY, P. R. CHINA FOR KINDLY PROVIDING THE TIPE2-DEFICIENT MICE. THIS STUDY WAS SUPPORTED BY THE NATIONAL NATURAL SCIENCE FOUNDATION OF CHINA (81471554 AND 81530027) AND SHENZHEN BASIC RESEARCH PROGRAM (JCYJ20170413165432016).	HK9WF				NEGATIVE REGULATOR; IMMUNITY; PROTEIN; INNATE; TOLERANCE; 3-KINASE	4	BIOCHEM BIOPH RES CO	BIOCHEM. BIOPHYS. RES. COMMUN.	ENGLISH	30		RUAN, QINGGUO/0000-0001-9315-3716	525 B ST, STE 1900, SAN DIEGO, CA 92101-4495 USA	FEB 19	7	SAN DIEGO	30638932		J	ACADEMIC PRESS INC ELSEVIER SCIENCE	2019
DIETERICH LC;IKENBERG K;CETINTAS T;KAPAKLIKAYA K;HUTMACHER C;DETMAR M	DIETERICH, LOTHAR C.;IKENBERG, KRISTIAN;CETINTAS, TIMUR;KAPAKLIKAYA, KUEBRA;HUTMACHER, CORNELIA;DETMAR, MICHAEL	BETTERMAN KL, 2016, IMMUNOL REV, V271, P276, DOI 10.1111/IMR.12413;BRAHMER J, 2015, NEW ENGL J MED, V373, P123, DOI 10.1056/NEJMOA1504627;BROGGI MAS, 2014, JOVE-J VIS EXP, DOI 10.3791/51803;BROZ ML, 2015, CANCER IMMUNOL RES, V3, P313, DOI 10.1158/2326-6066.CIR-15-0041;COHEN JN, 2014, PLOS ONE, V9, DOI 10.1371/JOURNAL.PONE.0087740;COHEN JN, 2010, J EXP MED, V207, P681, DOI 10.1084/JEM.20092465;DIE…	TUMOR-ASSOCIATED LYMPHATIC VESSELS (LVS) PLAY MULTIPLE ROLES DURING TUMOR PROGRESSION, INCLUDING PROMOTION OF METASTASIS AND REGULATION OF ANTITUMOR IMMUNE RESPONSES BY DELIVERING ANTIGEN FROM THE TUMOR BED TO DRAINING LYMPH NODES (LNS). UNDER STEADY-STATE CONDITIONS, LN RESIDENT LYMPHATIC ENDOTHELIAL CELLS (LECS) HAVE BEEN FOUND TO MAINTAIN PERIPHERAL TOLERANCE BY DIRECTLY INHIBITING AUTOREACTIV…	66						SWISS FED INST TECHNOL, INST PHARMACEUT SCI, ZURICH, SWITZERLAND.; UNIV ZURICH HOSP, DEPT PATHOL & MOL PATHOL, ZURICH, SWITZERLAND.;	SWISS FEDERAL INSTITUTES OF TECHNOLOGY DOMAIN; ETH ZURICH; UNIVERSITY OF ZURICH; UNIVERSITY ZURICH HOSPITAL						2025-10-09	PERIPHERAL TOLERANCE; IMMUNE CHECKPOINT; TUMOR VASCULATURE; LYMPH NODE; PD1; ABORTIVE PROLIFERATION; T-CELL EXHAUSTION; TUMOR-INDUCED IMMUNOSUPPRESSION	10.3389/fimmu.2017.00066	ARTICLE				LOTHAR.DIETERICH@PHARMA.ETHZ.CH; MICHAEL.DETMAR@PHARMA.ETHZ.CH			SWISS NATIONAL SCIENCE FOUNDATION [310030B_147087, 310030_166490]; EUROPEAN RESEARCH COUNCIL GRANT LYVICAM; ONCOSUISSE; KREBSLIGA ZURICH; LEDUCQ FOUNDATION TRANSATLANTIC NETWORK OF EXCELLENCE GRANT LYMPH VESSELS IN OBESITY AND CARDIOVASCULAR DISEASE [11CVD03]; SASSELLA FOUNDATION [15/04]; PROMEDICA FOUNDATION; ETH ZURICH CAREER SEED GRANT [SEED-71 16-1]	THIS WORK WAS SUPPORTED BY SWISS NATIONAL SCIENCE FOUNDATION GRANTS 310030B_147087 AND 310030_166490, EUROPEAN RESEARCH COUNCIL GRANT LYVICAM, ONCOSUISSE, KREBSLIGA ZURICH, AND LEDUCQ FOUNDATION TRANSATLANTIC NETWORK OF EXCELLENCE GRANT LYMPH VESSELS IN OBESITY AND CARDIOVASCULAR DISEASE (11CVD03) (ALL TO MD), BY THE SASSELLA FOUNDATION (15/04) AND PROMEDICA FOUNDATION (TO KI), AND BY AN ETH ZURI…	EJ7XR				ENDOTHELIAL-CELLS; ANTIGEN PRESENTATION; LYMPHANGIOGENESIS; EXPRESSION; TOLERANCE; CANCER; PD-L1; INFILTRATION; INFLAMMATION; METASTASIS		FRONT IMMUNOL	FRONT. IMMUNOL.	ENGLISH	31	GREEN SUBMITTED, GOLD	DIETERICH, LOTHAR/0000-0001-7908-5710	AVENUE DU TRIBUNAL FEDERAL 34, LAUSANNE, CH-1015, SWITZERLAND	FEB 3	13	LAUSANNE	28217128		J	FRONTIERS MEDIA SA	2017
MUTH S;KLARIC A;RADSAK M;SCHILD H;PROBST HC	MUTH, SABINE;KLARIC, ANNEKATRIN;RADSAK, MARKUS;SCHILD, HANSJOERG;PROBST, HANS CHRISTIAN	AHRENDS T, 2016, CANCER RES, V76, P2921, DOI 10.1158/0008-5472.CAN-15-3130;BÉNARD A, 2006, EUR J IMMUNOL, V36, P2324, DOI 10.1002/EJI.200636434;BEROD L, 2014, PLOS ONE, V9, DOI 10.1371/JOURNAL.PONE.0102804;BORST J, 2005, CURR OPIN IMMUNOL, V17, P275, DOI 10.1016/J.COI.2005.04.004;BRUNKOW ME, 2001, NAT GENET, V27, P68, DOI 10.1038/83784;BUCHAN SL, 2018, CLIN CANCER RES, V24, P2383, DOI 10.1158/107…	REGULATORY T CELLS (TREGS) SUPPRESS IMMUNE RESPONSES AND THUS CONTRIBUTE TO IMMUNE HOMEOSTASIS. ON THE DOWNSIDE, TREGS ALSO LIMIT IMMUNE RESPONSES AGAINST TUMORS PROMOTING THE PROGRESSION OF CANCER. AMONG THE MANY MECHANISMS IMPLIED IN TREG-MEDIATED SUPPRESSION, THE INHIBITION OF DENDRITIC CELLS (DCS) HAS BEEN SHOWN TO BE CENTRAL IN PERIPHERAL TOLERANCE INDUCTION AS WELL AS IN CANCERS. WE HAVE SH…						439	UNIV MED CTR MAINZ, INST IMMUNOL, MAINZ, GERMANY.; UNIV MED CTR MAINZ, RES CTR IMMUNOTHERAPY, MAINZ, GERMANY.; UNIV MED CTR MAINZ, DEPT MED HEMATOL 3, PNEUMOL, ONCOL, MAINZ, GERMANY.;	JOHANNES GUTENBERG UNIVERSITY OF MAINZ; JOHANNES GUTENBERG UNIVERSITY OF MAINZ; JOHANNES GUTENBERG UNIVERSITY OF MAINZ						2025-10-09	REGULATORY T CELLS; IMMUNE EVASION; PERIPHERAL TOLERANCE; IMMUNOTHERAPY	10.1007/s00109-021-02116-9	ARTICLE	AUG 2021		1432-1440	SABINE.MUTH@UNI-MAINZ.DE; HCPROBST@UNI-MAINZ.DE	449		PROJEKT DEAL; DEUTSCHE FORSCHUNGSGEMEINSCHAFT (DFG, GERMAN RESEARCH FOUNDATION) [SFB1292/TP13, SFBTR156/B02]	OPEN ACCESS FUNDING ENABLED AND ORGANIZED BY PROJEKT DEAL. THIS WORK WAS FUNDED BY THE DEUTSCHE FORSCHUNGSGEMEINSCHAFT (DFG, GERMAN RESEARCH FOUNDATION) SFB1292/TP13 AND SFBTR156/B02 TO H.C.P. AND H.S.	YY9ZA				REGULATORY T-CELLS; RESTING DENDRITIC CELLS; FOXP3(+); TOLERANCE; DEPLETION; PD-1; CD70; GENERATION; MICE	3	J MOL MED	J. MOL. MED.	ENGLISH	49	GREEN PUBLISHED, HYBRID	PROBST, HANS CHRISTIAN/0000-0002-7926-0651; RADSAK, MARKUS/0000-0002-3991-5721; MUTH, SABINE/0009-0004-3026-6245	TIERGARTENSTRASSE 17, D-69121 HEIDELBERG, GERMANY	MAR	11	HEIDELBERG	34423375		J	SPRINGER HEIDELBERG	2022
HONKE N;SHAABANI N;TEIJARO JR;CHRISTEN U;HARDT C;BEZGOVSEK J;LANG PA;LANG KS	HONKE, NADINE;SHAABANI, NAMIR;TEIJARO, JOHN R.;CHRISTEN, URS;HARDT, CORNELIA;BEZGOVSEK, JUDITH;LANG, PHILIPP A.;LANG, KARL S.	AHMED SA, 2010, EUR J PEDIATR, V169, P315, DOI 10.1007/S00431-009-1030-0;AMLOT PL, 1985, LANCET, V1, P1008, DOI 10.1016/S0140-6736(85)91613-7;BARKER CF, 1968, J EXP MED, V128, P197, DOI 10.1084/JEM.128.1.197;BOEHM T, 2007, NAT IMMUNOL, V8, P131, DOI 10.1038/NI1435;FEDER HM, 1999, NEW ENGL J MED, V341, P210, DOI 10.1056/NEJM199907153410317;GAGNERAULT MC, 2002, J EXP MED, V196, P369, DOI 10.1084/JE…	PERIPHERAL TOLERANCE IS AN IMPORTANT MECHANISM BY WHICH THE IMMUNE SYSTEM CAN GUARANTEE A SECOND LINE OF DEFENSE AGAINST AUTOREACTIVE T AND B CELLS. ONE AUTOIMMUNE DISEASE THAT IS RELATED TO A BREAK OF PERIPHERAL TOLERANCE IS DIABETES MELLITUS TYPE 1. USING THE RIP-GP MOUSE MODEL, WE ANALYZED THE ROLE OF THE SPLEEN AND LYMPH NODES (LNS) IN PRIMING CD8(+) T CELLS AND BREAKING PERIPHERAL TOLERANCE.…	113						UNIV DUISBURG ESSEN, FAC MED, INST IMMUNOL, ESSEN, GERMANY.; HEINRICH HEINE UNIV, CLIN GASTROENTEROL HEPATOL & INFECT DIS, DUSSELDORF, GERMANY.; SCRIPPS RES INST, DEPT IMMUNOL & MICROBIAL SCI, LA JOLLA, CA 92037 USA.; GOETHE UNIV HOSP FRANKFURT, PHARMAZENTRUM FRANKFURT, FRANKFURT, GERMANY.; HEINRICH HEINE UNIV DUSSELDORF, FAC MED, DEPT MOL MED 2, DUSSELDORF, GERMANY.;	UNIVERSITY OF DUISBURG ESSEN; HEINRICH HEINE UNIVERSITY DUSSELDORF; SCRIPPS RESEARCH INSTITUTE; GOETHE UNIVERSITY FRANKFURT; GOETHE UNIVERSITY FRANKFURT HOSPITAL; HEINRICH HEINE UNIVERSITY DUSSELDORF						2025-10-09	AUTOIMMUNE DIABETES; LYMPH NODES; LCMV; ENFORCED VIRAL REPLICATION; SPHINGOSINE-1-PHOSPHATE RECEPTOR	10.3389/fimmu.2017.00113	ARTICLE				NADINE_HONKE@YAHOO.DE; SHAABANI@SCRIPPS.EDU			ALEXANDER VON HUMBOLDT FOUNDATION [SKA-2008, SKA-2010]; DEUTSCHE FORSCHUNGSGEMEINSCHAFT (DFG) [CRC974, CRC/TRR60, LA1419/5-1]	THIS STUDY WAS SUPPORTED BY THE ALEXANDER VON HUMBOLDT FOUNDATION (SKA-2008 TO KL AND SKA-2010 TO PL) AND THE DEUTSCHE FORSCHUNGSGEMEINSCHAFT (DFG; CRC974, CRC/TRR60, AND LA1419/5-1). THE NIH TETRAMER CORE FACILITY PROVIDED THE TETRAMER.	EK1VZ				IN-VIVO DEPLETION; DENDRITIC CELLS; IMMUNE-RESPONSES; INDUCTION; MACROPHAGES; TOLERANCE; ANTIGEN; MICE; IMMUNODEFICIENCY; TRAFFICKING		FRONT IMMUNOL	FRONT. IMMUNOL.	ENGLISH	34	GREEN SUBMITTED, GOLD	LANG, KARL/0000-0001-9783-7605; HONKE, NADINE/0000-0002-2220-6806; CHRISTEN, URS/0000-0003-4165-7976;	AVENUE DU TRIBUNAL FEDERAL 34, LAUSANNE, CH-1015, SWITZERLAND	FEB 10	11	LAUSANNE	28239381		J	FRONTIERS MEDIA SA	2017
SAEI A;HADJATI J	SAEI, AZAD;HADJATI, JAMSHID	BAMBOAT ZM, 2009, J IMMUNOL, V182, P1901, DOI 10.4049/JIMMUNOL.0803404;BANCHEREAU J, 1998, NATURE, V392, P245, DOI 10.1038/32588;BELKAID Y, 2008, IMMUNITY, V29, P362, DOI 10.1016/J.IMMUNI.2008.08.005;BIMCZOK D, 2007, VET RES, V38, P597, DOI 10.1051/VETRES:2007020;BOISGERAULT F, 2009, TRANSPLANTATION, V87, P16, DOI 10.1097/TP.0B013E318191B38B;BOKS MA, 2012, CLIN IMMUNOL, V142, P332, DOI 10.1016/J.…	DENDRITIC CELLS (DCS) AS PROFESSIONAL ANTIGEN-PRESENTING CELLS ARE ABLE TO INDUCE IMMUNITY AND TOLERANCE IN DIFFERENT CONDITIONS, WHICH LEADS TO STRONG IMMUNE RESPONSES AGAINST HOSTILE AGENTS OR TOLERANCE TO SELF-ANTIGENS. ALTHOUGH FOR SUBSETS OF DCS, A REGULATORY FUNCTION HAS BEEN SHOWN, THE ROLE OF THE MICROENVIRONMENT IS MOMENTOUS TO GENERATE TOLEROGENIC DCS (TDCS). DIFFERENT MICROORGANISMS AN…						293	UNIV TEHRAN MED SCI, SCH MED, DEPT IMMUNOL, TEHRAN 1417913191, IRAN.;	TEHRAN UNIVERSITY OF MEDICAL SCIENCES						2025-10-09	DENDRITIC CELLS; IMMUNOTHERAPY; MATURATION; PERIPHERAL TOLERANCE; REGULATORY T CELLS; TOLERANCE	10.1159/000350328	REVIEW				HAJATIJ@SINA.TUMS.AC.IR	303				186PT				ANTIGEN-PRESENTING CELLS; VERSUS-HOST-DISEASE; T-CELLS; IFN-ALPHA; MICE; INDUCTION; AUTOIMMUNITY; GENERATION; DC; EXPRESSION	4	INT ARCH ALLERGY IMM	INT. ARCH. ALLERGY IMMUNOL.	ENGLISH	79	BRONZE	HADJATI, JAMSHID/0000-0002-8747-123X; SAEI, AZAD/0000-0002-1000-2953;	ALLSCHWILERSTRASSE 10, CH-4009 BASEL, SWITZERLAND		11	BASEL	23689518		J	KARGER	2013
DO CANTO FB;LIMA C;TEIXEIRA IA;BELLIO M;NÓBREGA A;FUCS R	DO CANTO, FABIO B.;LIMA JUNIOR, CELSO;TEIXEIRA, IVAN A.;BELLIO, MARIA;NOBREGA, ALBERTO;FUCS, RITA	ADKINS B, 2000, INT REV IMMUNOL, V19, P157, DOI 10.3109/08830180009088503;ALMEIDA ARM, 2006, J IMMUNOL, V177, P192, DOI 10.4049/JIMMUNOL.177.1.192;BERZINS SP, 1999, P NATL ACAD SCI USA, V96, P9787, DOI 10.1073/PNAS.96.17.9787;BILLINGHAM RE, 1953, NATURE, V172, P603, DOI 10.1038/172603A0;BOGUE M, 1991, EMBO J, V10, P3647, DOI 10.1002/J.1460-2075.1991.TB04931.X;BOURSALIAN TE, 2004, NAT IMMUNOL, V5,…	WE STUDIED THE TOLERIZATION OF NEONATAL THYMOCYTES (NT), NEONATAL SPLENOCYTES (NS) AND ADULT THYMOCYTES (AT), TRANSFERRED TO SYNGENEIC NUDE (NU/NU) HOSTS PREVIOUSLY INJECTED WITH SEMI-ALLOGENEIC SPLENOCYTES, WITHOUT ANY SUPPORTIVE IMMUNOSUPPRESSIVE TREATMENT. THIS PROTOCOL ALLOWS THE STUDY OF PERIPHERAL TOLERANCE IN THE ABSENCE OF THE THYMUS. BALB/C NEONATAL T CELLS AND ATS WERE ABLE TO EXPAND IN…						387	UNIV FED FLUMINENSE, INST BIOL, DEPT IMUNOBIOL, NITEROI, RJ, BRAZIL.; UNIV FED RIO DE JANEIRO, INST MICROBIOL, DEPT IMUNOL, BR-21941 RIO DE JANEIRO, BRAZIL.;	UNIVERSIDADE FEDERAL FLUMINENSE; UNIVERSIDADE FEDERAL DO RIO DE JANEIRO						2025-10-09	ALLOREACTIVITY; NEONATAL TOLERANCE; PERIPHERAL TOLERANCE; RECENT THYMUS EMIGRANTS; REGULATORY T CELLS	10.1111/j.1365-2567.2008.02855.x	ARTICLE				RITAFUCS@GMAIL.COM	396		CONSELHO NACIONAL DE DESENVOLVIMENTO CIENTIFICO E TECNOLOGICO (CNPQ); FUNDACAO O DE AMPARO A PESQUISA CARLOS CHAGAS FILHO (FAPERJ); FINANCIADORA DE ESTUDOS E PROJETOS (FINEP); PRO-REITORIA DE PESQUISA E POS-GRADUACAO (PROPP-UFF), BRAZIL	WE THANK ADRIANA BONOMO FOR STIMULATING DISCUSSIONS AND ENCOURAGEMENT. THIS WORK WAS SUPPORTED BY CONSELHO NACIONAL DE DESENVOLVIMENTO CIENTIFICO E TECNOLOGICO (CNPQ), FUNDACAO O DE AMPARO A PESQUISA CARLOS CHAGAS FILHO (FAPERJ), FINANCIADORA DE ESTUDOS E PROJETOS (FINEP) AND PRO-REITORIA DE PESQUISA E POS-GRADUACAO (PROPP-UFF), BRAZIL. THE AUTHORS HAVE NO FINANCIAL CONFLICT OF INTEREST.	357RS				DENDRITIC CELLS; IN-VIVO; THYMIC EMIGRANTS; HOMEOSTATIC PROLIFERATION; TRANSPLANTATION TOLERANCE; ORGAN-TRANSPLANTATION; ANTIGEN; MICE; LYMPHOCYTES; REPERTOIRE	3	IMMUNOLOGY	IMMUNOLOGY	ENGLISH	43	GREEN PUBLISHED	ABDALLA TEIXEIRA, IVAN/0000-0003-0011-0034; NOBREGA, ALBERTO/0000-0002-9840-0103; BELLIO, MARIA/0000-0002-3360-2740; CANTO, FABIO/0000-0001-7574-2613	COMMERCE PLACE, 350 MAIN ST, MALDEN 02148, MA USA	NOV	10	MALDEN	18462348		J	WILEY-BLACKWELL	2008
ROJAS JI;GONZALEZ SJ;PATRUCCO L;CRISTIANO E	IGNACIO ROJAS, JUAN;GONZALEZ, SERGIO J.;PATRUCCO, LILIANA;CRISTIANO, EDGARDO	ABBAS B, 1998, INMUNOLOGIA CELULAR;ANDERTON SM, 2008, CURR OPIN NEUROL, V21, P248, DOI 10.1097/WCO.0B013E3282FEBF58;ANDERTON SM, 2006, TRENDS IMMUNOL, V27, P208, DOI 10.1016/J.IT.2006.03.002;ANNACKER O, 2001, J IMMUNOL, V166, P3008, DOI 10.4049/JIMMUNOL.166.5.3008;ASTIER AL, 2007, J NEUROIMMUNOL, V191, P70, DOI 10.1016/J.JNEUROIM.2007.09.018;BAECHER-ALLAN C, 2006, IMMUNOL REV, V212, P203, DOI 10.…	ROLE OF T-REGULATORY CELLS IN MULTIPLE SCLEROSIS. MULTIPLE SCLEROSIS (MS) IS AN AUTOIMMUNE INFLAMMATORY DEMYELINATING DISEASE OF THE CENTRAL NERVOUS SYSTEM (CNS). MOST OF AUTOIMMUNE DISEASES ARISE BY AN ABNORMAL ACTIVATION OF THE INFLAMMATORY RESPONSE AGAINST SELF-ANTIGENS (MOST OF THEM UNKNOWN UP TO DATE) AS A CONSEQUENCE OF DYSFUNCTION IN PERIPHERAL TOLERANCE. REGULATORY T-CELLS ARE ESSENTIAL F…						79	HOSP ITALIANO BUENOS AIRES, SERV NEUROL, SECC NEUROINMUNOL & ENFERMEDADES DESMIELINIZANTES, RA-1181 BUENOS AIRES, DF, ARGENTINA.; HOSP ITALIANO BUENOS AIRES, INST CIENCIAS BASICAS & MED EXPT, UNIDAD MED MOL & GENOM, RA-1181 BUENOS AIRES, DF, ARGENTINA.;	UNIVERSITY OF BUENOS AIRES; UNIVERSITY OF BUENOS AIRES HOSPITAL; HOSPITAL ITALIANO DE BUENOS AIRES; UNIVERSITY OF BUENOS AIRES; UNIVERSITY OF BUENOS AIRES HOSPITAL; HOSPITAL ITALIANO DE BUENOS AIRES						2025-10-09	T-REGULATORY CELLS; DEMYELINATING DISEASE; MULTIPLE SCLEROSIS; EXPERIMENTAL AUTOIMMUNE ENCEPHALOMYELITIS		ARTICLE				JUAN.ROJAS@HOSPITALITALIANO.ORG.AR	86				583RC				CENTRAL-NERVOUS-SYSTEM; EXPERIMENTAL AUTOIMMUNE ENCEPHALOMYELITIS; EXPERIMENTAL ALLERGIC ENCEPHALOMYELITIS; TRANSCRIPTION FACTOR FOXP3; DENDRITIC CELLS; TGF-BETA; HLA-G; MEDIATED SUPPRESSION; IMMUNE-RESPONSES; CNS IMMUNITY	1	MEDICINA-BUENOS AIRE	MED.-BUENOS AIRES	SPANISH	55			DONATO ALVAREZ 3150, 1427 BUENOS AIRES, ARGENTINA		8	BUENOS AIRES	20228030		J	MEDICINA (BUENOS AIRES)	2010
ELTANBOULY MA;ZHAO YD;NOWAK E;LI JN;SCHAAFSMA E;LE MERCIER I;CEERAZ S;LINES JL;PENG CW;CARRIERE C;HUANG X;DAY M;KOEHN B;LEE SW;MORALES MS;HOGQUIST KA;JAMESON SC;MUELLER D;ROTHSTEIN J;BLAZAR BR;CHENG C;NOELLE RJ	ELTANBOULY, MOHAMED A.;ZHAO, YANDING;NOWAK, ELIZABETH;LI, JIANNAN;SCHAAFSMA, EVELIEN;LE MERCIER, ISABELLE;CEERAZ, SABRINA;LINES, J. LOUISE;PENG, CHANGWEI;CARRIERE, CATHERINE;HUANG, XIN;DAY, MARIA;KOEHN, BRENT;LEE, SAM W.;MORALES, MILAGROS SILVA;HOGQUIST, KRISTIN A.;JAMESON, STEPHEN C.;MUELLER, DANIEL;ROTHSTEIN, JAY;BLAZAR, BRUCE R.;CHENG, CHAO;NOELLE, RANDOLPH J.	AHN E, 2018, P NATL ACAD SCI USA, V115, P4749, DOI 10.1073/PNAS.1718217115;AKONDY RS, 2017, NATURE, V552, P362, DOI 10.1038/NATURE24633;AKSOYLAR HI, 2012, J IMMUNOL, V188, P146, DOI 10.4049/JIMMUNOL.1101206;ALTMAN JD, 1996, SCIENCE, V274, P94, DOI 10.1126/SCIENCE.274.5284.94;AMEMIYA HM, 2019, SCI REP-UK, V9, DOI 10.1038/S41598-019-45839-Z;AMEND SARAH R, 2016, J VIS EXP, DOI 10.3791/53936;ANONYMOU…	NEGATIVE CHECKPOINT REGULATORS (NCRS) TEMPER THE T CELL IMMUNE RESPONSE TO SELF-ANTIGENS AND LIMIT THE DEVELOPMENT OF AUTOIMMUNITY. UNLIKE ALL OTHER NCRS THAT ARE EXPRESSED ON ACTIVATED T LYMPHOCYTES, V-TYPE IMMUNOGLOBULIN DOMAIN-CONTAINING SUPPRESSOR OF T CELL ACTIVATION (VISTA) IS EXPRESSED ON NAIVE T CELLS, WE REPORT AN UNEXPECTED HETEROGENEITY WITHIN THE NAIVE I CELL COMPARTMENT IN MICE, WHER…	AAY0524					264	GEISEL SCH MED DARTMOUTH, NORRIS COTTON CANC CTR, DEPT MICROBIOL & IMMUNOL, LEBANON, NH 03756 USA.; GEISEL SCH MED DARTMOUTH, DEPT MOL & SYST BIOL, LEBANON, NH 03756 USA.; GEISEL SCH MED DARTMOUTH, DEPT BIOMED DATA SCI, LEBANON, NH 03756 USA.; ADIMAB LLC, LEBANON, NH USA.; KSQ THERAPEUT, CAMBRIDGE, MA USA.; JANSSEN RES & DEV LLC, IMMUNOL DISCOVERY, SPRING HOUSE, PA USA.; UNIV MINNESOTA, CTR IMMUN…	NORRIS COTTON CANCER CENTER; DARTMOUTH COLLEGE; DARTMOUTH COLLEGE; DARTMOUTH COLLEGE; JOHNSON & JOHNSON; JOHNSON & JOHNSON USA; JANSSEN BIOTECH INC; UNIVERSITY OF MINNESOTA SYSTEM; UNIVERSITY OF MINNESOTA TWIN CITIES; UNIVERSITY OF MINNESOTA SYSTEM; UNIVERSITY OF MINNESOTA TWIN CITIES; UNIVERSITY OF MINNESOTA SYSTEM; UNIVERSITY OF MINNESOTA TWIN CITIES; YALE UNIVERSITY; UNIVERSITY OF MINNESOTA SY…						2025-10-09		10.1126/science.aay0524	ARTICLE			1095-9203	CHAO.CHENG@BCM.EDU; RJN@DARTMOUTH.EDU	+		NIH [R01AR070760, R01CA214062, 1R21CA227996-01A1, RR180061, R01HL56067, R01 HL11879, R37A134495]; CANCER PREVENTION AND RESEARCH INSTITUTE OF TEXAS [RR180061]	RESEARCH WAS SUPPORTED BY NIH GRANTS R01AR070760 (R.J.N.), R01CA214062 (R.J.N.),1R21CA227996-01A1 (C.C.), RR180061 (C.C.),R01HL56067 (B.RB.), R01 HL11879 (B.R.B.), AND R37A134495(B.R.B.)AND CANCER PREVENTION AND RESEARCH INSTITUTE OF TEXAS GRANT RR180061 (C.C.).	KG2WE				VERSUS-HOST-DISEASE; MOLECULAR-MECHANISMS; MONOCLONAL-ANTIBODY; APOPTOTIC CELLS; UP-REGULATION; MURINE LUPUS; DIFFERENTIATION; MOUSE; MICE; GENE	6475	SCIENCE	SCIENCE	ENGLISH	93	GREEN ACCEPTED	JAMESON, STEPHEN/0000-0001-9137-1146; PENG, CHANGWEI/0000-0002-0710-9573; ELTANBOULY, MOHAMED/0000-0001-7985-3839; MUELLER, DANIEL/0000-0003-1621-0419; NOWAK, ELIZABETH/0000-0001-8791-6166; SILVA MORALES, MILAGROS/0000-0002-0794-2362	1200 NEW YORK AVE, NW, WASHINGTON, DC 20005 USA	JAN 17	49	WASHINGTON	31949051		J	AMER ASSOC ADVANCEMENT SCIENCE	2020
LUKACS-KORNEK V;TURLEY SJ	LUKACS-KORNEK, VERONIKA;TURLEY, SHANNON J.	BAR-ON L, 2010, IMMUNOL REV, V234, P76, DOI 10.1111/J.0105-2896.2009.00875.X;BELZ GT, 2002, J EXP MED, V196, P1099, DOI 10.1084/JEM.20020861;BENKE D, 2006, J IMMUNOL METHODS, V310, P12, DOI 10.1016/J.JIM.2005.10.019;BENNETT CL, 2007, TRENDS IMMUNOL, V28, P525, DOI 10.1016/J.IT.2007.08.011;BIRNBERG T, 2008, IMMUNITY, V29, P986, DOI 10.1016/J.IMMUNI.2008.10.012;BROCKSCHNIEDIER D, 2006, GENESIS, V44…	THE INDUCTION AND MAINTENANCE OF T CELL TOLERANCE IS ESSENTIAL TO PREVENT AUTOIMMUNITY. A COMBINATION OF CENTRAL AND PERIPHERAL MECHANISMS ACTS TO CONTROL AUTOREACTIVE T CELLS. IN SECONDARY LYMPHOID ORGANS, DENDRITIC CELLS (DCS) PRESENTING SELF-ANTIGEN WERE THOUGHT TO PLAY A MAJOR ROLE IN THE INDUCTION OF PERIPHERAL T CELL TOLERANCE. MULTIPLE RECENT STUDIES HAVE DEMONSTRATED THAT DCS ARE NOT ABSO…						138	DANA FARBER CANC INST, DEPT CANC IMMUNOL & AIDS, BOSTON, MA 02115 USA.; HARVARD UNIV, SCH MED, DEPT PATHOL, BOSTON, MA 02115 USA.;	HARVARD UNIVERSITY; HARVARD UNIVERSITY MEDICAL AFFILIATES; DANA-FARBER CANCER INSTITUTE; HARVARD UNIVERSITY; HARVARD MEDICAL SCHOOL						2025-10-09		10.1016/j.coi.2010.11.012	REVIEW				SHANNON_TURLEY@DFCI.HARVARD.EDU	145		NATIONAL INSTITUTES OF HEALTH [R01 DK074500, P01 AI045757]; BARUJ BENACERAFF POSTDOCTORAL FELLOWSHIP	THIS WORK WAS SUPPORTED BY NATIONAL INSTITUTES OF HEALTH GRANTS (R01 DK074500 AND P01 AI045757) (TO S.J.T.), AND BARUJ BENACERAFF POSTDOCTORAL FELLOWSHIP (TO V.L.-K). THE AUTHORS THANK MIROSLAW KORNEK FOR HELPING TO DESIGN THE FIGURE.	736CN				FIBROBLASTIC RETICULAR CELLS; REGULATORY T-CELLS; TOLERANCE IN-VIVO; CUTTING EDGE; STEADY-STATE; PERIPHERAL TOLERANCE; CROSS-PRESENTATION; TISSUE ANTIGENS; TGF-BETA; NODE	1	CURR OPIN IMMUNOL	CURR. OPIN. IMMUNOL.	ENGLISH	57	GREEN ACCEPTED		84 THEOBALDS RD, LONDON WC1X 8RR, ENGLAND	FEB	8	LONDON	21168318		J	CURRENT BIOLOGY LTD	2011
FLETCHER AL;MALHOTRA D;TURLEY SJ	FLETCHER, ANNE L.;MALHOTRA, DEEPALI;TURLEY, SHANNON J.	ABRAMSON J, 2010, CELL, V140, P123, DOI 10.1016/J.CELL.2009.12.030;ALLAN RS, 2006, IMMUNITY, V25, P153, DOI 10.1016/J.IMMUNI.2006.04.017;ALLAN RS, 2003, SCIENCE, V301, P1925, DOI 10.1126/SCIENCE.1087576;ALOISI F, 2006, NAT REV IMMUNOL, V6, P205, DOI 10.1038/NRI1786;ANDERSON MS, 2002, SCIENCE, V298, P1395, DOI 10.1126/SCIENCE.1075958;ANSEL KM, 2000, NATURE, V406, P309, DOI 10.1038/35018581;BADDOUR…	RESEARCH INTO HOW SELF-REACTIVE T CELLS ARE TOLERIZED IN LYMPH NODES HAS FOCUSED LARGELY ON DENDRITIC CELLS (DCS). WE NOW KNOW THAT LYMPH NODE STROMAL CELLS (LNSC) ARE IMPORTANT MEDIATORS OF DELETIONAL TOLERANCE TO PERIPHERAL TISSUE-RESTRICTED ANTIGENS (PTAS), WHICH ARE CONSTITUTIVELY EXPRESSED AND PRESENTED BY LNSCS. OF THE MAJOR LNSC SUBSETS, FIBROBLASTIC RETICULAR CELLS AND LYMPHATIC ENDOTHELI…						12	DANA FARBER CANC INST, DEPT CANC IMMUNOL & AIDS, BOSTON, MA 02115 USA.; HARVARD UNIV, SCH MED, DEPT PATHOL, BOSTON, MA 02115 USA.;	HARVARD UNIVERSITY; HARVARD UNIVERSITY MEDICAL AFFILIATES; DANA-FARBER CANCER INSTITUTE; HARVARD UNIVERSITY; HARVARD MEDICAL SCHOOL						2025-10-09		10.1016/j.it.2010.11.002	REVIEW			1471-4981	SHANNON_TURLEY@DFCI.HARVARD.EDU	18		NIDDK NIH HHS [R01 DK074500] FUNDING SOURCE: MEDLINE		718GS				FIBROBLASTIC RETICULAR CELLS; ORGAN-SPECIFIC AUTOIMMUNITY; FOLLICULAR DENDRITIC CELLS; THYMIC EPITHELIAL-CELLS; T-CELLS; GENE-EXPRESSION; IMMUNOLOGICAL-TOLERANCE; INFLAMMATORY DISEASES; ANTIGEN PRESENTATION; STEADY-STATE	1	TRENDS IMMUNOL	TRENDS IMMUNOL.	ENGLISH	69		MALHOTRA, DEEPALI/0000-0002-8215-7639; FLETCHER, ANNE/0000-0003-1534-1142;	THE BOULEVARD, LANGFORD LANE, KIDLINGTON, OXFORD OX5 1GB, OXON, ENGLAND	JAN	7	OXFORD	21147035		J	ELSEVIER SCI LTD	2011
PARK S;LEE S;LEE CG;PARK GY;HONG H;LEE JS;KIM YM;LEE SB;HWANG D;CHOI YS;FRYER JD;IM SH;LEE SW;LEE Y	PARK, SUNGJUN;LEE, SEUNGWON;LEE, CHOONG-GU;PARK, GUK YEOL;HONG, HYEBEEN;LEE, JEON-SOO;KIM, YOUNG MIN;LEE, SUNG BAE;HWANG, DAEHEE;CHOI, YOUN SOO;FRYER, JOHN D.;IM, SIN-HYEOG;LEE, SEUNG-WOO;LEE, YOONTAE	AKIBA H, 2005, J IMMUNOL, V175, P2340, DOI 10.4049/JIMMUNOL.175.4.2340;BARNDEN MJ, 1998, IMMUNOL CELL BIOL, V76, P34, DOI 10.1046/J.1440-1711.1998.00709.X;BAUQUET AT, 2009, NAT IMMUNOL, V10, P167, DOI 10.1038/NI.1690;BONELLI M, 2014, ARTHRITIS RES THER, V16, DOI 10.1186/AR4553;BOUR-JORDAN H, 2009, IMMUNOL REV, V229, P41, DOI 10.1111/J.1600-065X.2009.00775.X;CHANG JAE-HOON, 2014, IMMUNE NETW, V14,…	HIGH-AFFINITY ANTIBODY PRODUCTION THROUGH THE GERMINAL CENTRE (GC) RESPONSE IS A PIVOTAL PROCESS IN ADAPTIVE IMMUNITY. ABNORMAL DEVELOPMENT OF FOLLICULAR HELPER T (T-FH) CELLS CAN INDUCE THE GC RESPONSE TO SELF-ANTIGENS, SUBSEQUENTLY LEADING TO AUTOIMMUNITY. HERE WE SHOW THE TRANSCRIPTIONAL REPRESSOR CAPICUA/CIC MAINTAINS PERIPHERAL IMMUNE TOLERANCE BY SUPPRESSING ABERRANT ACTIVATION OF ADAPTIVE …	16037						POHANG UNIV SCI & TECHNOL, DEPT LIFE SCI, POHANG 73673, GYEONGBUK, SOUTH KOREA.; POHANG UNIV SCI & TECHNOL, DIV INTEGRAT BIOSCI & BIOTECHNOL, POHANG 73673, GYEONGBUK, SOUTH KOREA.; INST FOR BASIC SCI KOREA, ACAD IMMUNOL & MICROBIOL, POHANG 73673, GYEONGBUK, SOUTH KOREA.; DGIST, DEPT BRAIN & COGNIT SCI, DAEGU 42988, SOUTH KOREA.; DGIST, CTR PLANT AGING RES, INST BASIC SCI, DAEGU 42988, SOUTH KOREA…	POHANG UNIVERSITY OF SCIENCE & TECHNOLOGY (POSTECH); POHANG UNIVERSITY OF SCIENCE & TECHNOLOGY (POSTECH); INSTITUTE FOR BASIC SCIENCE - KOREA (IBS); DAEGU GYEONGBUK INSTITUTE OF SCIENCE & TECHNOLOGY (DGIST); DAEGU GYEONGBUK INSTITUTE OF SCIENCE & TECHNOLOGY (DGIST); INSTITUTE FOR BASIC SCIENCE - KOREA (IBS); SEOUL NATIONAL UNIVERSITY (SNU); SEOUL NATIONAL UNIVERSITY (SNU); MAYO CLINIC						2025-10-09		10.1038/ncomms16037	ARTICLE				IIMSH@POSTECH.AC.KR; SW_LEE@POSTECH.AC.KR; YOONTAEL@POSTECH.AC.KR			SAMSUNG SCIENCE AND TECHNOLOGY FOUNDATION [SSTF-BA1502-14]; BK21 PLUS PROGRAM; COOPERATIVE RESEARCH PROGRAM FOR AGRICULTURE SCIENCE AND TECHNOLOGY DEVELOPMENT (RURAL DEVELOPMENT ADMINISTRATION, REPUBLIC OF KOREA) [PJ01131603]; INSTITUTE FOR BASIC SCIENCE [IBS-R005-G1, IBS-R013-G1]	WE THANK DR HUDA Y. ZOGHBI FOR PROVISION OF THE CIC FLOXED MICE, DRS ALEXANDER Y. RUDENSKY AND DIPAYAN RUDRA FOR PROVISION OF FOXP3-YFP-CRE MICE, AND DRS YEONSEOK CHUNG, V. NARRY KIM AND CHARLES D. SURH FOR HELPFUL DISCUSSIONS AND COMMENTS ON THIS STUDY. THIS WORK WAS SUPPORTED BY SAMSUNG SCIENCE AND TECHNOLOGY FOUNDATION UNDER PROJECT NUMBER SSTF-BA1502-14 TO Y.L. S.P., S.L., H.H., J.-S.L., Y.M.…	FA2KV				CENTER B-CELL; C-MAF; TRANSCRIPTION FACTORS; INTERFERON-GAMMA; TRANSGENIC MICE; EXPRESSION; FAMILY; REPRESSOR; ALPHA; ICOS		NAT COMMUN	NAT. COMMUN.	ENGLISH	70	GREEN SUBMITTED, GOLD	LEE, SUNG BAE/0000-0002-8980-6769; LEE, CHOONG-GU/0000-0002-7977-0408; IM, SIN-HYEOG/0000-0002-3173-1856	MACMILLAN BUILDING, 4 CRINAN ST, LONDON N1 9XW, ENGLAND	JUL 12	13	LONDON	28855737		J	NATURE PUBLISHING GROUP	2017
WÉMEAU JL;PROUST-LEMOINE E;RYNDAK A;VANHOVE L	WEMEAU, JEAN-LOUIS;PROUST-LEMOINE, EMMANUELLE;RYNDAK, AMELIE;VANHOVE, LAURA	AALTONEN J, 1994, NAT GENET, V8, P83, DOI 10.1038/NG0994-83;ABDULLATIF HUSSEIN D, 2006, ENDOCR PRACT, V12, P572;AHONEN P, 1990, NEW ENGL J MED, V322, P1829, DOI 10.1056/NEJM199006283222601;ALIMOHAMMADI M, 2009, P NATL ACAD SCI USA, V106, P4396, DOI 10.1073/PNAS.0809986106;BEGOVICH AB, 2004, AM J HUM GENET, V75, P330, DOI 10.1086/422827;BENNETT CL, 2001, NAT GENET, V27, P20, DOI 10.1038/83713;BETT…	EVEN THOUGH AUTOIMMUNE THYROIDITIS IS CONSIDERED AS THE MOST EMBLEMATIC TYPE OF ORGAN-SPECIFIC AUTOIMMUNE DISORDER OF AUTOIMMUNITY, AUTOIMMUNE THYROID DISEASES CAN BE ASSOCIATED WITH OTHER AUTOIMMUNE ENDOCRINE FAILURES OR NON-ENDOCRINE DISEASES (NAMELY VITILIGO, PERNICIOUS ANEMIA, MYASTHENIA GRAVIS, AUTOIMMUNE GASTRITIS, CELIAC DISEASE, HEPATITIS). THYROID DISORDERS, WHICH ARE THE MOST FREQUENT E…						39	CHRU, HOP CLAUDE HURIEZ, SERV ENDOCRINOL & MALAD METAB, CLIN ENDOCRINOL MARC LINQUETTE, LILLE, FRANCE.;	UNIVERSITE DE LILLE; CHU LILLE						2025-10-09	APECED; IPEX; POEMS; POLYENDOCRINE SYNDROME; THYROID; THYROID AUTOIMMUNITY	10.1007/BF03401285	REVIEW				JL-WEMEAU@CHRU-LILLE.FR	45				129FM				CANDIDIASIS-ECTODERMAL DYSTROPHY; CHRONIC MUCOCUTANEOUS CANDIDIASIS; POLYENDOCRINE SYNDROME TYPE-1; SYNDROME TYPE-II; INTERFERON-ALPHA; ADDISONS-DISEASE; GRAVES-DISEASE; POEMS-SYNDROME; GENE; MUTATION	1	HORM-INT J ENDOCRINO	HORM.-INT. J. ENDOCRINOL. METAB.	ENGLISH	43			14 ALEXANDRAS AVE, ATHENS, 106 82, GREECE	JAN-MAR	7	ATHENS	23624130		J	HELLENIC ENDOCRINE SOC	2013
LIU YY;YU YY;MATARESE G;LA CAVA A	LIU, YAOYANG;YU, YIYUN;MATARESE, GIUSEPPE;LA CAVA, ANTONIO	CHEN H, 1996, CELL, V84, P491, DOI 10.1016/S0092-8674(00)81294-5;DE ROSA V, 2007, IMMUNITY, V26, P241, DOI 10.1016/J.IMMUNI.2007.01.011;FERNANDES G, 1978, P NATL ACAD SCI USA, V75, P1500, DOI 10.1073/PNAS.75.3.1500;FERNANDES G, 2008, IMMUNOL RES, V40, P244, DOI 10.1007/S12026-007-0021-3;GARCIA-GONZALEZ A, 2002, RHEUMATOL INT, V22, P138, DOI 10.1007/S00296-002-0216-9;HSIEH CC, 2011, AUTOIMMUN REV,…	FASTING IS BENEFICIAL IN THE PREVENTION AND AMELIORATION OF THE CLINICAL MANIFESTATIONS OF AUTOIMMUNE DISEASES INCLUDING SYSTEMIC LUPUS ERYTHEMATOSUS. THE MECHANISMS RESPONSIBLE FOR THESE EFFECTS ARE NOT WELL UNDERSTOOD. DURING FASTING, THERE IS A DRAMATIC REDUCTION OF THE LEVELS OF CIRCULATING LEPTIN, AN ADIPOKINE WITH PROINFLAMMATORY EFFECTS. LEPTIN ALSO INHIBITS CD4(+)CD25(+)FOXP3(+) REGULATOR…						2070	UNIV CALIF LOS ANGELES, DEPT MED, DIV RHEUMATOL, DAVID GEFFEN SCH MED, LOS ANGELES, CA 90095 USA.; SECOND MIL MED UNIV, DEPT LAB DIAG, CHANGHAI HOSP, SHANGHAI 200433, PEOPLES R CHINA.; UNIV NAPLES FEDERICO II, IMMUNOL LAB, IST ENDOCRINOL & ONCOL SPERIMENTALE, CONSIGLIO NAZL RIC, I-80138 NAPLES, ITALY.;	UNIVERSITY OF CALIFORNIA SYSTEM; UNIVERSITY OF CALIFORNIA LOS ANGELES; UNIVERSITY OF CALIFORNIA LOS ANGELES MEDICAL CENTER; DAVID GEFFEN SCHOOL OF MEDICINE AT UCLA; NAVAL MEDICAL UNIVERSITY; CONSIGLIO NAZIONALE DELLE RICERCHE (CNR); ISTITUTO PER ENDOCRINOLOGIA E ONCOLOGIA "GAETANO SALVATORE" (IEOS-CNR); UNIVERSITY OF NAPLES FEDERICO II						2025-10-09		10.4049/jimmunol.1102835	ARTICLE			1550-6606	ALACAVA@MEDNET.UCLA.EDU	2073		NATIONAL INSTITUTES OF HEALTH [AR53239, AI95921]	THIS WORK WAS SUPPORTED BY NATIONAL INSTITUTES OF HEALTH GRANTS AR53239 AND AI95921 (TO A.L.C.).	896ZQ				RENAL-DISEASE; LEPTIN LEVELS; MICE; RESTRICTION; WEIGHT; OBESE; GENE	5	J IMMUNOL	J. IMMUNOL.	ENGLISH	17	GREEN SUBMITTED, BRONZE	MATARESE, GIUSEPPE/0000-0001-9429-0616; LA CAVA, ANTONIO/0000-0002-8839-0933; LIU, YAOYANG/0000-0002-0942-9650	9650 ROCKVILLE PIKE, BETHESDA, MD 20814 USA	MAR 1	4	BETHESDA	22291185		J	AMER ASSOC IMMUNOLOGISTS	2012
COSTA F;BELTRAMI E;MELLONE S;SACCHETTI S;BOGGIO E;GIGLIOTTI CL;STOPPA I;DIANZANI U;ROLLA R;GIORDANO M	COSTA, FEDERICA;BELTRAMI, ELEONORA;MELLONE, SIMONA;SACCHETTI, SARA;BOGGIO, ELENA;GIGLIOTTI, CASIMIRO LUCA;STOPPA, IAN;DIANZANI, UMBERTO;ROLLA, ROBERTA;GIORDANO, MARA	AALTONEN J, 1997, NAT GENET, V17, P399, DOI 10.1038/NG1297-399;AL-MAYOUF SM, 2011, NAT GENET, V43, P1186, DOI 10.1038/NG.975;ALIMOHAMMADI M, 2008, NEW ENGL J MED, V358, P1018, DOI 10.1056/NEJMOA0706487;AMITAL H, 2010, ANN RHEUM DIS, V69, P1155, DOI 10.1136/ARD.2009.120329;AN DD, 2014, CELL, V156, P123, DOI 10.1016/J.CELL.2013.11.042;ANDERSON MS, 2002, SCIENCE, V298, P1395, DOI 10.1126/SCIENCE.107…	MONOGENIC AUTOIMMUNE DISORDERS REPRESENT AN IMPORTANT TOOL TO UNDERSTAND THE MECHANISMS BEHIND CENTRAL AND PERIPHERAL IMMUNE TOLERANCE. MULTIPLE FACTORS, BOTH GENETIC AND ENVIRONMENTAL, ARE KNOWN TO BE INVOLVED IN THE ALTERATION OF THE IMMUNE ACTIVATION/IMMUNE TOLERANCE HOMEOSTASIS TYPICAL OF THESE DISORDERS, MAKING IT DIFFICULT TO CONTROL THE DISEASE. THE LATEST ADVANCES IN GENETIC ANALYSIS HAVE…	1127						UNIV PIEMONTE ORIENTALE, DEPT HLTH SCI, I-28100 NOVARA, ITALY.; MAGGIORE CARITA UNIV HOSP, I-28100 NOVARA, ITALY.;	UNIVERSITY OF EASTERN PIEDMONT AMEDEO AVOGADRO						2025-10-09	MONOGENIC DISEASE; AUTOIMMUNITY; MICROBIOTA	10.3390/biomedicines11041127	REVIEW			2227-9059	20042482@STUDENTI.UNIUPO.IT; ELEONORA.BELTRAMI@MAGGIOREOSP.NOVARA.IT; SIMONA.MELLONE@UNIUPO.IT; 20016248@STUDENTI.UNIUPO.IT; ELENA.BOGGIO@MED.UNIUPO.IT; LUCA.GIGLIOTTI@MED.UNIUPO.IT; IAN.STOPPA@UNIUPO.IT; UMBERTO.DIANZANI@MED.UNIUPO.IIT; ROBERTA.ROLLA@MED.UNIUPO.IT; MARA.GIORDANO@MED.UNIUPO.IT					E7KQ1				SYSTEMIC-LUPUS-ERYTHEMATOSUS; X-LINKED SYNDROME; NEGATIVE T-CELLS; CANDIDIASIS-ECTODERMAL-DYSTROPHY; POLYGLANDULAR SYNDROME TYPE-1; INTERFERON-ALPHA PRODUCTION; AMINO-ACID DECARBOXYLASE; VITAMIN-D-RECEPTOR; LYMPHOPROLIFERATIVE SYNDROME; FAS MUTATIONS	4	BIOMEDICINES	BIOMEDICINES	ENGLISH	176	GREEN SUBMITTED, GOLD	GIGLIOTTI, CASIMIRO LUCA/0000-0002-3127-5686; MELLONE, SIMONA/0000-0002-3536-3288; GIORDANO, MARA/0000-0001-6686-4600; ROBERTA, ROLLA/0000-0003-0805-8285; BOGGIO, ELENA/0000-0003-2700-3597; STOPPA, IAN/0009-0004-8721-5537; SACCHETTI, SARA/0009-0001-3928-4173	ST ALBAN-ANLAGE 66, CH-4052 BASEL, SWITZERLAND	APR	24	BASEL	37189745		J	MDPI	2023
WANG SJ;XU HX;WANG YZ;MA J;MAO CM;SHAO QX;MA B;XU WR;YANG SL	WANG, SHENGJUN;XU, HUAXI;WANG, YONGZHONG;MA, JIE;MAO, CHAOMING;SHAO, QIXIANG;MA, BIN;XU, WENRONG;YANG, SHENGLI	AKBAR AN, 2003, IMMUNOLOGY, V109, P319, DOI 10.1046/J.1365-2567.2003.01678.X;AURICCHIO A, 2001, HUM GENE THER, V12, P71, DOI 10.1089/104303401450988;BENNETT CL, 2001, NAT GENET, V27, P20, DOI 10.1038/83713;BLUESTONE JA, 2005, CURR OPIN IMMUNOL, V17, P638, DOI 10.1016/J.COI.2005.09.002;BRUNKOW ME, 2001, NAT GENET, V27, P68, DOI 10.1038/83784;CHATILA TA, 2000, J CLIN INVEST, V106, PR75, DOI 10.1172…	CD4(+)CD25(+) REGULATORY T (TREG) CELLS ARE IMMUNOSUPPRESSIVE AND HELP MAINTAIN PERIPHERAL IMMUNE TOLERANCE. THE FORKHEAD/WINGED HELIX FAMILY MEMBER, FOXP3, HAS BEEN SHOWN TO BE A CRITICAL REGULATOR OF CD4(+)CD25(+) TREG CELLS. WE DEMONSTRATE BY QUANTITATIVE REAL-TIME PCR THAT CD4(+)CD25(+) T CELLS EXPRESS HIGHER LEVELS OF FOXP3 MRNA THAN OTHER T CELL POPULATIONS. RECOMBINANT ADENO-ASSOCIATED VIR…						1193	JIANGSU UNIV, SCH MED TECHNOL, DEPT IMMUNOL, ZHENJIANG 212001, JIANGSU, PEOPLES R CHINA.; JIANGSU UNIV, INST LIFE SCI, ZHENJIANG 212013, PEOPLES R CHINA.;	JIANGSU UNIVERSITY; JIANGSU UNIVERSITY						2025-10-09	REGULATORY T CELLS; FORKHEAD BOX P3; ADENO-ASSOCIATED VIRUS; AUTOIMMUNE THYROIDITIS		ARTICLE			1791-244X	SJWJS@UJS.EDU.CN	1199				109MZ				ADENOASSOCIATED VIRUS; FOXP3; INDUCTION; ACTIVATION; SCURFIN; TRANSCRIPTION; VECTORS; DISEASE	6	INT J MOL MED	INT. J. MOL. MED.	ENGLISH	35		WANG, SHENGJUN/0000-0001-6584-1183;	POB 18179, ATHENS, 116 10, GREECE	DEC	7	ATHENS	17089026		J	SPANDIDOS PUBL LTD	2006
SHAO TY;JIANG TT;STEVENS J;RUSSI AE;TROUTMAN TD;BERNIEH A;PHAM G;ERICKSON JJ;ESHLEMAN EM;ALENGHAT T;JAMESON SC;HOGQUIST KA;WEAVER CT;HASLAM DB;DESHMUKH H;WAY SS	SHAO, TZU-YU;JIANG, TONY T.;STEVENS, JOSEPH;RUSSI, ABIGAIL E.;TROUTMAN, TY D.;BERNIEH, ANAS;PHAM, GIANG;ERICKSON, JOHN J.;ESHLEMAN, EMILY M.;ALENGHAT, THERESA;JAMESON, STEPHEN C.;HOGQUIST, KRISTIN A.;WEAVER, CASEY T.;HASLAM, DAVID B.;DESHMUKH, HITESH;WAY, SING SING	ABT MC, 2012, IMMUNITY, V37, P158, DOI 10.1016/J.IMMUNI.2012.04.011;AGHAJANI K, 2012, GENESIS, V50, P908, DOI 10.1002/DVG.22052;AKBARI O, 2002, NAT MED, V8, P1024, DOI 10.1038/NM745;ATARASHI K, 2013, NATURE, V500, P232, DOI 10.1038/NATURE12331;ATARASHI K, 2011, SCIENCE, V331, P337, DOI 10.1126/SCIENCE.1198469;BAATEN BJG, 2012, FRONT IMMUNOL, V3, DOI 10.3389/FIMMU.2012.00023;BELKAID Y, 2014, CELL,…	INTESTINAL COLONIZATION BY ANTIGENICALLY FOREIGN MICROBES NECESSITATES EXPANDED PERIPHERAL IMMUNE TOLERANCE. HERE WE SHOW COMMENSAL MICROBIOTA PRIME EXPANSION OF CD4 T CELLS UNIFIED BY THE KRUPPELLIKE FACTOR 2 (KLF2) TRANSCRIPTIONAL REGULATOR AND AN ESSENTIAL ROLE FOR KLF2+ CD4 CELLS IN AVERTING MICROBIOTA-DRIVEN INTESTINAL INFLAMMATION. CD4 CELLS WITH COMMENSAL SPECIFICITY IN SECONDARY LYMPHOID …	113323						UNIV CINCINNATI, CTR INFLAMMAT & TOLERANCE, COLL MED, DIV INFECT DIS, CINCINNATI, OH 45229 USA.; UNIV CINCINNATI, SCH MED, DIV NEONATOL PERINATAL & PULM BIOL, CINCINNATI, OH 45229 USA.; UNIV CINCINNATI, DIV GASTROENTEROL HEPATOL & ADV NUTR, SCH MED, CINCINNATI, OH 45229 USA.; UNIV CINCINNATI, DIV ALLERGY & IMMUNOL, SCH MED, CINCINNATI, OH 45229 USA.; UNIV CINCINNATI, DIV PATHOL, SCH MED, CINCINNA…	UNIVERSITY SYSTEM OF OHIO; UNIVERSITY OF CINCINNATI; UNIVERSITY SYSTEM OF OHIO; UNIVERSITY OF CINCINNATI; UNIVERSITY SYSTEM OF OHIO; UNIVERSITY OF CINCINNATI; UNIVERSITY SYSTEM OF OHIO; UNIVERSITY OF CINCINNATI; UNIVERSITY SYSTEM OF OHIO; UNIVERSITY OF CINCINNATI; CINCINNATI CHILDREN'S HOSPITAL MEDICAL CENTER; UNIVERSITY SYSTEM OF OHIO; UNIVERSITY OF CINCINNATI; UNIVERSITY OF MINNESOTA SYSTEM; UN…						2025-10-09		10.1016/j.celrep.2023.113323	ARTICLE	OCT 2023			SINGSING.WAY@CCHMC.ORG			MARCH OF DIMES OHIO COLLABORATIVE ON PREMATURITY RESEARCH, HHMI FACULTY SCHOLAR'S PROGRAM [55108587]; BURROUGHS WELLCOME FUND INVESTIGATOR IN THE PATHOGENESIS OF INFECTIOUS DISEASE AWARD [1011031]; NHLBI [F30HL165594]; NIDDK [T32DK007727]; NICHD [K12HD028827]	WE ARE INDEBTED TO THE FACULTY IN THE CENTER FOR INFLAMMATION AND TOLERANCE FOR HELPFUL DISCUSSIONS, KRYSTAL SEGER FOR TECHNICAL ASSISTANCE, THE STAFF OF RESEARCH ANIMAL RESOURCES AT CINCINNATI CHILDREN'S HOSPITAL LED BY DR. SAIGIRIDHAR TUMMALA FOR THE CONSCIENTIOUS CARE OF MICE, AND THE NIH TETRAMER CORE FACILITY (SUPPORTED BY NIH-NIAID CONTRACT 75N93020D00005) FOR PROVIDING PE AND APC-CONJUGATE…	Y1CO3				TRANSCRIPTION-FACTOR; COMMENSAL BACTERIA; LYMPHOCYTE EGRESS; INTERLEUKIN-10; COLITIS; EXPRESSION; KLF2; ACTIVATION; INDUCTION; IMMUNITY	11	CELL REP	CELL REPORTS	ENGLISH	95	GREEN SUBMITTED, GOLD	HASLAM, DAVID/0000-0002-2143-5869;	50 HAMPSHIRE ST, FLOOR 5, CAMBRIDGE, MA 02139 USA	NOV 28	24	CAMBRIDGE	37889750		J	CELL PRESS	2023
GARROD KR;CHANG CK;LIU FC;BRENNAN TV;FOSTER RD;KANG SM	GARROD, KYM R.;CHANG, CATHERINE K.;LIU, FENG-CHUN;BRENNAN, TODD V.;FOSTER, ROBERT D.;KANG, SANG-MO	BAI YL, 2002, J IMMUNOL, V168, P1579, DOI 10.4049/JIMMUNOL.168.4.1579;BAMDEN MJ, 1998, IMMUNOL CELL BIOL, V76, P34;BECKMANN JH, 2004, TRANSPLANTATION, V77, P1809, DOI 10.1097/01.TP.0000131159.25845.EB;BUONOCORE S, 2002, TRANSPLANTATION, V73, PS27, DOI 10.1097/00007890-200201151-00010;COATES PTH, 2002, AM J TRANSPLANT, V2, P299, DOI 10.1034/J.1600-6143.2002.20403.X;CORRY RJ, 1973, TRANSPLANT P, V5…	ACCUMULATING EVIDENCE THAT DENDRITIC CELLS (DC) ARE IMPORTANT REGULATORS OF PERIPHERAL IMMUNE TOLERANCE HAS LED TO THE CONCEPT THAT DONOR-DERIVED DC MAY BE USEFUL FOR INDUCING DONOR-SPECIFIC TRANSPLANTATION TOLERANCE. ALTHOUGH IN VITRO STUDIES IN THIS FIELD HAVE BEEN ENCOURAGING, IN VIVO RESULTS HAVE BEEN INCONSISTENT. RECENT EVIDENCE HAS SUGGESTED A CRITICAL ROLE OF LYMPHOID ORGANS IN TOLERANCE …						863	UNIV CALIF SAN FRANCISCO, DEPT SURG, DIV TRANSPLANTAT, TRANSPLANTAT RES LAB, SAN FRANCISCO, CA 94143 USA.; UNIV CALIF SAN FRANCISCO, DEPT SURG, DIV PLAST SURG, SAN FRANCISCO, CA 94143 USA.;	UNIVERSITY OF CALIFORNIA SYSTEM; UNIVERSITY OF CALIFORNIA SAN FRANCISCO; UNIVERSITY OF CALIFORNIA SYSTEM; UNIVERSITY OF CALIFORNIA SAN FRANCISCO						2025-10-09		10.4049/jimmunol.177.2.863	ARTICLE			1550-6606	KANGS@SURGERY.UCSF.EDU	868		NIDDK NIH HHS [DK 61970] FUNDING SOURCE: MEDLINE		062ED				VIRAL IL-10; LARGE QUANTITIES; T-CELLS; IN-VIVO; MATURATION; INDUCTION; TRANSPLANTATION; REJECTION; HEART; INTERLEUKIN-10	2	J IMMUNOL	J. IMMUNOL.	ENGLISH	42			9650 ROCKVILLE PIKE, BETHESDA, MD 20814 USA	JUL 15	6	BETHESDA	16818740		J	AMER ASSOC IMMUNOLOGISTS	2006
CHEN Q;BENAMAR M;CHAN TMF;WANG MY;CHATILA TA	CHEN, QIAN;BENAMAR, MEHDI;CHAN, TSZ MAN FION;WANG, MUYUN;CHATILA, TALAL A.	AANDAHL EM, 2004, J VIROL, V78, P2454, DOI 10.1128/JVI.78.5.2454-2459.2004;ARPAIA N, 2015, CELL, V162, P1078, DOI 10.1016/J.CELL.2015.08.021;BEILHARZ MW, 2004, J IMMUNOL, V172, P4917, DOI 10.4049/JIMMUNOL.172.8.4917;BENNETT CL, 2001, NAT GENET, V27, P20, DOI 10.1038/83713;BIN DHUBAN K, 2014, IMMUNOL REV, V259, P140, DOI 10.1111/IMR.12168;BOER MC, 2015, FRONT IMMUNOL, V6, DOI 10.3389/FIMMU.2015.00…	REGULATORY T (TREG) CELLS ARE A SPECIALIZED SUBPOPULATION OF CD4(+) T CELLS THAT ENFORCE PERIPHERAL IMMUNE TOLERANCE. TREG CELLS ACT TO SUPPRESS EXUBERANT IMMUNE RESPONSES, LIMIT INFLAMMATION, AND PROMOTE TISSUE REPAIR, THEREBY MAINTAINING HOMEOSTASIS AND TOLERANCE TO SELF-ANTIGENS AND THOSE OF THE COMMENSAL MICROBIAL FLORA. TREG CELLS ARE CHARACTERIZED BY THE EXPRESSION OF THE MASTER REGULATOR F…						1000	BOSTON CHILDRENS HOSP, DIV IMMUNOL, BOSTON, MA 02115 USA.; HARVARD MED SCH, DEPT PEDIAT, BOSTON, MA 02115 USA.;	HARVARD UNIVERSITY; HARVARD UNIVERSITY MEDICAL AFFILIATES; BOSTON CHILDREN'S HOSPITAL; HARVARD UNIVERSITY; HARVARD MEDICAL SCHOOL						2025-10-09	FLOW CYTOMETRY; PHENOTYPING; REGULATORY T CELLS; VIRAL INFECTION	10.1002/cyto.a.24655	ARTICLE	MAY 2022		1552-4930	MEHDI.BENAMAR@CHILDRENS.HARVARD.EDU	1005				7A5NG				MEDIATED SUPPRESSION; OX40 COSTIMULATION; VIRUS; RESPONSES; FOXP3; MICE; SKIN; LUNG; INFLAMMATION; PATHOGENESIS	12	CYTOM PART A	CYTOM. PART A	ENGLISH	60		BENAMAR, MEHDI/0000-0003-1532-8642;	111 RIVER ST, HOBOKEN 07030-5774, NJ USA	DEC	6	HOBOKEN	35593538		J	WILEY	2022
POWELL DW;PINCHUK IV;SAADA JI;CHEN X;MIFFLIN RC	POWELL, D. W.;PINCHUK, I. V.;SAADA, J. I.;CHEN, XIN;MIFFLIN, R. C.	ABE R, 2001, J IMMUNOL, V166, P7556, DOI 10.4049/JIMMUNOL.166.12.7556;ADEGBOYEGA PA, 2004, CLIN CANCER RES, V10, P5870, DOI 10.1158/1078-0432.CCR-0431-03;ADEGBOYEGA PA, 2002, ARCH PATHOL LAB MED, V126, P829;ALLEZ M, 2004, INFLAMM BOWEL DIS, V10, P666, DOI 10.1097/00054725-200409000-00027;ARIMURA S, 2009, GASTROENTEROLOGY, V137, P629, DOI 10.1053/J.GASTRO.2009.04.059;AUGELLO A, 2005, EUR J IMMUNOL…	THE MESENCHYMAL ELEMENTS OF THE INTESTINAL LAMINA PROPRIA REVIEWED HERE ARE THE MYOFIBROBLASTS, FIBROBLASTS, MURAL CELLS (PERICYTES) OF THE VASCULATURE, BONE MARROW DERIVED STROMAL STEM CELLS, SMOOTH MUSCLE OF THE MUSCULARIS MUCOSAE, AND SMOOTH MUSCLE SURROUNDING THE LYMPHATIC LACTEALS. THESE CELLS SHARE SIMILAR MARKER MOLECULES, ORIGINS, AND COORDINATED BIOLOGICAL FUNCTIONS PREVIOUSLY ASCRIBED S…			JULIUS, D CLAPHAM, DE		978-0-8243-0373-0	213	UNIV TEXAS MED BRANCH, DEPT INTERNAL MED, GALVESTON, TX 77555 USA.; UNIV TEXAS MED BRANCH, DEPT NEUROSCI & CELL BIOL, GALVESTON, TX 77555 USA.; UNIV CALIF SAN FRANCISCO, DEPT ENGN & THERAPEUT SCI, SAN FRANCISCO, CA 94143 USA.;	UNIVERSITY OF TEXAS SYSTEM; UNIVERSITY OF TEXAS MEDICAL BRANCH GALVESTON; UNIVERSITY OF TEXAS SYSTEM; UNIVERSITY OF TEXAS MEDICAL BRANCH GALVESTON; UNIVERSITY OF CALIFORNIA SYSTEM; UNIVERSITY OF CALIFORNIA SAN FRANCISCO						2025-10-09	MYOFIBROBLAST; MUSCULARIS MUCOSAE; STEM CELL NICHE; MUCOSAL IMMUNOLOGY; COLORECTAL CANCER	10.1146/annurev.physiol.70.113006.100646	REVIEW; BOOK CHAPTER			1545-1585	DPOWELL@UTMB.EDU; IVPINCHUC@UTMB.EDU; JSAADA@UTMB.EDU; XIN.CHEN@UCSF.EDU; RMIFFLIN@UTMB.EDU	237		NCI NIH HHS [CA127229, R01 CA127229, R01 CA136606, CA136606] FUNDING SOURCE: MEDLINE; NIDDK NIH HHS [R01 DK055783, DK069309, R21 DK069309, DK55783, R56 DK055783] FUNDING SOURCE: MEDLINE		BUD92				REGULATORY T-CELLS; HEPATIC STELLATE CELLS; CANCER STEM-CELLS; STROMAL CELLS; SMOOTH-MUSCLE; SUBEPITHELIAL MYOFIBROBLASTS; CYTOKINE PRODUCTION; FIBROBLAST SUBSETS; GENE-EXPRESSION; SELF-RENEWAL		ANNU REV PHYSIOL	ANNU. REV. PHYSIOL.	ENGLISH	157	GREEN ACCEPTED		4139 EL CAMINO WAY, PO BOX 10139, PALO ALTO, CA 94303-0897 USA		25	PALO ALTO	21054163		S	ANNUAL REVIEWS	2011
MATSUMOTO M;TSUNEYAMA K;MORIMOTO J;HOSOMICHI K;MATSUMOTO M;NISHIJIMA H	MATSUMOTO, MINORU;TSUNEYAMA, KOICHI;MORIMOTO, JUNKO;HOSOMICHI, KAZUYOSHI;MATSUMOTO, MITSURU;NISHIJIMA, HITOSHI	ABRAMSON J, 2017, ANNU REV IMMUNOL, V35, P85, DOI 10.1146/ANNUREV-IMMUNOL-051116-052320;ABRAMSON J, 2010, CELL, V140, P123, DOI 10.1016/J.CELL.2009.12.030;ANDERSON B, 1999, P NATL ACAD SCI USA, V96, P9311, DOI 10.1073/PNAS.96.16.9311;ANDERSON MS, 2016, NAT REV IMMUNOL, V16, P247, DOI 10.1038/NRI.2016.9;ANDERSON MS, 2005, ANNU REV IMMUNOL, V23, P447, DOI 10.1146/ANNUREV.IMMUNOL.23.021704.115643;BE…	TISSUE-SPECIFIC AUTOIMMUNE DISEASES ARE ASSUMED TO ARISE THROUGH MALFUNCTION OF TWO CHECKPOINTS FOR IMMUNE TOLERANCE: DEFECTIVE ELIMINATION OF AUTOREACTIVE T CELLS IN THE THYMUS AND ACTIVATION OF THESE T CELLS BY CORRESPONDING AUTOANTIGENS IN THE PERIPHERY. HOWEVER, EVIDENCE FOR THIS MODEL AND THE OUTCOME OF SUCH ALTERATIONS IN EACH OR BOTH OF THE TOLERANCE MECHANISMS HAVE NOT BEEN SUFFICIENTLY I…						117	TOKUSHIMA UNIV, INST ENZYME RES, DIV MOL IMMUNOL, TOKUSHIMA 7708503, JAPAN.; TOKUSHIMA UNIV, DEPT PATHOL & LAB MED, GRAD SCH, TOKUSHIMA 7708503, JAPAN.; KANAZAWA UNIV, GRAD SCH MED SCI, DEPT BIOINFORMAT & GENOM, KANAZAWA, ISHIKAWA 9200934, JAPAN.;	TOKUSHIMA UNIVERSITY; TOKUSHIMA UNIVERSITY; KANAZAWA UNIVERSITY						2025-10-09	MTEC; NOD; TYPE 1 DIABETES; XCR1(+) DC	10.1093/intimm/dxz066	ARTICLE			1460-2377	HNISHIJI@TOKUSHIMA-U.AC.JP	131		JAPAN SOCIETY FOR THE PROMOTION OF SCIENCE [JP16K21731, JP16H06496, JP16H05342, 19K16613, 17K08885]; CORE RESEARCH FOR EVOLUTIONAL SCIENCE AND TECHNOLOGY; GRANTS-IN-AID FOR SCIENTIFIC RESEARCH [17K08885, 19K16613] FUNDING SOURCE: KAKEN	THIS WORK WAS SUPPORTED IN PART BY JAPAN SOCIETY FOR THE PROMOTION OF SCIENCE GRANT NUMBERS JP16K21731, JP16H06496 AND JP16H05342, BY THE CORE RESEARCH FOR EVOLUTIONAL SCIENCE AND TECHNOLOGY (TO MITSURU MATSUMOTO), BY JAPAN SOCIETY FOR THE PROMOTION OF SCIENCE GRANT NUMBER 19K16613 (TO MINORU MATSUMOTO) AND BY JAPAN SOCIETY FOR THE PROMOTION OF SCIENCE GRANT NUMBER 17K08885 (TO H.N.). THE DATA SE…	KN8RN				ANTIGEN-PRESENTING CELLS; DENDRITIC CELLS; EPITHELIAL-CELLS; BETA-CELLS; NOD MOUSE; T-CELLS; B-CELLS; INSULIN; EXPRESSION; REGULATOR	2	INT IMMUNOL	INT. IMMUNOL.	ENGLISH	52	GREEN PUBLISHED, HYBRID	TSUNEYAMA, KOICHI/0000-0002-0670-9868; HOSOMICHI, KAZUYOSHI/0000-0003-2712-1825;	GREAT CLARENDON ST, OXFORD OX2 6DP, ENGLAND	FEB	15	OXFORD	31586207		J	OXFORD UNIV PRESS	2020
ALTIN JA;DALEY SR;HOWITT J;RICKARDS HJ;BATKIN AK;HORIKAWA K;PRASAD SJ;NELMS KA;KUMAR S;WU LC;TAN SS;COOK MC;GOODNOW CC	ALTIN, JOHN A.;DALEY, STEPHEN R.;HOWITT, JASON;RICKARDS, HELEN J.;BATKIN, ALISON K.;HORIKAWA, KEISUKE;PRASAD, SIMON J.;NELMS, KEATS A.;KUMAR, SHARAD;WU, LAWREN C.;TAN, SEONG-SENG;COOK, MATTHEW C.;GOODNOW, CHRISTOPHER C.	ALTIN JA, 2011, J ALLERGY CLIN IMMUN, V127, P1277, DOI 10.1016/J.JACI.2010.12.1081;AMSEN D, 2007, IMMUNITY, V27, P89, DOI 10.1016/J.IMMUNI.2007.05.021;ANDERSON MS, 2002, SCIENCE, V298, P1395, DOI 10.1126/SCIENCE.1075958;BARRON L, 2008, J IMMUNOL, V180, P2762, DOI 10.4049/JIMMUNOL.180.5.2762;BEAL AM, 2012, NAT IMMUNOL, V13, P77, DOI 10.1038/NI.2154;BEN-SASSON SZ, 2009, P NATL ACAD SCI USA, V106, P…	THE NDFIP1 (NEURAL PRECURSOR CELL EXPRESSED, DEVELOPMENTALLY DOWN-REGULATED PROTEIN 4 FAMILY-INTERACTING PROTEIN 1) ADAPTER FOR THE UBIQUITIN LIGASE ITCH IS GENETICALLY LINKED TO HUMAN ALLERGIC AND AUTOIMMUNE DISEASE, BUT THE CELLULAR MECHANISM BY WHICH THESE PROTEINS ENABLE FOREIGN AND SELF-ANTIGENS TO BE TOLERATED IS UNRESOLVED. HERE, WE USE TWO UNIQUE MOUSE STRAINS-AN NDFIP1-YFP REPORTER AND A…						2067	AUSTRALIAN NATL UNIV, JOHN CURTIN SCH MED RES, CANBERRA, ACT 2601, AUSTRALIA.; UNIV MELBOURNE, FLOREY NEUROSCI INST, PARKVILLE, VIC 3010, AUSTRALIA.; UNIV S AUSTRALIA, CTR CANC BIOL, ADELAIDE, SA 5000, AUSTRALIA.; GENENTECH INC, DEPT IMMUNOL, SOUTH SAN FRANCISCO, CA 94080 USA.;	AUSTRALIAN NATIONAL UNIVERSITY; JOHN CURTIN SCHOOL OF MEDICAL RESEARCH; UNIVERSITY OF MELBOURNE; FLOREY INSTITUTE OF NEUROSCIENCE & MENTAL HEALTH; CENTRE FOR CANCER BIOLOGY; UNIVERSITY OF SOUTH AUSTRALIA; ROCHE HOLDING; GENENTECH; ROCHE HOLDING USA						2025-10-09	IMMUNOLOGICAL TOLERANCE; ALLERGY; T LYMPHOCYTE; INTERLEUKIN-4; AIRE (AUTOIMMUNE REGULATOR)	10.1073/pnas.1322739111	ARTICLE				CHRIS.GOODNOW@ANU.EDU.AU	2074		NATIONAL INSTITUTES OF HEALTH [AI100627, AI054523]; WELLCOME TRUST [082030/B/07/Z]; NATIONAL HEALTH AND MEDICAL RESEARCH COUNCIL [585490, 1016953, 427620, 1009190, 1002863]; WELLCOME TRUST [082030/B/07/Z] FUNDING SOURCE: WELLCOME TRUST	WE THANK THE GENOTYPING TEAM OF THE AUSTRALIAN PHENOMICS FACILITY (APF) FOR EXPERT MAPPING, SEQUENCING, AND GENOTYPING; THE STAFF OF THE APF FOR HUSBANDRY; DEBBIE HOWARD FOR EXPERT TECHNICAL ASSISTANCE; AND DR. IAN PARISH FOR ADVICE ON THE MANUSCRIPT. THIS WORK WAS SUPPORTED BY NATIONAL INSTITUTES OF HEALTH GRANTS AI100627 AND AI054523, WELLCOME TRUST GRANT 082030/B/07/Z, AND NATIONAL HEALTH AND …	AA3NO				UBIQUITIN LIGASE ITCH; NF-KAPPA-B; CLONAL EXPANSION; IN-VIVO; EFFECTOR FUNCTION; DISEASE SUSCEPTIBILITY; AIRWAY INFLAMMATION; AUTOIMMUNE-DISEASE; CD28 COSTIMULATION; SIGNALING PATHWAY	6	P NATL ACAD SCI USA	PROC. NATL. ACAD. SCI. U. S. A.	ENGLISH	60	GREEN SUBMITTED, BRONZE	GOODNOW, CHRISTOPHER/0000-0001-5296-6155; HOWITT, JASON/0000-0001-9922-7931; DALEY, STEPHEN/0000-0002-5870-644X; HORIKAWA, KEISUKE/0000-0002-7381-9450; KUMAR, SHARAD/0000-0001-7126-9814; COOK, MATTHEW/0000-0002-3331-9363	2101 CONSTITUTION AVE NW, WASHINGTON, DC 20418 USA	FEB 11	8	WASHINGTON	24520172		J	NATL ACAD SCIENCES	2014
WIEDE F;ZIEGLER A;ZEHN D;TIGANIS T	WIEDE, FLORIAN;ZIEGLER, ALEXANDRA;ZEHN, DIETMAR;TIGANIS, TONY	AOKI N, 2002, MOL ENDOCRINOL, V16, P58, DOI 10.1210/ME.16.1.58;BEHRENS GMN, 2004, J IMMUNOL, V172, P5420, DOI 10.4049/JIMMUNOL.172.9.5420;BELZ GT, 2002, J EXP MED, V196, P1099, DOI 10.1084/JEM.20020861;BENNETT SRM, 1998, NATURE, V393, P478, DOI 10.1038/30996;BENNETT SRM, 1997, J EXP MED, V186, P65, DOI 10.1084/JEM.186.1.65;BEVAN MJ, 1976, J IMMUNOL, V117, P2233;BEVAN MJ, 1976, J EXP MED, V143, P1…	ANTIGEN CROSS-PRESENTATION BY DENDRITIC CELLS IS CRUCIAL FOR PRIMING CYTOTOXIC CD8(+) T CELLS TO INVADING PATHOGENS AND TUMOUR ANTIGENS, AS WELL AS MEDIATING PERIPHERAL TOLERANCE TO SELF-ANTIGENS. THE PROTEIN TYROSINE PHOSPHATASE N2 (PTPN2) ATTENUATES T CELL RECEPTOR (TCR) SIGNALLING AND TUNES CD8(+) T CELL RESPONSES IN VIVO. IN THIS STUDY WE HAVE EXAMINED THE ROLE OF PTPN2 IN THE MAINTENANCE OF …						105	MONASH UNIV, DEPT BIOCHEM & MOL BIOL, CLAYTON, VIC 3800, AUSTRALIA.; SWISS VACCINE RES INST, EPALINGES, SWITZERLAND.;	MONASH UNIVERSITY						2025-10-09	PTPN2; CYTOTOXIC T LYMPHOCYTE; IMMUNITY; AUTOIMMUNITY; CROSS-PRESENTATION; TYPE 1 DIABETES	10.1016/j.jaut.2014.05.008	ARTICLE			1095-9157	TONY.TIGANIS@MONASH.EDU	114		NATIONAL HEALTH AND MEDICAL RESEARCH COUNCIL (NHMRC) OF AUSTRALIA [APP1047055]; NHMRC [APP1002693]	THIS WORK WAS SUPPORTED BY THE NATIONAL HEALTH AND MEDICAL RESEARCH COUNCIL (NHMRC; APP1047055) OF AUSTRALIA (TT); T.T. IS A NHMRC PRINCIPAL RESEARCH FELLOW (APP1002693).	AQ1HM				PROTEIN-TYROSINE-PHOSPHATASE; MINOR H-ANTIGENS; SELF-ANTIGENS; NEGATIVE REGULATOR; SIGNALING PATHWAY; DENDRITIC CELL; STAT3; ACTIVATION; SELECTION; DELETION		J AUTOIMMUN	J. AUTOIMMUN.	ENGLISH	59		ZIEGLER, ALEXANDRA/0000-0001-7364-1317; TIGANIS, TONY/0000-0002-8065-9942; ZEHN, DIETMAR/0000-0003-1393-8527; WIEDE, FLORIAN/0000-0001-5145-7180	24-28 OVAL RD, LONDON NW1 7DX, ENGLAND	SEP	10	LONDON	24997008		J	ACADEMIC PRESS LTD- ELSEVIER SCIENCE LTD	2014
ELTANBOULY MA;NOELLE RJ	ELTANBOULY, MOHAMED A.;NOELLE, RANDOLPH J.	ABE BT, 2012, CANCER RES, V72, P4642, DOI 10.1158/0008-5472.CAN-11-3775;AKBAR AN, 2004, NAT REV IMMUNOL, V4, P737, DOI 10.1038/NRI1440;AKBAR AN, 2016, TRENDS IMMUNOL, V37, P866, DOI 10.1016/J.IT.2016.09.002;ALFEI F, 2019, NATURE, V571, P265, DOI 10.1038/S41586-019-1326-9;ALLAM A, 2009, BLOOD, V114, P2121, DOI 10.1182/BLOOD-2009-05-220087;ALONSO R, 2018, NAT COMMUN, V9, DOI 10.1038/S41467-018-0452…	FOLLOWING THEIR EXIT FROM THE THYMUS, T CELLS ARE ENDOWED WITH POTENT EFFECTOR FUNCTIONS BUT MUST SPARE HOST TISSUE FROM HARM. THE FATE OF THESE CELLS IS DICTATED BY A SERIES OF CHECKPOINTS THAT REGULATE THE QUALITY AND MAGNITUDE OF T CELL-MEDIATED IMMUNITY, KNOWN AS TOLERANCE CHECKPOINTS. IN THIS PERSPECTIVE, WE DISCUSS THE MEDIATORS AND NETWORKS THAT CONTROL THE SIX MAIN PERIPHERAL TOLERANCE CH…						257	DARTMOUTH COLL, DEPT MICROBIOL & IMMUNOL, GEISEL SCH MED, NORRIS COTTON CANC CTR, HANOVER, NH 03755 USA.;	NORRIS COTTON CANCER CENTER; DARTMOUTH COLLEGE						2025-10-09		10.1038/s41577-020-00454-2	ARTICLE	OCT 2020		1474-1741	RANDOLPH.J.NOELLE@DARTMOUTH.EDU	267				RH0WY				CUTTING EDGE; TRANSCRIPTION FACTOR; MOLECULAR SIGNATURE; CROSS-PRESENTATION; TELOMERE EROSION; MAMMALIAN TARGET; VIRUS-INFECTION; SELF-ANTIGENS; CLONAL ANERGY; UP-REGULATION	4	NAT REV IMMUNOL	NAT. REV. IMMUNOL.	ENGLISH	222		NOELLE, RANDOLPH/0000-0002-2222-2136	HEIDELBERGER PLATZ 3, BERLIN, 14197, GERMANY	APR	11	BERLIN	33077935		J	NATURE PORTFOLIO	2021
HOSSEINI H;OH DY;CHAN ST;CHEN XT;NASA Z;YAGITA H;ALDERUCCIO F;TOH BH;CHAN J	HOSSEINI, H.;OH, D. Y.;CHAN, S. T.;CHEN, X. T.;NASA, Z.;YAGITA, H.;ALDERUCCIO, F.;TOH, B-H;CHAN, J.	AGARWAL RK, 2000, J CLIN INVEST, V106, P245, DOI 10.1172/JCI9168;AIUTI A, 2009, NEW ENGL J MED, V360, P447, DOI 10.1056/NEJMOA0805817;BAGLEY J, 2002, BLOOD, V99, P4394, DOI 10.1182/BLOOD.V99.12.4394;BARANYI U, 2008, J IMMUNOL, V180, P8168, DOI 10.4049/JIMMUNOL.180.12.8168;BLANCO Y, 2005, LANCET NEUROL, V4, P54, DOI 10.1016/S1474-4422(04)00966-4;BONILLA WV, 2006, J CLIN INVEST, V116, P156;BOZTUG K…	MYELOABLATIVE TRANSPLANTATION OF BONE MARROW (BM) ENGINEERED TO EXPRESS MYELIN OLIGODENDROCYTE GLYCOPROTEIN (MOG) ESTABLISHES CENTRAL INTRATHYMIC TOLERANCE AND COMPLETELY PREVENTS MOG-INDUCED EXPERIMENTAL AUTOIMMUNE ENCEPHALOMYELITIS (EAE) IN MICE. HERE WE ASKED WHETHER NON-MYELOABLATIVE TRANSPLANTATION OF MOG EXPRESSING BM (PMOG-BONE MARROW TRANSPLANTATION (BMT)) CAN ALSO PROVIDE THE SAME PROTEC…						1075	MONASH UNIV, SO CLIN SCH, DEPT MED, AUTOIMMUN LAB,CTR INFLAMMATORY DIS, CLAYTON, VIC, AUSTRALIA.; MONASH UNIV, CENT CLIN SCH, DEPT IMMUNOL, PRAHRAN, VIC, AUSTRALIA.; JUNTENDO UNIV, SCH MED, DEPT IMMUNOL, TOKYO 113, JAPAN.;	MONASH UNIVERSITY; MONASH UNIVERSITY; JUNTENDO UNIVERSITY						2025-10-09	NON-MYELOABLATIVE TRANSPLANTATION; AUTOIMMUNITY; TOLERANCE; EXPERIMENTAL AUTOIMMUNE ENCEPHALOMYELITIS; HAEMATOPOIETIC STEM CELLS	10.1038/gt.2011.179	ARTICLE			1476-5462	JAMES.CHAN@MONASH.EDU	1084		NATIONAL HEALTH AND MEDICAL RESEARCH COUNCIL OF AUSTRALIA	THIS WORK WAS SUPPORTED BY FUNDS FROM THE NATIONAL HEALTH AND MEDICAL RESEARCH COUNCIL OF AUSTRALIA.	034AA				STEM-CELL TRANSPLANTATION; CD4(+) T-CELLS; GENE-THERAPY; MULTIPLE-SCLEROSIS; IN-VIVO; POSITIVE SELECTION; B-CELLS; INDUCTION; DISEASES; PD-1	11	GENE THER	GENE THER.	ENGLISH	53	BRONZE	ALDERUCCIO, FRANK/0000-0003-4853-3394	MACMILLAN BUILDING, 4 CRINAN ST, LONDON N1 9XW, ENGLAND	NOV	10	LONDON	22071968		J	NATURE PUBLISHING GROUP	2012
WORKMAN CJ;SZYMCZAK-WORKMAN AL;COLLISON LW;PILLAI MR;VIGNALI DAA	WORKMAN, CREG J.;SZYMCZAK-WORKMAN, ANDREA L.;COLLISON, LAUREN W.;PILLAI, MEENU R.;VIGNALI, DARIO A. A.	AANDAHL EM, 2004, J VIROL, V78, P2454, DOI 10.1128/JVI.78.5.2454-2459.2004;AKBARI O, 2002, NAT MED, V8, P1024, DOI 10.1038/NM745;AKDIS CA, 1998, J CLIN INVEST, V102, P98, DOI 10.1172/JCI2250;ALLAN SE, 2007, INT IMMUNOL, V19, P345, DOI 10.1093/INTIMM/DXM014;ALVARO T, 2005, CLIN CANCER RES, V11, P1467, DOI 10.1158/1078-0432.CCR-04-1869;ANDERSON CF, 2007, J EXP MED, V204, P285, DOI 10.1084/JEM.20061…	REGULATORY T CELLS (TREGS) ARE A CRITICAL SUBSET OF T CELLS THAT MEDIATE PERIPHERAL TOLERANCE. THERE ARE TWO TYPES OF TREGS: NATURAL TREGS, WHICH DEVELOP IN THE THYMUS, AND INDUCED TREGS, WHICH ARE DERIVED FROM NAIVE CD4(+) T CELLS IN THE PERIPHERY. TREGS UTILIZE A VARIETY OF MECHANISMS TO SUPPRESS THE IMMUNE RESPONSE. WHILE TREGS ARE CRITICAL FOR THE PERIPHERAL MAINTENANCE OF POTENTIAL AUTOREACT…						2603	ST JUDE CHILDRENS HOSP, DEPT IMMUNOL, MEMPHIS, TN 38105 USA.;	ST JUDE CHILDREN'S RESEARCH HOSPITAL						2025-10-09	REGULATORY T CELLS; FOXP3; PERIPHERAL TOLERANCE; INFLAMMATORY BOWEL DISEASE; ALLERGY; TYPE 1 DIABETES; MULTIPLE SCLEROSIS; TUMORS	10.1007/s00018-009-0026-2	REVIEW				VIGNALI.LAB@STJUDE.ORG	2622				474OZ				GROWTH-FACTOR-BETA; EXPERIMENTAL AUTOIMMUNE ENCEPHALOMYELITIS; INDUCED AIRWAY HYPERREACTIVITY; IMMUNOLOGICAL SELF-TOLERANCE; PLASMACYTOID DENDRITIC CELLS; MULTIPLE-SCLEROSIS PATIENTS; EXPERIMENTAL ALLERGIC ENCEPHALOMYELITIS; ANTI-CD3 MONOCLONAL-ANTIBODY; HUMAN-IMMUNODEFICIENCY-VIRUS; LATENCY-ASSOCIATED PEPTIDE	16	CELL MOL LIFE SCI	CELL. MOL. LIFE SCI.	ENGLISH	216			PICASSOPLATZ 4, BASEL, 4052, SWITZERLAND	AUG	20	BASEL	19390784		J	SPRINGER BASEL AG	2009
IDOYAGA J;FIORESE C;ZBYTNUIK L;LUBKIN A;MILLER J;MALISSEN B;MUCIDA D;MERAD M;STEINMAN RM	IDOYAGA, JULIANA;FIORESE, CHRISTOPHER;ZBYTNUIK, LORI;LUBKIN, ASHIRA;MILLER, JENNIFER;MALISSEN, BERNARD;MUCIDA, DANIEL;MERAD, MIRIAM;STEINMAN, RALPH M.	ALLENSPACH EJ, 2008, IMMUNITY, V29, P795, DOI 10.1016/J.IMMUNI.2008.08.013;AZUKIZAWA H, 2011, EUR J IMMUNOL, V41, P1420, DOI 10.1002/EJI.201040930;BELKAID Y, 2008, IMMUNITY, V29, P362, DOI 10.1016/J.IMMUNI.2008.08.005;BENNETT CL, 2005, J CELL BIOL, V169, P569, DOI 10.1083/JCB.200501071;BETTELLI E, 2003, J EXP MED, V197, P1073, DOI 10.1084/JEM.20021603;BONIFAZ L, 2002, J EXP MED, V196, P1627, DOI …	HARNESSING DCS FOR IMMUNOTHERAPIES IN VIVO REQUIRES THE ELUCIDATION OF THE PHYSIOLOGICAL ROLE OF DISTINCT DC POPULATIONS. MIGRATORY DCS TRAFFIC FROM PERIPHERAL TISSUES TO DRAINING LYMPH NODES CHARGED WITH TISSUE SELF ANTIGENS. WE HYPOTHESIZED THAT THESE DC POPULATIONS HAVE A SPECIALIZED ROLE IN THE MAINTENANCE OF PERIPHERAL TOLERANCE, SPECIFICALLY, TO GENERATE SUPPRESSIVE FOXP3(+) TREGS. TO EXAMI…						844	ROCKEFELLER UNIV, CELLULAR PHYSIOL & IMMUNOL LAB, NEW YORK, NY 10021 USA.; ROCKEFELLER UNIV, CHRIS BROWNE CTR IMMUNOL & IMMUNE DIS, NEW YORK, NY 10021 USA.; MT SINAI SCH MED, INST IMMUNOL, TISCH CANC INST, NEW YORK, NY USA.; MT SINAI SCH MED, DEPT ONCOL SCI, NEW YORK, NY USA.; UNIV MEDITERRANEE, CNRS, INSERM, CTR IMMUNOL MARSEILLE LUMINY,U631,UMR 6102, MARSEILLE, FRANCE.; ROCKEFELLER UNIV, LAB MU…	ROCKEFELLER UNIVERSITY; ROCKEFELLER UNIVERSITY; ICAHN SCHOOL OF MEDICINE AT MOUNT SINAI; ICAHN SCHOOL OF MEDICINE AT MOUNT SINAI; AIX-MARSEILLE UNIVERSITE; INSTITUT NATIONAL DE LA SANTE ET DE LA RECHERCHE MEDICALE (INSERM); CENTRE NATIONAL DE LA RECHERCHE SCIENTIFIQUE (CNRS); ROCKEFELLER UNIVERSITY						2025-10-09		10.1172/JCI65260	ARTICLE			1558-8238	IJULIANA@ROCKEFELLER.EDU	854		NIAID [AI13013]; NIAMS [1K99AR062595]	THE AUTHORS THANK M. NULTY FOR HELP WITH REFERENCES, J. CHIAPPETTA FOR ADMINISTRATIVE HELP, K. VELINZON FOR CELL SORTING, S. YAMAZAKI FOR HELP WITH FOXP3 STAINING, AND O. MIZENINA FOR TECHNICAL HELP. WE THANK C. TRUMPFHELLER AND A. GOTTFRIED FOR SCIENTIFIC DISCUSSIONS, WRITING, AND FIGURE FORMATTING; AND M. CASKEY AND I. MATOS FOR CRITICAL READING OF THE MANUSCRIPT. THIS WORK WAS SUPPORTED BY NIA…	084QG				REGULATORY T-CELLS; LANGERHANS CELLS; IN-VIVO; LYMPHOID-RESIDENT; SELF-TOLERANCE; RETINOIC ACID; SKIN; RECEPTOR; ANTIGENS; SUBSETS	2	J CLIN INVEST	J. CLIN. INVEST.	ENGLISH	59	GREEN SUBMITTED, BRONZE	MALISSEN, BERNARD/0000-0003-1340-9342; LUBKIN, ASHIRA/0000-0002-0271-0562; FIORESE, CHRISTOPHER/0000-0002-7521-7103; MUCIDA, DANIEL/0000-0002-0000-0452;	2015 MANCHESTER RD, ANN ARBOR, MI 48104 USA	FEB	11	ANN ARBOR	23298832		J	AMER SOC CLINICAL INVESTIGATION INC	2013
CHI ZD;LU Y;YANG YL;LI BQ;LU PY	CHI, ZENGDE;LU, YAN;YANG, YINLONG;LI, BINGQING;LU, PEIYUAN	AGNELLINI P, 2007, P NATL ACAD SCI USA, V104, P4565, DOI 10.1073/PNAS.0610335104;ANSARI MJI, 2003, J EXP MED, V198, P63, DOI 10.1084/JEM.20022125;AUSTIN JW, 2014, J IMMUNOL, V192, P4876, DOI 10.4049/JIMMUNOL.1302750;BALLY APR, 2020, J IMMUNOL, V204, P449, DOI 10.4049/JIMMUNOL.1900601;BALLY APR, 2017, J IMMUNOL, V198, P205, DOI 10.4049/JIMMUNOL.1601464;BALLY APR, 2015, J IMMUNOL, V194, P4545, DOI …	PROGRAMMED CELL DEATH-1 (PD-1) IS A CO-INHIBITORY RECEPTOR THAT PLAYS IMPORTANT ROLES IN REGULATING T CELL IMMUNITY AND PERIPHERAL TOLERANCE. PD-1 SIGNALING PREVENTS T CELLS FROM OVERACTIVATION DURING ACUTE INFECTIONS, BUT IT MAINTAINS T CELL EXHAUSTION DURING CHRONIC INFECTIONS. TUMOR CELLS CAN EXPLOIT THE PD-1 SIGNALING PATHWAY TO EVADE ANTITUMOR IMMUNE RESPONSES. THE PD-1 SIGNALING PATHWAY IS …						3239	SHANDONG FIRST MED UNIV, AFFILIATED HOSP 1, DEPT ORTHOPED SURG, JINAN 250014, PEOPLES R CHINA.; SHANDONG FIRST MED UNIV, AFFILIATED HOSP 1, INST BASIC MED, JINAN 250014, PEOPLES R CHINA.; SHANDONG FIRST MED UNIV, SCI & TECHNOL INNOVAT CTR, JINAN 250014, PEOPLES R CHINA.; SHANDONG FIRST MED UNIV & SHANDONG ACAD MED SCI, INST BASIC MED, DEPT MICROBIOL, KEY LAB RARE & UNCOMMON DIS, JINAN 250062, PEO…	SHANDONG FIRST MEDICAL UNIVERSITY & SHANDONG ACADEMY OF MEDICAL SCIENCES; SHANDONG FIRST MEDICAL UNIVERSITY & SHANDONG ACADEMY OF MEDICAL SCIENCES; SHANDONG FIRST MEDICAL UNIVERSITY & SHANDONG ACADEMY OF MEDICAL SCIENCES; SHANDONG FIRST MEDICAL UNIVERSITY & SHANDONG ACADEMY OF MEDICAL SCIENCES						2025-10-09	PD-1; GENE EXPRESSION; TRANSCRIPTIONAL REGULATION; EPIGENETIC REGULATION	10.1007/s00018-020-03737-y	REVIEW	MAR 2021		1420-9071	PEIYUANLU69@HOTMAIL.COM	3246		SHANDONG FIRST MEDICAL UNIVERSITY	THIS WORK WAS SUPPORTED BY FUNDING FOR TOP-NOTCH PERSONNEL GRANTED TO PL FROM SHANDONG FIRST MEDICAL UNIVERSITY.	RL8JI				PROGRAMMED DEATH-1 PD-1; T-CELL EXHAUSTION; INHIBITORY RECEPTOR PD-1; CANCER-IMMUNOTHERAPY; CHECKPOINT; BLIMP-1; PATHWAY; SUSCEPTIBILITY; POLYMORPHISM; TOLERANCE	7	CELL MOL LIFE SCI	CELL. MOL. LIFE SCI.	ENGLISH	69	GREEN PUBLISHED		PICASSOPLATZ 4, BASEL, 4052, SWITZERLAND	APR	8	BASEL	33738533		J	SPRINGER BASEL AG	2021
THOMAS RM;SAOUAF SJ;WELLS AD	THOMAS, R. M.;SAOUAF, S. J.;WELLS, A. D.	ANSEL KM, 2003, NAT IMMUNOL, V4, P616, DOI 10.1038/NI0703-616;AVNI O, 2002, NAT IMMUNOL, V3, P643, DOI 10.1038/NI808;BHANDOOLA A, 1994, EUR J IMMUNOL, V24, P1710, DOI 10.1002/EJI.1830240739;BRENNAN PJ, 2006, INT IMMUNOL, V18, P627, DOI 10.1093/INTIMM/DXH344;BRENNAN PJ, 2003, IMMUNOL RES, V27, P295, DOI 10.1385/IR:27:2-3:295;BRUNIQUEL D, 2003, NAT IMMUNOL, V4, P235, DOI 10.1038/NI887;CHEN CX, 2006…	ANERGY IS AN IMPORTANT MECHANISM OF PERIPHERAL TOLERANCE IN WHICH T CELLS LOSE THE CAPACITY TO PRODUCE PROINFLAMMATORY CYTOKINES SUCH AS INTERLEUKIN-2 (IL-2) AND INTERFERON-G (IFN-GAMMA). TO DETERMINE WHETHER THE INDUCTION OF T-CELL ANERGY IN VIVO IS ASSOCIATED WITH EPIGENETIC CHANGES THAT OPPOSE CYTOKINE GENE EXPRESSION, WE MEASURED DNA METHYLATION AND HISTONE ACETYLATION AT THE IL2 AND IFN GAMM…						613	UNIV PENN, SCH MED, DEPT PATHOL, PHILADELPHIA, PA 19104 USA.; CHILDRENS HOSP PHILADELPHIA, DEPT PATHOL, LAB MED, PHILADELPHIA, PA USA.; UNIV PENN, SCH MED, DEPT PATHOL, LAB MED, PHILADELPHIA, PA USA.;	UNIVERSITY OF PENNSYLVANIA; UNIVERSITY OF PENNSYLVANIA; PENNSYLVANIA MEDICINE; CHILDRENS HOSPITAL OF PHILADELPHIA; UNIVERSITY OF PENNSYLVANIA						2025-10-09	T CELL; TOLERANCE; ANERGY; CYTOKINE; GENE EXPRESSION; EPIGENETICS	10.1038/sj.gene.6364415	ARTICLE			1476-5470	ADWELLS@MAIL.MED.UPENN.EDU	618		NIAID NIH HHS [AI059881] FUNDING SOURCE: MEDLINE		223OV				PERIPHERAL TOLERANCE; CHROMATIN-STRUCTURE; GAMMA PROMOTER; DEMETHYLATION; DIFFERENTIATION; EXPRESSION; RESPONSES; CD28	7	GENES IMMUN	GENES IMMUN.	ENGLISH	30			MACMILLAN BUILDING, 4 CRINAN ST, LONDON N1 9XW, ENGLAND	OCT	6	LONDON	17671507		J	NATURE PUBLISHING GROUP	2007
DAMO M;FITZGERALD B;LU YS;NADER M;WILLIAM I;CHEUNG JF;CONNOLLY KA;FOSTER GG;AKAMA-GARREN E;LEE DY;CHANG GP;GOCHEVA V;SCHMIDT LM;BOILEVE A;WILSON JH;CUI C;MONROY I;GOKARE P;CABECEIRAS P;JACKS T;JOSHI NS	DAMO, MARTINA;FITZGERALD, BRITTANY;LU, YISI;NADER, MURSAL;WILLIAM, IVANA;CHEUNG, JULIE F.;CONNOLLY, KELLI A.;FOSTER, GENA G.;AKAMA-GARREN, ELLIOT;LEE, DA-YAE;CHANG, GREG P.;GOCHEVA, VASILENA;SCHMIDT, LEAH M.;BOILEVE, ALICE;WILSON, JOSEPHINE H.;CUI, CAN;MONROY, ISABEL;GOKARE, PRASHANTH;CABECEIRAS, PETER;JACKS, TYLER;JOSHI, NIKHIL S.	AGUDO J, 2015, NAT BIOTECHNOL, V33, P1287, DOI 10.1038/NBT.3386;ANDERSON MS, 2002, SCIENCE, V298, P1395, DOI 10.1126/SCIENCE.1075958;ANDREATTA M, 2016, BIOINFORMATICS, V32, P511, DOI 10.1093/BIOINFORMATICS/BTV639;BROCKSCHNIEDIER D, 2006, GENESIS, V44, P322, DOI 10.1002/DVG.20218;CARRILLO-VICO A, 2010, J IMMUNOL, V184, P2839, DOI 10.4049/JIMMUNOL.0903639;CEBULA M, 2013, PLOS ONE, V8, DOI 10.1371/J…	INDUCIBLE EXPRESSION OF NEOANTIGENS IN MICE WOULD ENABLE THE STUDY OF ENDOGENOUS ANTIGEN-SPECIFIC NAIVE T CELL RESPONSES IN DISEASE AND INFECTION, BUT HAS BEEN DIFFICULT TO GENERATE BECAUSE LEAKY ANTIGEN EXPRESSION IN THE THYMUS RESULTS IN CENTRAL T CELL TOLERANCE. HERE WE DEVELOP INVERSION-INDUCED JOINED NEOANTIGEN (NINJA), USING RNA SPLICING, DNA RECOMBINATION AND THREE LEVELS OF REGULATION TO …						64	YALE UNIV, SCH MED, DEPT IMMUNOBIOL, NEW HAVEN, CT 06520 USA.; MIT, KOCH INST INTEGRAT CANC RES, 77 MASSACHUSETTS AVE, CAMBRIDGE, MA 02139 USA.; MIT, DEPT BIOL, 77 MASSACHUSETTS AVE, CAMBRIDGE, MA 02139 USA.; MIT, HOWARD HUGHES MED INST, CAMBRIDGE, MA 02139 USA.;	YALE UNIVERSITY; MASSACHUSETTS INSTITUTE OF TECHNOLOGY (MIT); MASSACHUSETTS INSTITUTE OF TECHNOLOGY (MIT); MASSACHUSETTS INSTITUTE OF TECHNOLOGY (MIT); HOWARD HUGHES MEDICAL INSTITUTE						2025-10-09		10.1038/s41587-020-0613-1	ARTICLE	JUL 2020		1546-1696	TJACKS@MIT.EDU; NIKHIL.JOSHI@YALE.EDU	73		HOWARD HUGHES MEDICAL INSTITUTE; K22 TRANSITION TO INDEPENDENCE GRANT [NCI-K22CA200912]; DAMON RUNYON CANCER FOUNDATION; G. HAROLD AMP; LEILA Y. MATHERS FOUNDATION; NATIONAL INSTITUTE OF DIABETES AND DIGESTIVE AND KIDNEY DISEASES OF THE NATIONAL INSTITUTES OF HEALTH [P30KD034989]	WE THANK JOSHI LABORATORY MEMBERS FOR REVIEWING THE MANUSCRIPT, AND S. JAMESON, J. OBHRAI AND E. SUN FOR HELPFUL DISCUSSIONS. WE ALSO THANK THE YALE CANCER CENTER (P30 CA016359 40), YALE FLOW CYTOMETRY CORE, YALE SCHOOL OF MEDICINE HISTOLOGY FACILITY, P. CRESSWELL FOR CONFOCAL MICROSCOPY, THE SWANSON BIOTECHNOLOGY CENTER PRECLINICAL MODELING FACILITY OF MIT FOR ES CELL TARGETING, THE UNIVERSITY O…	PS0KN				CD8 T-CELLS; MHC CLASS-I; POSTTRANSLATIONAL MODIFICATIONS; TRANSGENIC MICE; NEURAL-NETWORKS; TOLERANCE; RECEPTOR; INDUCTION; RECOGNITION; ACTIVATION	1	NAT BIOTECHNOL	NAT. BIOTECHNOL.	ENGLISH	45	GREEN ACCEPTED	CUI, CAN/0000-0003-4736-4330; CONNOLLY, KELLI/0000-0002-3403-1150; LU, YISI/0000-0002-7960-5445; CHEUNG, JULIE/0000-0003-1346-0930; WILLIAM, IVANA/0000-0002-9040-2526; DAMO, MARTINA/0000-0002-7217-3221; FOSTER, GENA GORA/0000-0003-3482-0579; AKAMA-GARREN, ELLIOT/0000-0002-1690-2055; MONROY, ISABEL/0000-0003-3959-9324;	HEIDELBERGER PLATZ 3, BERLIN, 14197, GERMANY	JAN	10	BERLIN	32719479		J	NATURE PORTFOLIO	2021
BATTAGLIA M;GREGORI S;BACCHETTA R;RONCAROLO MG	BATTAGLIA, M;GREGORI, S;BACCHETTA, R;RONCAROLO, MG	AKASAKI Y, 2004, J IMMUNOL, V173, P4352, DOI 10.4049/JIMMUNOL.173.7.4352;ALLAVENA P, 1998, EUR J IMMUNOL, V28, P359, DOI 10.1002/(SICI)1521-4141(199801)28:01<359::AID-IMMU359>3.0.CO;2-4;ARIF S, 2004, J CLIN INVEST, V113, P451, DOI 10.1172/JCI200419585;BACCHETTA R, 1994, J EXP MED, V179, P493, DOI 10.1084/JEM.179.2.493;BACCHETTA R, 2002, EUR J IMMUNOL, V32, P2237, DOI 10.1002/1521-4141(200208)32:8…	PERIPHERAL TOLERANCE IS MEDIATED BY MULTIPLE MECHANISMS SUCH AS ANERGY AND/OR ACTIVE SUPPRESSION OF EFFECTOR T CELLS BY T REGULATORY (TR) CELLS. AMONG THE CD4(+) TR CELLS, T REGULATORY TYPE 1 CELLS (TR1) HAVE BEEN SHOWN TO DOWN-MODULATE IMMUNE RESPONSES THROUGH PRODUCTION OF THE IMMUNOSUPPRESSIVE CYTOKINES IL-10 AND TGF-BETA. TR1 CELLS MAINTAIN PERIPHERAL TOLERANCE, CONTROL AUTOIMMUMITY, AND PREV…						120	HSR TIGET, I-20132 MILAN, ITALY.; IST SCI SAN RAFFAELE, IMMUNOL DIABET UNIT, MILAN, ITALY.; UNIV VITA SALUTE SAN RAFFAELE, MILAN, ITALY.;	FONDAZIONE TELETHON; SAN RAFFAELE TELETHON INSTITUTE FOR GENE THERAPY (SR-TIGET); VITA-SALUTE SAN RAFFAELE UNIVERSITY; IRCCS OSPEDALE SAN RAFFAELE; VITA-SALUTE SAN RAFFAELE UNIVERSITY						2025-10-09	TOLERANCE; IL-10; T REGULATORY TYPE 1 CELLS	10.1016/j.smim.2006.01.007	REVIEW			1096-3618	MANUELA.BATTAGLIA@HSR.IT; SILVIA.GREGORI@HSR.IT; ROSA.BACCHETTA@HSR.IT; M.RONCAROLO@HSR.IT	127				022FU				REGULATORY T-CELLS; VERSUS-HOST-DISEASE; DENDRITIC CELLS; TYPE-1 CELLS; INTERLEUKIN-10 PRODUCTION; IL-10 PRODUCTION; CHOLERA-TOXIN; CD4(+); INDUCTION; EXPRESSION	2	SEMIN IMMUNOL	SEMIN. IMMUNOL.	ENGLISH	63		BATTAGLIA, MANUELA/0000-0003-4535-3152; RONCAROLO, MARIA GRAZIA/0000-0002-2193-9186; GREGORI, SILVIA/0000-0002-3517-9683	24-28 OVAL RD, LONDON NW1 7DX, ENGLAND	APR	8	LONDON	16464609		J	ACADEMIC PRESS LTD- ELSEVIER SCIENCE LTD	2006
METZGER TC;ANDERSON MS	METZGER, TODD C.;ANDERSON, MARK S.	AALTONEN J, 1997, NAT GENET, V17, P399, DOI 10.1038/NG1297-399;ABRAMSON J, 2010, CELL, V140, P123, DOI 10.1016/J.CELL.2009.12.030;AKIYAMA T, 2008, IMMUNITY, V29, P423, DOI 10.1016/J.IMMUNI.2008.06.015;ANDERSON MS, 2005, ANNU REV IMMUNOL, V23, P447, DOI 10.1146/ANNUREV.IMMUNOL.23.021704.115643;ANDERSON MS, 2005, IMMUNITY, V23, P227, DOI 10.1016/J.IMMUNI.2005.07.005;ANDERSON MS, 2002, SCIENCE, V298…	THE NEGATIVE SELECTION OF SELF-REACTIVE THYMOCYTES DEPENDS ON THE EXPRESSION OF TISSUE-SPECIFIC ANTIGENS BY MEDULLARY THYMIC EPITHELIAL CELLS. THE AUTOIMMUNE REGULATOR (AIRE) PROTEIN PLAYS AN IMPORTANT ROLE IN TURNING ON THESE ANTIGENS, AND THE ABSENCE OF EVEN ONE AIRE-INDUCED TISSUE-SPECIFIC ANTIGEN IN THE THYMUS CAN LEAD TO AUTOIMMUNITY IN THE ANTIGEN-EXPRESSING TARGET ORGAN. RECENTLY, AIRE PRO…						89	UNIV CALIF SAN FRANCISCO, CTR DIABET, SAN FRANCISCO, CA 94143 USA.;	UNIVERSITY OF CALIFORNIA SYSTEM; UNIVERSITY OF CALIFORNIA SAN FRANCISCO						2025-10-09	AUTOIMMUNITY; TRANSCRIPTIONAL ACTIVATOR; THYMIC SELECTION; PERIPHERAL TOLERANCE	10.1111/j.1600-065X.2011.01008.x	REVIEW			1600-065X	MANDERSON@DIABETES.UCSF.EDU	103		JDRF; NIH; HELMSLEY FOUNDATION; BURROUGHS WELLCOME	THIS WORK WAS SUPPORTED BY THE JDRF, NIH, HELMSLEY FOUNDATION, AND BURROUGHS WELLCOME FUND. WE ALSO THANK UNA FAN FOR CREATING THE FIGURE ILLUSTRATIONS AND MICKIE CHENG AND EILEEN MCMAHON FOR HELPFUL COMMENTS ON THIS MANUSCRIPT. THE AUTHORS HAVE NO CONFLICT OF INTEREST TO DISCLOSE.	749LO				THYMIC EPITHELIAL-CELLS; REGULATORY T-CELLS; PROMISCUOUS GENE-EXPRESSION; AUTOIMMUNE REGULATOR; NEGATIVE SELECTION; SELF-ANTIGEN; ALPHA-BETA; IMMUNE TOLERANCE; BINDING-PROTEIN; PHD FINGER		IMMUNOL REV	IMMUNOL. REV.	ENGLISH	93	GREEN ACCEPTED, GREEN SUBMITTED		111 RIVER ST, HOBOKEN 07030-5774, NJ USA	MAY	15	HOBOKEN	21488892		J	WILEY	2011
CONRAD ML;RENZ H;BLASER K	CONRAD, MELANIE L.;RENZ, HARALD;BLASER, KURT	AALBERSE RC, 2009, CLIN EXP ALLERGY, V39, P469, DOI 10.1111/J.1365-2222.2009.03207.X;ABRAMSON MJ, 2003, COCHRANE DB SYST REV, V4, DOI DOI 10.1002/14651858.CD001186;AKDIS CA, 1998, J CLIN INVEST, V102, P98, DOI 10.1172/JCI2250;AKDIS CA, 2000, INT ARCH ALLERGY IMM, V121, P261, DOI 10.1159/000024352;AKDIS CA, 2009, J ALLERGY CLIN IMMUN, V123, P735, DOI 10.1016/J.JACI.2009.02.030;AKDIS M, 2004, J EXP…	ALLERGY IS THE CONSEQUENCE OF AN INAPPROPRIATE INFLAMMATORY IMMUNE RESPONSE GENERATED AGAINST HARMLESS ENVIRONMENTAL ANTIGENS. IN ALLERGIC DISORDERS SUCH AS ASTHMA AND RHINITIS, THE TH2 MEDIATED PHENOTYPE IS A RESULT OF LOSS OF PERIPHERAL TOLERANCE MECHANISMS. IN CASES SUCH AS THESE, APPROACHES SUCH AS IMMUNOTHERAPY ATTEMPT TO TREAT THE UNDERLYING CAUSE OF ALLERGIC DISEASE BY RESTORING TOLERANCE.…			VALENTA, R COFFMAN, RL		978-3-642-20054-0; 978-3-642-20053-3	1	UNIV MARBURG, DEPT CLIN CHEM & MOL DIAGNOST, FAC MED, BIOMED RES CTR BMFZ, D-35043 MARBURG, GERMANY.;	PHILIPPS UNIVERSITY MARBURG					10.1007/978-3-642-20054-0	2025-10-09		10.1007/82_2011_128	REVIEW; BOOK CHAPTER			2196-9965	CONRADML@GMAIL.COM; RENZH@MED.UNI-MARBURG.DE; KBLASER@SIAF.UZH.CH	26				BJT55				REGULATORY T-CELLS; BIRCH POLLEN ALLERGEN; BET V 1; B-CELLS; SUBLINGUAL IMMUNOTHERAPY; CUTTING EDGE; LYMPH-NODES; TGF-BETA; ANTIBODY-RESPONSES; DENDRITIC CELLS		CURR TOP MICROBIOL	CURR.TOP.MICROBIOL.IMMUNOL.	ENGLISH	157		CONRAD, MELANIE LYNN/0000-0002-8811-5536;	HEIDELBERGER PLATZ 3, D-14197 BERLIN, GERMANY		26	BERLIN	21598104		S	SPRINGER-VERLAG BERLIN	2011
OKAZAKI T;HONJO T	OKAZAKI, T;HONJO, T	ANSARI MJI, 2003, J EXP MED, V198, P63, DOI 10.1084/JEM.20022125;BLANK C, 2004, CANCER RES, V64, P1140, DOI 10.1158/0008-5472.CAN-03-3259;BOLLAND S, 2000, IMMUNITY, V13, P277, DOI 10.1016/S1074-7613(00)00027-3;CARTER LL, 2002, EUR J IMMUNOL, V32, P634, DOI 10.1002/1521-4141(200203)32:3<634::AID-IMMU634>3.0.CO;2-9;CHEMNITZ JM, 2004, J IMMUNOL, V173, P945, DOI 10.4049/JIMMUNOL.173.2.945;CURIEL TJ, …	SINCE THE FIRST OBSERVATION OF SPONTANEOUS AUTOIMMUNE DISEASES IN PROGRAMMED CELL DEATH 1 (PD-1) KNOCKOUT MICE, PD-1 HAS BEEN POSTULATED TO HAVE ESSENTIAL ROLES IN THE REGULATION OF AUTOIMMUNITY BUT THE PRECISE MECHANISM WAS LARGELY UNKNOWN. RECENT STUDIES CLEARLY DEMONSTRATED THAT PD-1 HAS DUAL ROLES IN IMMUNOLOGICAL TOLERANCE: INDUCTION AND MAINTENANCE OF PERIPHERAL TOLERANCE. PD-1 LIGANDS (PD-…						195	KYOTO UNIV, GRAD SCH MED, DEPT IMMUNOL & GENOM MED, SAKYO KU, KYOTO 6068501, JAPAN.; KYOTO UNIV, GRAD SCH MED, CENTURY CTR EXCELLENCE PROGRAM 21ST, SAKYO KU, KYOTO 6068501, JAPAN.;	KYOTO UNIVERSITY; KYOTO UNIVERSITY						2025-10-09		10.1016/j.it.2006.02.001	REVIEW			1471-4981	HONJO@MFOUR.MED.KYOTO-U.AC.JP	201				037KN				T-CELL PROLIFERATION; SYSTEMIC-LUPUS-ERYTHEMATOSUS; PROGRAMMED DEATH-1 LIGAND-2; DENDRITIC CELLS; B7 FAMILY; REGULATORY POLYMORPHISM; DILATED CARDIOMYOPATHY; B7-RELATED MOLECULE; POTENTIAL MECHANISM; INHIBITORY RECEPTOR	4	TRENDS IMMUNOL	TRENDS IMMUNOL.	ENGLISH	66		OKAZAKI, TAKU/0000-0003-4790-1925;	50 HAMPSHIRE ST, FLOOR 5, CAMBRIDGE, MA 02139 USA	APR	7	CAMBRIDGE	16500147		J	CELL PRESS	2006
KAWANO A;SHIMODA S;KAMIHIRA T;ISHIKAWA F;NIIRO H;SOEJIMA Y;TAKETOMI A;MAEHARA Y;NAKAMURA M;KOMORI A;MIGITA K;LSHIBASHI H;AZUMA M;GERSHWIN ME;HARADA M	KAWANO, AKIRA;SHIMODA, SHINJI;KAMIHIRA, TAKASHI;ISHIKAWA, FUMIHIKO;NIIRO, HIROAKI;SOEJIMA, YUJI;TAKETOMI, AKINOBU;MAEHARA, YOSHIHIKO;NAKAMURA, MINORU;KOMORI, ATSUMASA;MIGITA, KIYOSHI;LSHIBASHI, HIROMI;AZUMA, MIYUKI;GERSHWIN, M. ERIC;HARADA, MINE	ALLEN PM, 1994, CELL, V76, P593, DOI 10.1016/0092-8674(94)90497-9;AMANO K, 2005, J IMMUNOL, V174, P5874, DOI 10.4049/JIMMUNOL.174.9.5874;AMANO K, 2004, J IMMUNOL, V172, P6444, DOI 10.4049/JIMMUNOL.172.10.6444;AOKI CA, 2006, J AUTOIMMUN, V27, P50, DOI 10.1016/J.JAUT.2006.04.005;AUSUBEL LJ, 1997, J IMMUNOL, V159, P2502;AZUMA M, 1992, J EXP MED, V175, P353, DOI 10.1084/JEM.175.2.353;BJORKLAND A, 199…	PRIMARY BILIARY CIRRHOSIS IS CHARACTERIZED BY AUTOREACTIVE T CELLS SPECIFIC FOR THE MITOCHONDRIAL AG PDC-E2(163-176-) WE STUDIED THE ABILITY OF EIGHT T CELL CLONES (TCC) SPECIFIC FOR PDC-E2(163-176) TO PROLIFERATE OR BECOME ANERGIC IN THE PRESENCE OF COSTIMULATION SIGNALS. TCC WERE STIMULATED WITH EITHER HUMAN PDC-E2,(163-176), AN ESCHERICHIA COLI 2-OXOGLUTARATE DEHYDROGENASE MIMIC (OGDCE2(34-47)…						3315	KYUSHU UNIV, GRAD SCH MED SCI, FUKUOKA, JAPAN.; KYUSHU UNIV, GRAD SCH MED SCI, DEPT SURG SCI, FUKUOKA, JAPAN.; RIKEN, CTR ALLERGY & IMMUNOL, RES UNIT HUMAN DIS MODEL, YOKOHAMA, KANAGAWA, JAPAN.; NATL NAGASAKI MED CTR, OMURA, JAPAN.; TOKYO MED & DENT UNIV, DEPT MOL IMMUNOL, TOKYO, JAPAN.; UNIV CALIF DAVIS, SCH MED, DIV RHEUMATOL ALLERGY & CLIN IMMUNOL, DAVIS, CA 95616 USA.;	KYUSHU UNIVERSITY; KYUSHU UNIVERSITY; RIKEN; INSTITUTE OF SCIENCE TOKYO; TOKYO MEDICAL & DENTAL UNIVERSITY (TMDU); UNIVERSITY OF CALIFORNIA SYSTEM; UNIVERSITY OF CALIFORNIA DAVIS						2025-10-09		10.4049/jimmunol.179.5.3315	ARTICLE				SSHIMODA@INTMEDL.MED.KYUSHU-U.AC.JP	3324		NIDDK NIH HHS [DK 39588] FUNDING SOURCE: MEDLINE		203RN				ALTERED PEPTIDE LIGANDS; INTRAHEPATIC BILE-DUCTS; PDC-E2 163-176 PEPTIDE; MITOCHONDRIAL AUTOANTIGENS; PYRUVATE-DEHYDROGENASE; RECEPTOR ANTAGONISTS; MOLECULAR MIMICRY; PARTIAL AGONISTS; IDENTIFICATION; RESPONSES	5	J IMMUNOL	J. IMMUNOL.	ENGLISH	39	HYBRID	AZUMA, MIYUKI/0000-0002-3529-4585;	9650 ROCKVILLE PIKE, BETHESDA, MD 20814 USA	SEP 1	10	BETHESDA	17709548		J	AMER ASSOC IMMUNOLOGISTS	2007
SLEDZINSKA A;HEMMERS S;MAIR F;GORKA O;RULAND J;FAIRBAIRN L;NISSLER A;MÜLLER W;WAISMAN A;BECHER B;BUCH T	SLEDZINSKA, ANNA;HEMMERS, SASKIA;MAIR, FLORIAN;GORKA, OLIVER;RULAND, JUERGEN;FAIRBAIRN, LYNSEY;NISSLER, ANJA;MUELLER, WERNER;WAISMAN, ARI;BECHER, BURKHARD;BUCH, THORSTEN	ASSEMAN C, 1999, J EXP MED, V190, P995, DOI 10.1084/JEM.190.7.995;AZHAR M, 2009, GENESIS, V47, P423, DOI 10.1002/DVG.20516;BETTELLI E, 2003, J EXP MED, V197, P1073, DOI 10.1084/JEM.20021603;CHEN CH, 2003, J EXP MED, V197, P1689, DOI 10.1084/JEM.20021170;CHEN Y, 2012, J IMMUNOL, V188, P1698, DOI 10.4049/JIMMUNOL.1102448;DATTO MB, 1999, MOL CELL BIOL, V19, P2495;DOISNE JM, 2009, J EXP MED, V206, P1…	TGF-BETA IS WIDELY HELD TO BE CRITICAL FOR THE MAINTENANCE AND FUNCTION OF REGULATORY T (T-REG) CELLS AND THUS PERIPHERAL TOLERANCE. THIS IS HIGHLIGHTED BY CONSTITUTIVE ABLATION OF TGF-BETA RECEPTOR (TR) DURING THYMIC DEVELOPMENT IN MICE, WHICH LEADS TO A LETHAL AUTOIMMUNE SYNDROME. HERE WE DESCRIBE THAT TGF-BETA-DRIVEN PERIPHERAL TOLERANCE IS NOT REGULATED BY TGF-BETA SIGNALLING ON MATURE CD4(+)…	E1001674						UNIV ZURICH, INST EXPT IMMUNOL, CH-8091 ZURICH, SWITZERLAND.; UNIV COLOGNE, INST GENET, COLOGNE, GERMANY.; TECH UNIV MUNICH, KLINIKUM RECHTS ISAR, D-80290 MUNICH, GERMANY.; TECH UNIV MUNICH, INST MED MICROBIOL IMMUNOL & HYG, D-80290 MUNICH, GERMANY.; HELMHOLTZ CTR INFECT RES, DEPT EXPT IMMUNOL, BRAUNSCHWEIG, GERMANY.; JOHANNES GUTENBERG UNIV MAINZ, INST MOL MED, UNIV MED CTR, D-55122 MAINZ, GERMA…	UNIVERSITY OF ZURICH; UNIVERSITY OF COLOGNE; TECHNICAL UNIVERSITY OF MUNICH; TECHNICAL UNIVERSITY OF MUNICH; HELMHOLTZ ASSOCIATION; HELMHOLTZ-CENTER FOR INFECTION RESEARCH; JOHANNES GUTENBERG UNIVERSITY OF MAINZ						2025-10-09		10.1371/journal.pbio.1001674	ARTICLE				BECHER@IMMUNOLOGY.UZH.CH; THORSTEN.BUCH@MIKROBIO.MED.TUM.DE			DFG [BU 1410/1-1, BU 1410/1-2]; SWISS NATIONAL SCIENCE FOUNDATION [0310030-116201]; HARTMANN-MULLER STIFTUNG; FELLOWSHIP OF NORDRHEIN-WESTFALEN [SFB/TR 52 TPC2]	THIS WORK WAS SUPPORTED BY THE DFG GRANTS BU 1410/1-1 AND BU 1410/1-2, THE SWISS NATIONAL SCIENCE FOUNDATION GRANT 0310030-116201, A GRANT BY THE HARTMANN-MULLER STIFTUNG, AND A FELLOWSHIP OF NORDRHEIN-WESTFALEN TO TB, SFB/TR 52 TPC2 FOR AW. THE FUNDERS HAD NO ROLE IN STUDY DESIGN, DATA COLLECTION AND ANALYSIS, DECISION TO PUBLISH, OR PREPARATION OF THE MANUSCRIPT.	298UT				GROWTH-FACTOR-BETA; RECEPTOR TRANSGENIC MICE; FOXP3 EXPRESSION; II RECEPTOR; TARGETED DISRUPTION; IN-VIVO; SMAD3; DIFFERENTIATION; PROLIFERATION; AUTOIMMUNITY	10	PLOS BIOL	PLOS. BIOL.	ENGLISH	60	GREEN SUBMITTED, GOLD	MAIR, FLORIAN/0000-0001-6732-5449; GORKA, OLIVER/0000-0002-8245-3008; RULAND, JURGEN/0000-0002-8381-3597; BUCH, THORSTEN/0000-0002-2236-9074; WAISMAN, ARI/0000-0003-4304-8234; MULLER, WERNER/0000-0002-1297-9725	1160 BATTERY STREET, STE 100, SAN FRANCISCO, CA 94111 USA	OCT	17	SAN FRANCISCO	24115907		J	PUBLIC LIBRARY SCIENCE	2013
NEELEY YC;ARREDOUANI MS;HOLLENBECK B;ENG MH;RUBIN MA;SANDA MG	NEELEY, YILIN C.;ARREDOUANI, MOHAMED S.;HOLLENBECK, BRENT;ENG, MARVIN H.;RUBIN, MARK A.;SANDA, MARTIN G.	AALAMIAN M, 2003, J UROLOGY, V170, P2026, DOI 10.1097/01.JU.0000091264.46134.B7;ABRAMS SI, 2005, FRONT BIOSCI-LANDMRK, V10, P809, DOI 10.2741/1575;ADELSTEIN S, 1991, SCIENCE, V251, P1223, DOI 10.1126/SCIENCE.1900950;ANTONIA SJ, 1995, INT IMMUNOL, V7, P715, DOI 10.1093/INTIMM/7.5.715;BADAWI AF, 2000, BJU INT, V85, P451, DOI 10.1046/J.1464-410X.2000.00507.X;BILSBOROUGH J, 2002, J IMMUNOL, V169, P30…	BACKGROUND. FAILURE OF CANCER IMMUNOTHERAPY IS ESSENTIALLY DUE TO IMMUNOLOGICAL TOLERANCE TO TUMOR-ASSOCIATED ANTIGENS (TAAS), AS THESE ANTIGENS ARE ALSO EXPRESSED IN HEALTHY TISSUES. METHODS. HERE, WE USED TRANSGENIC ADENOCARCINOMA OF MOUSE PROSTATE (TRAMP) MICE, WHICH DEVELOP LETHAL PROSTATE CANCER DUE TO PROSTATE-SPECIFIC EXPRESSION OF SV40 T ANTIGEN (TAG), TO EVALUATE EFFECTS OF PROSTATIC TRA…						715	HARVARD UNIV, SCH MED, DEPT SURG, BETH ISRAEL DEACONESS MED CTR,DIV UROL, BOSTON, MA 02115 USA.; UNIV MICHIGAN, DEPT UROL, ANN ARBOR, MI 48109 USA.; UNIV MICHIGAN, DEPT SURG, ANN ARBOR, MI 48109 USA.; UNIV MICHIGAN, DEPT PATHOL, ANN ARBOR, MI 48109 USA.;	HARVARD UNIVERSITY; HARVARD UNIVERSITY MEDICAL AFFILIATES; BETH ISRAEL DEACONESS MEDICAL CENTER; HARVARD MEDICAL SCHOOL; UNIVERSITY OF MICHIGAN SYSTEM; UNIVERSITY OF MICHIGAN; UNIVERSITY OF MICHIGAN SYSTEM; UNIVERSITY OF MICHIGAN; UNIVERSITY OF MICHIGAN SYSTEM; UNIVERSITY OF MICHIGAN						2025-10-09	PROSTATE CANCER; PERIPHERAL TOLERANCE; RECOMBINANT VACCINIA	10.1002/pros.20689	ARTICLE			1097-0045	MSANDA@BIDMC.HARVARD.EDU	727		NCI NIH HHS [R01 CA82419] FUNDING SOURCE: MEDLINE; NIDDK NIH HHS [P50 DK065313] FUNDING SOURCE: MEDLINE		296VO				T-CELL TOLERANCE; TRANSGENIC MICE; TUMOR-ANTIGEN; IN-VIVO; EXTRATHYMIC TOLERANCE; IMMUNE-RESPONSES; CLONAL DELETION; VIRUS-INFECTION; EXPRESSION; INDUCTION	7	PROSTATE	PROSTATE	ENGLISH	69	GREEN SUBMITTED	RUBIN, MARK/0000-0002-8321-9950	111 RIVER ST, HOBOKEN 07030-5774, NJ USA	MAY 15	13	HOBOKEN	18302222		J	WILEY	2008
O'BYRNE AM;GRASSO C;DE WINDE CM;MIKULA AM;DA GRACA CG;SEMMELINK JF;REMMERSWAAL EBM;BOLT JW;VAN DE SANDE MGH;MEBIUS RE;VAN BAARSEN LGM	O'BYRNE, AOIFE M.;GRASSO, CRISTOFORO;DE WINDE, CHARLOTTE M.;MIKULA, ALEKSANDRA M.;GAGO DA GRACA, CATARINA;SEMMELINK, JOHANNA F.;REMMERSWAAL, ESTER B. M.;BOLT, JANNE W.;VAN DE SANDE, MARLEEN G. H.;MEBIUS, REINA E.;VAN BAARSEN, LISA G. M.	ABE Y, 2022, NAT CELL BIOL, V24, P565, DOI 10.1038/S41556-022-00866-3;ANDREOLA G, 2011, AM J TRANSPLANT, V11, P1236, DOI 10.1111/J.1600-6143.2011.03566.X;BACHER N, 2013, CANCER RES, V73, P5647, DOI 10.1158/0008-5472.CAN-12-3788;BAPTISTA AP, 2014, ELIFE, V3, DOI 10.7554/ELIFE.04433;BENNETT L, 2003, J EXP MED, V197, P711, DOI 10.1084/JEM.20021553;COHEN JN, 2010, J EXP MED, V207, P681, DOI 10.1084/J…	INTRODUCTION MURINE STUDIES HAVE DEMONSTRATED THAT LYMPH NODE FIBROBLASTS CAN PRESENT SELF-ANTIGENS VIA MAJOR HISTOCOMPATIBILITY COMPLEX CLASS II MOLECULES, INDUCING FUNCTIONAL REGULATORY T CELLS AND CONTRIBUTING TO PERIPHERAL TOLERANCE.METHODS TO INVESTIGATE THIS PHENOMENON IN HUMANS, WE DEVELOPED AN IN VITRO SYSTEM CO-CULTURING HUMAN LYMPH NODE FIBROBLASTS WITH AUTOLOGOUS CD4+ T CELLS.RESULTS O…							UNIV AMSTERDAM, DEPT RHEUMATOL & CLIN IMMUNOL, AMSTERDAM UMC, LOCAT AMC, AMSTERDAM, NETHERLANDS.; AMSTERDAM RHEUMATOL IMMUNOL CTR ARC, AMSTERDAM, NETHERLANDS.; UNIV AMSTERDAM, LAB EXPT IMMUNOL, AMSTERDAM UMC, LOCAT AMC, AMSTERDAM, NETHERLANDS.; LOCAT VRIJE UNIV AMSTERDAM, MOL CELL BIOL & IMMUNOL, AMSTERDAM UMC, AMSTERDAM, NETHERLANDS.; AMSTERDAM INST IMMUNOL & INFECT DIS, AMSTERDAM, NETHERLANDS.;…	UNIVERSITY OF AMSTERDAM; VRIJE UNIVERSITEIT AMSTERDAM; UNIVERSITY OF AMSTERDAM; UNIVERSITY OF AMSTERDAM; VRIJE UNIVERSITEIT AMSTERDAM; UNIVERSITY OF AMSTERDAM						2025-10-09	LYMPH NODE; REGULATORY T CELLS; PERIPHERAL TOLERANCE; RHEUMATOID ARTHRITIS; HLA-DR; FIBROBLASTS	10.1093/cei/uxaf042	ARTICLE; EARLY ACCESS	AUG 2025		1365-2249	E.G.VANBAARSEN@AMSTERDAMUMC.NL			DUTCH ARTHRITIS FOUNDATION [14-2-403, VIDI 917183711, TOP 01217014, CCA-2019-9-57]; EUROPEAN UNION'S HORIZON 2020 RESEARCH AND INNOVATION PROGRAMME UNDER THE MARIE SKLODOWSKA-CURIE GRANT [847551]	THIS WORK WAS FINANCIALLY SUPPORTED BY GRANTS FROM THE DUTCH ARTHRITIS FOUNDATION (14-2-403 TO R.E.M.), VIDI 917183711 TO L.G.M.V.B.; TOP 01217014 TO R.E.M. AND L.G.M.V.B. AND CCA-2019-9-57 TO R.E.M. THIS PROJECT HAS RECEIVED FUNDING FROM THE EUROPEAN UNION'S HORIZON 2020 RESEARCH AND INNOVATION PROGRAMME UNDER THE MARIE SKLODOWSKA-CURIE GRANT AGREEMENT NO 847551 (ARCAID)	5PI2Z				INTERLEUKIN (IL)-2; RETICULAR CELLS; CLASS-II; ANTIGEN; INTERFERON; TOLERANCE; IL-2; MAINTENANCE; REVEALS; PEPTIDE		CLIN EXP IMMUNOL	CLIN. EXP. IMMUNOL.	ENGLISH	68	HYBRID		GREAT CLARENDON ST, OXFORD OX2 6DP, ENGLAND	2025 AUG 1	14	OXFORD	40580930		J	OXFORD UNIV PRESS	2025
GÓMEZ-MARTÍN D;IBARRA-SÁNCHEZ M;ROMO-TENA J;CRUZ-RUÍZ J;ESPARZA-LÓPEZ J;GALINDO-CAMPOS M;DÍAZ-ZAMUDIO M;ALCOCER-VARELA J	GOMEZ-MARTIN, DIANA;IBARRA-SANCHEZ, MARIA;ROMO-TENA, JORGE;CRUZ-RUIZ, JOSE;ESPARZA-LOPEZ, JOSE;GALINDO-CAMPOS, MIGUEL;DIAZ-ZAMUDIO, MARIANA;ALCOCER-VARELA, JORGE	ADLER HS, 2008, CELL CYCLE, V7, P169, DOI 10.4161/CC.7.2.5312;ALCOCERVARELA J, 1982, J CLIN INVEST, V69, P1388, DOI 10.1172/JCI110579;ANDERSON AE, 2008, J LEUKOCYTE BIOL, V84, P124, DOI 10.1189/JLB.1107744;BACHMAIER K, 2000, NATURE, V403, P211, DOI 10.1038/35003228;BOMBARDIER C, 1992, ARTHRITIS RHEUM, V35, P630, DOI 10.1002/ART.1780350606;BOUSSIOTIS VA, 2000, NAT MED, V6, P290, DOI 10.1038/73144;…	OBJECTIVE TO ANALYZE WHETHER THE EXPRESSION AND MODULATION OF T CELL RECEPTOR (TCR) SIGNALING IS DEPENDENT ON CASITAS B LINEAGE LYMPHOMA B (CBL-B) IN T CELLS FROM PATIENTS WITH SYSTEMIC LUPUS ERYTHEMATOSUS (SLE) UPON STIMULATION WITH A TOLEROGENIC SUBSTANCE. METHODS PERIPHERAL BLOOD MONONUCLEAR CELLS WERE OBTAINED FROM 20 PATIENTS WITH SLE (ACTIVE DISEASE OR IN REMISSION) AND 20 HEALTHY CONTROLS.…						1032	INST NACL CIENCIAS MED & NUTR SALVADOR ZUBIRAN, MEXICO CITY 14100, DF, MEXICO.;	INSTITUTO NACIONAL DE CIENCIAS MEDICAS Y NUTRICION SALVADOR ZUBIRAN -MEXICO						2025-10-09		10.1002/art.37833	ARTICLE				JORGEALCOCER2@GMAIL.COM	1042		CONSEJO NACIONAL DE CIENCIA Y TECNOLOGIA (CONACYT) [37950, 84769]	SUPPORTED BY THE CONSEJO NACIONAL DE CIENCIA Y TECNOLOGIA (CONACYT GRANTS 37950 AND 84769).	117OE				T-CELL ANERGY; CBL-B; GENE-TRANSCRIPTION; CLONAL EXPANSION; PROTEIN-KINASES; CD40 LIGAND; PRONE MICE; INTERLEUKIN-2; EXPRESSION; ACTIVATION	4	ARTHRITIS RHEUM-US	ARTHRITIS RHEUM.	ENGLISH	48		GOMEZ-MARTIN, DIANA/0000-0002-1807-0045; CRUZ RUIZ, JOSE/0000-0001-7693-6743; ESPARZA-LOPEZ, JOSE/0000-0003-3701-6607; GALINDO CAMPOS, MIGUEL ALEJANDRO/0000-0002-0650-8660;	111 RIVER ST, HOBOKEN 07030-5774, NJ USA	APR	11	HOBOKEN	23280105		J	WILEY-BLACKWELL	2013
RUAN ZH;YANG Z;WANG YQ;WANG HM;CHEN YW;SHANG XY;YANG CY;GUO S;HAN JF;LIANG HJ;WU YZ	RUAN, ZHIHUA;YANG, ZHAO;WANG, YIQIN;WANG, HUIMING;CHEN, YONGWEN;SHANG, XIAOYUN;YANG, CHENYING;GUO, SHENG;HAN, JUNFENG;LIANG, HOUJIE;WU, YUZHANG	BARLOW C, 1996, CELL, V86, P159, DOI 10.1016/S0092-8674(00)80086-0;BLEZINGER P, 1999, NAT BIOTECHNOL, V17, P343, DOI 10.1038/7895;BOON T, 1996, J EXP MED, V183, P725, DOI 10.1084/JEM.183.3.725;BRADLEY KA, 2001, NATURE, V414, P225, DOI 10.1038/N35101999;CARMELIET P, 2000, NATURE, V407, P249, DOI 10.1038/35025220;CARSON-WALTER EB, 2001, CANCER RES, V61, P6649;DUESBERY NS, 2001, P NATL ACAD SCI USA,…	NUMEROUS EVIDENCES INDICATED THAT ANGIOGENESIS WAS A CRUCIAL STEP IN THE DEVELOPMENT OF TUMOR, THUS THE IMMUNOTHERAPY OF ANTIANGIOGENESIS HAS BEEN INVOLVED AS POTENTIALLY RELEVANT CANDIDATE TARGETS OF CANCER IMMUNOTHERAPY. RECENTLY, TUMOR ENDOTHELIAL MARKER 8 (TEM8) WAS DISCOVERED TO BE DOMINANTLY EXPRESSED IN TUMOR ENDOTHELIUM, WHICH PRESENTED A NEW STRATEGY TO ANTIANGIOGENESIS THERAPY. HOWEVER,…						486	THIRD MIL MED UNIV, PLA, INST IMMUNOL, CHONGQING, PEOPLES R CHINA.; THIRD MIL MED UNIV, DEPT ONCOL, SOUTHWEST HOSP, CHONGQING, PEOPLES R CHINA.;	ARMY MEDICAL UNIVERSITY; ARMY MEDICAL UNIVERSITY						2025-10-09	TEM8; TUMOR; ANGIOGENESIS; VACCINE; IMMUNOTHERAPY	10.1097/CJI.0b013e3181a1d134	ARTICLE			1537-4513	YANGZHAO5140@SOHU.COM	491				448XO				ANTHRAX LETHAL FACTOR; CANCER VACCINE; MICE; IMMUNOTHERAPY; ANTIGENS; RECEPTOR; TOXIN	5	J IMMUNOTHER	J. IMMUNOTHER.	ENGLISH	25		WU, YUZHANG/0000-0002-4049-0214; WANG, HUIMING/0000-0002-1706-2342;	TWO COMMERCE SQ, 2001 MARKET ST, PHILADELPHIA, PA 19103 USA	JUN	6	PHILADELPHIA	19609240		J	LIPPINCOTT WILLIAMS & WILKINS	2009
AVANCINI D;TESTORI A;FRESOLONE L;ANDOLFI G;VUONO M;MARTINELLI V;SIO FRSD;GREGORI S	AVANCINI, DANIELE;TESTORI, ALESSANDRO;FRESOLONE, LUCIA;ANDOLFI, GRAZIA;VUONO, MICHELA;MARTINELLI, VITTORIO;SIO, FRANCESCA R. SANTONI DE;GREGORI, SILVIA	ALVISI G, 2020, J CLIN INVEST, V130, P3137, DOI 10.1172/JCI130426;AMODIO G, 2013, HUM IMMUNOL, V74, P406, DOI 10.1016/J.HUMIMM.2012.11.031;ANDERSSON R, 2014, NATURE, V507, P455, DOI 10.1038/NATURE12787;APETOH L, 2010, NAT IMMUNOL, V11, P854, DOI 10.1038/NI.1912;ASTIER AL, 2006, J CLIN INVEST, V116, P3252, DOI 10.1172/JCI29251;BABA N, 2012, HUM IMMUNOL, V73, P795, DOI 10.1016/J.HUMIMM.2012.05.002;…	INTERLEUKIN (IL)-10 IS A MAIN PLAYER IN PERIPHERAL IMMUNE TOLERANCE, THE PHYSIOLOGICAL MECHANISM PREVENTING IMMUNE REACTIONS TO SELF/HARMLESS ANTIGENS. HERE, WE INVESTIGATE IL-10-INDUCED MOLECULAR MECHANISMS GENERATING TOLEROGENIC DENDRITIC CELLS (TOLDC) FROM MONOCYTES. USING GENOMIC STUDIES, WE SHOW THAT IL-10 INDUCES A PATTERN OF ACCESSIBLE ENHANCERS EXPLOITED BY ARYL HYDROCARBON RECEPTOR (AHR)…	112193						IRCCS SAN RAFFAELE SCI INST, SAN RAFFAELE TELETHON INST GENE THERAPY SR TIGET, I-20132 MILAN, ITALY.; IRCCS SAN RAFFAELE SCI INST, NEUROL UNIT, I-20132 MILAN, ITALY.;	VITA-SALUTE SAN RAFFAELE UNIVERSITY; IRCCS OSPEDALE SAN RAFFAELE; FONDAZIONE TELETHON; SAN RAFFAELE TELETHON INSTITUTE FOR GENE THERAPY (SR-TIGET); VITA-SALUTE SAN RAFFAELE UNIVERSITY; IRCCS OSPEDALE SAN RAFFAELE						2025-10-09		10.1016/j.celrep.2023.112193	ARTICLE	MAR 2023			GREGORI.SILVIA@HSR.IT			TELETHON [G1]	WE THANK DR. RENATO OSTUNI AND DR. MARCO GENUA FOR SHARING MODIFIED ATAC PROTOCOL; DR. IVAN MERELLI, DR. STEFANO BERETTA, DR. GIORGIA GIACOMINI, AND THE CENTER FOR OMICS SCIENCE AT OSPEDALE SAN RAFFAELE FOR HELP IN COMPUTATIONAL ANALYSES; DR. GIADA AMODIO FOR TECHNICAL HELP ON EX VIVO DC-10 STAININGS; THE FLOW CYTOMETRY RESOURCE, ADVANCED CYTOMETRY TECHNICAL APPLICATIONS LABORATORY (FRACTAL) FACI…	A0ZR0				T-CELLS; LIGAND ACTS; DIFFERENTIATION; ACTIVATION; EXPRESSION; LANDSCAPE; TH17; TR1; AHR; TOLERANCE	3	CELL REP	CELL REPORTS	ENGLISH	91	GREEN SUBMITTED, GOLD	GREGORI, SILVIA/0000-0002-3517-9683; , ALESSANDRO/0000-0001-6088-730X;	50 HAMPSHIRE ST, FLOOR 5, CAMBRIDGE, MA 02139 USA	MAR 28	26	CAMBRIDGE	36870061		J	CELL PRESS	2023
VISPERAS A;VIGNALI DAA	VISPERAS, ANABELLE;VIGNALI, DARIO A. A.	ABBAS AK, 2013, NAT IMMUNOL, V14, P307, DOI 10.1038/NI.2554;ALMEIDA ARM, 2002, J IMMUNOL, V169, P4850, DOI 10.4049/JIMMUNOL.169.9.4850;ANDERSON MS, 2005, ANNU REV IMMUNOL, V23, P447, DOI 10.1146/ANNUREV.IMMUNOL.23.021704.115643;ANDRE I, 1996, P NATL ACAD SCI USA, V93, P2260, DOI 10.1073/PNAS.93.6.2260;BAYER AL, 2005, J EXP MED, V201, P769, DOI 10.1084/JEM.20041179;BILLIARD F, 2012, J EXP MED, V20…	REGULATORY T CELLS (TREGS) ARE CRITICAL REGULATORS OF PERIPHERAL IMMUNE TOLERANCE. TREG INSUFFICIENCY CAN LEAD TO AUTOIMMUNE DISORDERS, INCLUDING TYPE 1 DIABETES (T1D). INCREASING EVIDENCE IN MOUSE MODELS OF T1D, AS WELL AS OTHER AUTOIMMUNE DISORDERS, SUGGESTS THAT THERE ARE DEFECTS IN TREG-MEDIATED SUPPRESSION. INDEED, WHEREAS TREG FREQUENCY IN THE PERIPHERAL BLOOD OF T1D PATIENTS IS UNALTERED, …						3762	UNIV PITTSBURGH, SCH MED, DEPT IMMUNOL, PITTSBURGH, PA 15213 USA.; UNIV PITTSBURGH, INST CANC, TUMOR MICROENVIRONM CTR, PITTSBURGH, PA 15232 USA.;	PENNSYLVANIA COMMONWEALTH SYSTEM OF HIGHER EDUCATION (PCSHE); UNIVERSITY OF PITTSBURGH; PENNSYLVANIA COMMONWEALTH SYSTEM OF HIGHER EDUCATION (PCSHE); UNIVERSITY OF PITTSBURGH						2025-10-09		10.4049/jimmunol.1601118	REVIEW			1550-6606	DVIGNALI@PITT.EDU	3770		NATIONAL INSTITUTES OF HEALTH [R01 DK089125, P01 AI108545, T32 AI089443]	THIS WORK WAS SUPPORTED BY NATIONAL INSTITUTES OF HEALTH GRANTS R01 DK089125, P01 AI108545 (TO D.A.A.V.), AND T32 AI089443 (TO A.V.).	EE5GW				TRANSCRIPTION FACTOR FOXP3; IN-VIVO; REG-CELLS; NOD MICE; AUTOIMMUNE-DISEASE; SUPPRESSOR FUNCTION; IMMUNE DYSREGULATION; MONOCLONAL-ANTIBODY; INHIBITORY-ACTIVITY; RECEPTOR DIVERSITY	10	J IMMUNOL	J. IMMUNOL.	ENGLISH	141	BRONZE		9650 ROCKVILLE PIKE, BETHESDA, MD 20814 USA	NOV 15	9	BETHESDA	27815439		J	AMER ASSOC IMMUNOLOGISTS	2016
HERZBERG B;FISHER DE	HERZBERG, BENJAMIN;FISHER, DAVID E.	ACKERMAN A, 2014, CANCER-AM CANCER SOC, V120, P1695, DOI 10.1002/CNCR.28620;AHMADZADEH M, 2009, BLOOD, V114, P1537, DOI 10.1182/BLOOD-2008-12-195792;ANONYMOUS, 2016, CANCER FACTS AND FIGURES 2016;ANONYMOUS, 2015, SCIENCE;ANSELL SM, 2015, NEW ENGL J MED, V372, P311, DOI 10.1056/NEJMOA1411087;ATKINS MB, 1999, J CLIN ONCOL, V17, P2105, DOI 10.1200/JCO.1999.17.7.2105;ATKINS MB, 2000, CANCER J SCI AM,…	HARNESSING THE IMMUNE SYSTEM TO ATTACK CANCER CELLS HAS REPRESENTED A HOLY GRAIL FOR GREATER THAN 100 YEARS. WHILE PROSPECTS OF TUMOR-SELECTIVE DURABLE IMMUNE BASED THERAPIES HAVE PROVIDED SMALL CLINICAL SIGNALS FOR MANY DECADES, RECENT YEARS HAVE DEMONSTRATED A VIRTUAL EXPLOSION IN PROGRESS. MELANOMA HAS LED THE FIELD OF CANCERS IN WHICH IMMUNOTHERAPY HAS PRODUCED MAJOR CLINICAL INROADS. THE MOS…						105	MASSACHUSETTS GEN HOSP, DEPT MED, 55 FRUIT ST, BOSTON, MA 02114 USA.; MASSACHUSETTS GEN HOSP, DEPT DERMATOL, BOSTON, MA 02114 USA.; MASSACHUSETTS GEN HOSP, MGH CANC CTR, BOSTON, MA 02114 USA.;	HARVARD UNIVERSITY; HARVARD UNIVERSITY MEDICAL AFFILIATES; MASSACHUSETTS GENERAL HOSPITAL; HARVARD UNIVERSITY; HARVARD UNIVERSITY MEDICAL AFFILIATES; MASSACHUSETTS GENERAL HOSPITAL; HARVARD UNIVERSITY; HARVARD UNIVERSITY MEDICAL AFFILIATES; MASSACHUSETTS GENERAL HOSPITAL						2025-10-09	MELANOMA; IMMUNOTHERAPY; T CELL; CHECKPOINT; VITILIGO	10.1016/j.clim.2016.07.006	ARTICLE			1521-7035	BHERZBERG@PARTNERS.ORG	110				EC3VW				DOSE RECOMBINANT INTERLEUKIN-2; TUMOR-INFILTRATING LYMPHOCYTES; T-CELL APOPTOSIS; CTLA-4 BLOCKADE; ADVERSE EVENTS; PD-1 BLOCKADE; CANCER VACCINES; DOUBLE-BLIND; PHASE-II; IPILIMUMAB		CLIN IMMUNOL	CLIN. IMMUNOL.	ENGLISH	89	GREEN ACCEPTED		525 B ST, STE 1900, SAN DIEGO, CA 92101-4495 USA	NOV	6	SAN DIEGO	27430520		J	ACADEMIC PRESS INC ELSEVIER SCIENCE	2016
RAMASWAMY M;DUMONT C;CRUZ AC;MUPPIDI JR;GOMEZ TS;BILLADEAU DD;TYBULEWICZ VLJ;SIEGEL RM	RAMASWAMY, MADHU;DUMONT, CELINE;CRUZ, ANTHONY C.;MUPPIDI, JAGAN R.;GOMEZ, TIMOTHY S.;BILLADEAU, DANIEL D.;TYBULEWICZ, VICTOR L. J.;SIEGEL, RICHARD M.	CAO YJ, 2002, EMBO J, V21, P4809, DOI 10.1093/EMBOJ/CDF499;CHEN DW, 2001, J IMMUNOL, V166, P5889, DOI 10.4049/JIMMUNOL.166.10.5889;COMBADIÈRE B, 1998, IMMUNITY, V9, P305, DOI 10.1016/S1074-7613(00)80613-5;ETTINGER R, 1995, J IMMUNOL, V154, P4302;FAURE S, 2004, NAT IMMUNOL, V5, P272, DOI 10.1038/NI1039;FISHER GH, 1995, CELL, V81, P935, DOI 10.1016/0092-8674(95)90013-6;GOMEZ TS, 2007, IMMUNITY, V26…	INACTIVATED CD4(+) T CELLS, TCR RESTIMULATION TRIGGERS APOPTOSIS THAT DEPENDS ON INTERACTIONS BETWEEN THE DEATH RECEPTOR FAS AND ITS LIGAND, FASL. THIS PROCESS, TERMED RESTIMULATION-INDUCED CELL DEATH (RICD), IS A MECHANISM OF PERIPHERAL IMMUNE TOLERANCE. TCR SIGNALING SENSITIZES ACTIVATED T CELLS TO FAS-MEDIATED APOPTOSIS, BUT WHAT PATHWAYS MEDIATE THIS PROCESS ARE NOT KNOWN. IN THIS STUDY WE ID…						6384	NIAMSD, IMMUNOREGULAT UNIT, AUTOIMMUN BRANCH, NATL INST HLTH, BETHESDA, MD 20892 USA.; NATL INST MED RES, DIV IMMUNE CELL BIOL, LONDON NW7 1AA, ENGLAND.; MAYO CLIN, DEPT ONCOL RES, ROCHESTER, MN 55905 USA.;	NATIONAL INSTITUTES OF HEALTH (NIH) - USA; NIH NATIONAL INSTITUTE OF ARTHRITIS & MUSCULOSKELETAL & SKIN DISEASES (NIAMS); MRC NATIONAL INSTITUTE FOR MEDICAL RESEARCH; MAYO CLINIC						2025-10-09		10.4049/jimmunol.179.10.6384	ARTICLE				RSIEGEL@NIH.GOV	6388		MRC [MC_U117527252] FUNDING SOURCE: UKRI; INTRAMURAL NIH HHS FUNDING SOURCE: MEDLINE		229HA				AUTOIMMUNE LYMPHOPROLIFERATIVE SYNDROME; IMMUNOLOGICAL SYNAPSE; ACTIN POLYMERIZATION; APOPTOSIS; DEFICIENCY; MUTATIONS; DEATH; CD44; CD95	10	J IMMUNOL	J. IMMUNOL.	ENGLISH	20	BRONZE	MUPPIDI, JAGAN/0000-0002-2639-4226; RAMASWAMY, MADHU/0000-0001-8870-5328; SIEGEL, RICHARD/0000-0001-5953-9893; TYBULEWICZ, VICTOR/0000-0003-2439-0798	9650 ROCKVILLE PIKE, BETHESDA, MD 20814 USA	NOV 15	5	BETHESDA	17982024		J	AMER ASSOC IMMUNOLOGISTS	2007
JIANG Q;YANG GC;LIU Q;WANG SJ;CUI DW	JIANG, QI;YANG, GUOCAN;LIU, QI;WANG, SHENGJUN;CUI, DAWEI	ABBAS AK, 2013, NAT IMMUNOL, V14, P307, DOI 10.1038/NI.2554;AKAMATSU M, 2019, SCI IMMUNOL, V4, DOI 10.1126/SCIIMMUNOL.AAW2707;ALLAN SE, 2007, INT IMMUNOL, V19, P345, DOI 10.1093/INTIMM/DXM014;BARBI J, 2014, IMMUNOL REV, V259, P115, DOI 10.1111/IMR.12172;BATTAGLIA M, 2006, J IMMUNOL, V177, P8338, DOI 10.4049/JIMMUNOL.177.12.8338;BIGGIOGGERO M, 2019, DRUG DES DEV THER, V13, P57, DOI 10.2147/DDDT.S1…	RHEUMATOID ARTHRITIS (RA) IS A SYSTEMIC AND HETEROGENEOUS AUTOIMMUNE DISEASE WITH SYMMETRICAL POLYARTHRITIS AS ITS CRITICAL CLINICAL MANIFESTATION. THE BASIC CAUSE OF AUTOIMMUNE DISEASES IS THE LOSS OF TOLERANCE TO SELF OR HARMLESS ANTIGENS. THE LOSS OR FUNCTIONAL DEFICIENCY OF KEY IMMUNE CELLS, REGULATORY T (TREG) CELLS, HAS BEEN CONFIRMED IN HUMAN AUTOIMMUNE DISEASES. THE PATHOGENESIS OF RA IS …	626193						ZHEJIANG UNIV, SCH MED, SHAOXING PEOPLES HOSP, DEPT BLOOD TRANSFUS,SHAOXING HOSP, SHAOXING, PEOPLES R CHINA.; JIANGSU UNIV, AFFILIATED PEOPLES HOSP, DEPT LAB MED, ZHENJIANG, JIANGSU, PEOPLES R CHINA.; JIANGSU UNIV, SCH MED, DEPT IMMUNOL, JIANGSU KEY LAB,LAB MED, ZHENJIANG, JIANGSU, PEOPLES R CHINA.; ZHEJIANG UNIV, SCH MED, AFFILIATED HOSP 1, DEPT BLOOD TRANSFUS, HANGZHOU, PEOPLES R CHINA.;	ZHEJIANG UNIVERSITY; JIANGSU UNIVERSITY; JIANGSU UNIVERSITY; ZHEJIANG UNIVERSITY						2025-10-09	TREG CELLS; RHEUMATOID ARTHRITIS; AUTOIMMUNE DISEASES; IMMUNE TOLERANCE; TRANSCRIPTION FACTOR FOXP3	10.3389/fimmu.2021.626193	REVIEW				SJWJS@UJS.EDU.CN; DAWEICUI@ZJU.EDU.CN			NATIONAL NATURAL SCIENCE FOUNDATION OF CHINA [81871709, 31711530025, 81771759]	THIS WORK WAS SUPPORTED BY THE NATIONAL NATURAL SCIENCE FOUNDATION OF CHINA (GRANT NOS. 81871709, 31711530025 AND 81771759).	RN4SF				PERIPHERAL-BLOOD; DENDRITIC CELLS; TREG; HOMEOSTASIS; EXPRESSION; CD4(+)		FRONT IMMUNOL	FRONT. IMMUNOL.	ENGLISH	178	GREEN PUBLISHED, GOLD		AVENUE DU TRIBUNAL FEDERAL 34, LAUSANNE, CH-1015, SWITZERLAND	APR 1	12	LAUSANNE	33868244		J	FRONTIERS MEDIA SA	2021
DHAINAUT M;COQUERELLE C;UZUREAU S;DENOEUD J;ACOLTY V;OLDENHOVE G;GALUPPO A;SPARWASSER T;THIELEMANS K;PAYS E;YAGITA H;BORST J;MOSER M	DHAINAUT, MAXIME;COQUERELLE, CAROLINE;UZUREAU, SOPHIE;DENOEUD, JULIE;ACOLTY, VALERIE;OLDENHOVE, GUILLAUME;GALUPPO, ADRIEN;SPARWASSER, TIM;THIELEMANS, KRIS;PAYS, ETIENNE;YAGITA, HIDEO;BORST, JANNIE;MOSER, MURIEL	ATARASHI K, 2011, SCIENCE, V331, P337, DOI 10.1126/SCIENCE.1198469;BALLESTEROS-TATO A, 2010, NAT IMMUNOL, V11, P216, DOI 10.1038/NI.1838;BELKAID Y, 2002, NATURE, V420, P502, DOI 10.1038/NATURE01152;BENNETT CL, 2001, NAT GENET, V27, P20, DOI 10.1038/83713;BOISSONNAS A, 2010, IMMUNITY, V32, P266, DOI 10.1016/J.IMMUNI.2009.11.015;BOPP T, 2007, J EXP MED, V204, P1303, DOI 10.1084/JEM.20062129;BRUNKOW…	THE SEVERITY AND INTENSITY OF AUTOIMMUNE DISEASE IN IMMUNE DYSREGULATION, POLYENDOCRINOPATHY, ENTEROPATHY, X-LINKED (IPEX) PATIENTS AND IN SCURFY MICE EMPHASIZE THE CRITICAL ROLE PLAYED BY THYMUS-DERIVED REGULATORY T CELLS (TTREGS) IN MAINTAINING PERIPHERAL IMMUNE TOLERANCE. HOWEVER, ALTHOUGH TTREGS ARE CRITICAL TO PREVENT LETHAL AUTOIMMUNITY AND EXCESSIVE INFLAMMATORY RESPONSES, THEIR SUPPRESSIV…						1336	UNIV LIBRE BRUXELLES, DEPT MOL BIOL, GOSSELIES, BELGIUM.; CTR MICROSCOPY & MOL IMAGING, GOSSELIES, BELGIUM.; INST INFECT IMMUNOL, HANNOVER, GERMANY.; VRIJE UNIV BRUSSEL, SCH MED, BRUSSELS, BELGIUM.; JUNTENDO UNIV, SCH MED, DEPT IMMUNOL, TOKYO 113, JAPAN.; NETHERLANDS CANC INST, DIV IMMUNOL, NL-1066 CX AMSTERDAM, NETHERLANDS.;	UNIVERSITE LIBRE DE BRUXELLES; UNIVERSITE LIBRE DE BRUXELLES; VRIJE UNIVERSITEIT BRUSSEL; JUNTENDO UNIVERSITY; NETHERLANDS CANCER INSTITUTE						2025-10-09	COSTIMULATION; DENDRITIC CELLS; INFLAMMATION; SUPPRESSION; TROGOCYTOSIS	10.15252/embj.201490312	ARTICLE			1460-2075	MMOSER@ULB.AC.BE	1348		FONDS NATIONAL DE LA RECHERCHE SCIENTIFIQUE, WALLONIA (PROGRAMME D'EXCELLENCE CIBLES); INTERUNIVERSITY ATTRACTION POLE PROGRAMME; FONDS JEAN BRACHET; GRANTS-IN-AID FOR SCIENTIFIC RESEARCH [26290059] FUNDING SOURCE: KAKEN	WE THANK OBERDAN LEO (UNIVERSITE LIBRE DE BRUXELLES), PIERRE COURTOY (UNIVERSITE CATHOLIQUE DE LOUVAIN) AND MARCELLE VAN MECHELEN (GSK BIOLOGICALS) FOR INTERESTING DISCUSSIONS; CHRISTINE DECAESTECKER (UNIVERSITE LIBRE DE BRUXELLES) FOR HELP IN STATISTICAL ANALYSIS; ULF GEUMANN AND YANLING XIAO (THE NETHERLANDS CANCER INSTITUTE) FOR CONSTRUCTS AND MICE; VERONIQUE KRUYS AND LAURE TWYFFELS (CENTER F…	CH8EK				COSTIMULATORY LIGAND CD70; NATURAL-KILLER-CELLS; NK CELLS; IN-VITRO; CD27; EFFECTOR; CD8-ALPHA(+); GENERATION; TOLERANCE; INFECTION	10	EMBO J	EMBO J.	ENGLISH	68	GREEN PUBLISHED	DHAINAUT, MAXIME/0000-0003-3832-7095; BORST, JANNIE/0000-0002-8043-5009; UZUREAU, SOPHIE/0000-0002-6444-2815; SPARWASSER, TIM/0000-0001-5645-902X	111 RIVER ST, HOBOKEN 07030-5774, NJ USA	MAY 12	13	HOBOKEN	25787857		J	WILEY	2015
RHODES KR;TZENG SY;IGLESIAS M;LEE D;STORM K;NESHAT SY;VANDYKE D;LOWMASTER SM;SPANGLER JB;RAIMONDI G;GREEN JJ	RHODES, KELLY R.;TZENG, STEPHANY Y.;IGLESIAS, MARCOS;LEE, DONGWOO;STORM, KAITLYN;NESHAT, SARAH Y.;VANDYKE, DEREK;LOWMASTER, SHIRLEY M.;SPANGLER, JAMIE B.;RAIMONDI, GIORGIO;GREEN, JORDAN J.	ANDORKO JI, 2016, CELL MOL BIOENG, V9, P418, DOI 10.1007/S12195-016-0455-6;ANDORKO JI, 2014, JOVE-J VIS EXP, DOI 10.3791/50984;BAERT F, 2003, NEW ENGL J MED, V348, P601, DOI 10.1056/NEJMOA020888;BEN-AKIVA E, 2019, BIOMATER SCI-UK, V7, P14, DOI 10.1039/C8BM01285G;BLANCO E, 2015, NAT BIOTECHNOL, V33, P941, DOI 10.1038/NBT.3330;BOYMAN O, 2006, SCIENCE, V311, P1924, DOI 10.1126/SCIENCE.1122927;CAPPEL…	MULTIPLE SCLEROSIS (MS) IS AN AUTOIMMUNE DISEASE CHARACTERIZED BY AUTOREACTIVE IMMUNE CELLS DAMAGING MYE-LINATED NERVES, IMPAIRING BRAIN FUNCTION. TREATMENTS AIM FOR TOLERANCE INDUCTION TO REEDUCATE THE IMMUNE SYSTEM TO RECOGNIZE MYELIN AS "SELF" RATHER THAN "FOREIGN." AS PERIPHERAL IMMUNE TOLERANCE IS PRIMARILY MEDI-ATED BY REGULATORY T CELLS (TREGS), WE DEVELOPED A THERAPY TO SUPPORT TREG EXPAN…	EADD8693						JOHNS HOPKINS UNIV, DEPT BIOMED ENGN, SCH MED, BALTIMORE, MD 21231 USA.; JOHNS HOPKINS UNIV, TRANSLAT TISSUE ENGN CTR, SCH MED, BALTIMORE, MD 21231 USA.; JOHNS HOPKINS UNIV, DEPT PLAST & RECONSTRUCT SURG, SCH MED, BALTIMORE, MD 21231 USA.; JOHNS HOPKINS UNIV, DEPT CHEM & BIOMOL ENGN, BALTIMORE, MD 21231 USA.; JOHNS HOPKINS UNIV, INST NANOBIO TECHNOL, SCH MED, BALTIMORE, MD 21231 USA.; JOHNS HOPKI…	JOHNS HOPKINS UNIVERSITY; JOHNS HOPKINS UNIVERSITY; JOHNS HOPKINS UNIVERSITY; JOHNS HOPKINS UNIVERSITY; JOHNS HOPKINS UNIVERSITY; JOHNS HOPKINS UNIVERSITY; JOHNS HOPKINS UNIVERSITY; JOHNS HOPKINS MEDICINE; JOHNS HOPKINS UNIVERSITY; JOHNS HOPKINS UNIVERSITY; JOHNS HOPKINS UNIVERSITY; JOHNS HOPKINS UNIVERSITY						2025-10-09		10.1126/sciadv.add8693	ARTICLE				GREEN@JHU.EDU			NIH [R21AI160738, R01EB029455, P41EB028239]; JDRF [1-INO-2020-923-A-N]; DOD [W81XWH-18-1-0735, MS200251]; NATIONAL SCIENCE FOUNDATION GRADUATE RESEARCH FELLOWSHIP PROGRAM AWARD; JOHNS HOPKINS UNIVERSITY-ASTRAZENECA FELLOWSHIP PROGRAM	THE NIH IS THANKED FOR FUNDING SUPPORT (R21AI160738, R01EB029455, AND P41EB028239) . THE JDRF IS THANKED FOR FUNDING SUPPORT (1-INO-2020-923-A-N) . THE DOD ISTHANKED FOR FUNDING SUPPORT (W81XWH-18-1-0735, MS200251) . THE NIH TETRAMER CORE IS THANKED FOR SUPPLYING TETRAMER FOR THE EXPERIMENTS. D.V. IS SUPPORTED BY A NATIONAL SCIENCE FOUNDATION GRADUATE RESEARCH FELLOWSHIP PROGRAM AWARD AND THE JOH…	J5DF3				DRUG-DELIVERY SYSTEMS; LOW-DOSE IL-2; DENDRITIC CELLS; AUTOIMMUNE; INDUCTION; TOLERANCE; INTERLEUKIN-2; PLATFORM; THERAPY	22	SCI ADV	SCI. ADV.	ENGLISH	54	GREEN SUBMITTED, GOLD	IGLESIAS LOZANO, MARCOS/0000-0002-7523-5950; TZENG, STEPHANY/0000-0002-7561-482X; SPANGLER, JAMIE/0000-0001-8187-3732; Y NESHAT, SARAH/0000-0001-7849-5603; STORM, KAITLYN/0000-0001-8911-2364; LOWMASTER, SHIRLEY/0009-0005-3631-257X	1200 NEW YORK AVE, NW, WASHINGTON, DC 20005 USA	JUN 2	14	WASHINGTON	37267370		J	AMER ASSOC ADVANCEMENT SCIENCE	2023
UGEL S;PERANZONI E;DESANTIS G;CHIODA M;WALTER S;WEINSCHENK T;OCHANDO JC;CABRELLE A;MANDRUZZATO S;BRONTE V	UGEL, STEFANO;PERANZONI, ELISA;DESANTIS, GIACOMO;CHIODA, MARIACRISTINA;WALTER, STEFFEN;WEINSCHENK, TONI;OCHANDO, JORDI C.;CABRELLE, ANNA;MANDRUZZATO, SUSANNA;BRONTE, VINCENZO	BIERMANN H, 1999, J LEUKOCYTE BIOL, V65, P217, DOI 10.1002/JLB.65.2.217;BRONTE V, 1999, J IMMUNOL, V162, P5728;BRONTE V, 1998, J IMMUNOL, V161, P5313;CHALMIN F, 2010, J CLIN INVEST, V120, P457, DOI 10.1172/JCI40483;CORTEZ-RETAMOZO V, 2012, P NATL ACAD SCI USA, V109, P2491, DOI 10.1073/PNAS.1113744109;DOLCETTI L, 2010, CURR PROTOC IMMUNOL;DOLCETTI L, 2010, EUR J IMMUNOL, V40, P22, DOI 10.1002/EJI.…	PERIPHERAL TOLERANCE TO TUMOR ANTIGENS (AGS) IS A MAJOR HURDLE FOR ANTITUMOR IMMUNITY. DRAINING LYMPH NODES ARE CONSIDERED THE PRIVILEGED SITES FOR AG PRESENTATION TO T CELLS AND FOR THE ONSET OF PERIPHERAL TOLERANCE. HERE, WE SHOW THAT THE SPLEEN IS FUNDAMENTALLY IMPORTANT FOR TUMOR-INDUCED TOLERANCE. SPLENECTOMY RESTORES LYMPHOCYTE FUNCTION AND INDUCES TUMOR REGRESSION WHEN COUPLED WITH IMMUNOT…						628	VERONA UNIV HOSP, I-37134 VERONA, ITALY.; DEPT PATHOL, I-37134 VERONA, ITALY.; UNIV PADUA, DEPT SURG ONCOL & GASTROENTEROL, I-35128 PADUA, ITALY.; IST RICOVERO & CURA CARATTERE SCI, IST ONCOL VENETO, I-35128 PADUA, ITALY.; IMMAT BIOTECHNOL GMBH, D-72076 TUBINGEN, GERMANY.; MT SINAI SCH MED, DEPT MED, DIV NEPHROL, NEW YORK, NY 10029 USA.; VENETIAN INST MOL MED, I-35129 PADUA, ITALY.;	UNIVERSITY OF VERONA; AZIENDA OSPEDALIERA UNIVERSITARIA INTEGRATA VERONA; UNIVERSITY OF PADUA; IRCCS ISTITUTO ONCOLOGICO VENETO (IOV); IMMATICS NV; IMMATICS BIOTECHNOLOGIES GMBH; ICAHN SCHOOL OF MEDICINE AT MOUNT SINAI; VENETO INSTITUTE MOLECULAR MEDICINE						2025-10-09		10.1016/j.celrep.2012.08.006	ARTICLE				VINCENZO.BRONTE@UNIVR.IT	639		ITALIAN MINISTRY OF HEALTH; ITALIAN MINISTRY OF EDUCATION, UNIVERSITIES, AND RESEARCH; ITALIAN ASSOCIATION FOR CANCER RESEARCH (AIRC) [6599, 12182]; FONDAZIONE CASSA DI RISPARMIO DI VERONA, VICENZA, BELLUNO E ANCONA	WE THANK ARBEN DEDJA, SERENA ZILIO, MARTINA PICCOLI, MAURIZIO BUGGIO, AND BARBARA MOLON FOR TECHNICAL HELP AND CRITICAL DISCUSSIONS. THIS WORK WAS SUPPORTED BY GRANTS FROM THE ITALIAN MINISTRY OF HEALTH; ITALIAN MINISTRY OF EDUCATION, UNIVERSITIES, AND RESEARCH; ITALIAN ASSOCIATION FOR CANCER RESEARCH (AIRC, GRANTS 6599 AND 12182); AND FONDAZIONE CASSA DI RISPARMIO DI VERONA, VICENZA, BELLUNO E A…	019DB				REGULATORY T-CELLS; SUPPRESSOR-CELLS; INFLAMMATORY MONOCYTES; ADOPTIVE IMMUNOTHERAPY; CANCER; CYCLOPHOSPHAMIDE; INFILTRATION; POPULATION; EFFICACY; SUBSETS	3	CELL REP	CELL REPORTS	ENGLISH	42	GREEN SUBMITTED, GOLD	DESANTIS, GIACOMO/0000-0002-7158-2218; MANDRUZZATO, SUSANNA/0000-0002-0707-995X; WALTER, STEFFEN/0000-0002-0249-2622; UGEL, STEFANO/0000-0002-6639-7608; OCHANDO, JORDI/0000-0001-7037-1681; PERANZONI, ELISA/0000-0002-2077-2409;	50 HAMPSHIRE ST, FLOOR 5, CAMBRIDGE, MA 02139 USA	SEP	12	CAMBRIDGE	22959433		J	CELL PRESS	2012
KATZ JD;ONDR JK;OPOKA RJ;GARCIA Z;JANSSEN EM	KATZ, JONATHAN D.;ONDR, JENNIFER K.;OPOKA, ROBERT J.;GARCIA, ZACHARIAS;JANSSEN, EDITH M.	ANDERSON MS, 2005, ANNU REV IMMUNOL, V23, P447, DOI 10.1146/ANNUREV.IMMUNOL.23.021704.115643;ANDRE I, 1996, P NATL ACAD SCI USA, V93, P2260, DOI 10.1073/PNAS.93.6.2260;BELZ GT, 2005, J IMMUNOL, V175, P196, DOI 10.4049/JIMMUNOL.175.1.196;DRANOFF G, 1993, P NATL ACAD SCI USA, V90, P3539, DOI 10.1073/PNAS.90.8.3539;EHST BD, 2003, AM J TRANSPLANT, V3, P1355, DOI 10.1046/J.1600-6135.2003.00246.X;HÖGLU…	IN TYPE 1 DIABETES, THE BREACH OF CENTRAL AND PERIPHERAL TOLERANCE RESULTS IN AUTOREACTIVE T CELLS THAT DESTROY INSULIN-PRODUCING, PANCREATIC BETA CELLS. IN THIS STUDY, WE IDENTIFY A CRITICAL SUBPOPULATION OF DENDRITIC CELLS RESPONSIBLE FOR MEDIATING BOTH THE CROSS-PRESENTATION OF ISLET AGS TO CD8(+) T CELLS AND THE DIRECT PRESENTATION OF BETA CELL AGS TO CD4(+) T CELLS. THESE CELLS, TERMED MEROC…						1999	CINCINNATI CHILDRENS RES FDN, DIV ENDOCRINOL, DIABET RES CTR, CINCINNATI, OH 45229 USA.; CINCINNATI CHILDRENS RES FDN, DIV MOL IMMUNOL, CINCINNATI, OH 45229 USA.; CINCINNATI CHILDRENS RES FDN, DIV IMMUNOBIOL, CINCINNATI, OH 45229 USA.; UNIV CINCINNATI, DEPT PEDIAT, COLL MED, CINCINNATI, OH 45229 USA.; LA JOLLA INST ALLERGY & IMMUNOL, LA JOLLA, CA 92037 USA.;	CINCINNATI CHILDREN'S HOSPITAL MEDICAL CENTER; CINCINNATI CHILDREN'S HOSPITAL RESEARCH FOUNDATION; UNIVERSITY SYSTEM OF OHIO; UNIVERSITY OF CINCINNATI; CINCINNATI CHILDREN'S HOSPITAL MEDICAL CENTER; CINCINNATI CHILDREN'S HOSPITAL RESEARCH FOUNDATION; CINCINNATI CHILDREN'S HOSPITAL MEDICAL CENTER; CINCINNATI CHILDREN'S HOSPITAL RESEARCH FOUNDATION; UNIVERSITY SYSTEM OF OHIO; UNIVERSITY OF CINCINNA…						2025-10-09		10.4049/jimmunol.1001398	ARTICLE				JONATHAN.KATZ@CCHMC.ORG	2003		JUVENILE DIABETES RESEARCH FOUNDATION [5-2008-944]; NATIONAL INSTITUTES OF HEALTH [R01 DK08179, R21 AI079545]	THIS WORK WAS SUPPORTED BY JUVENILE DIABETES RESEARCH FOUNDATION GRANT 5-2008-944 (TO J.D.K. AND E.M.J.) AND NATIONAL INSTITUTES OF HEALTH GRANTS R01 DK08179 (TO J.D.K.) AND R21 AI079545 (TO E.M.J.).	635NH				IN-VIVO; NOD MICE; INSULITIS; PROGRESSION; IMMUNITY; DEATH; MODEL	4	J IMMUNOL	J. IMMUNOL.	ENGLISH	25	BRONZE	KATZ, JONATHAN/0000-0002-9864-2268	9650 ROCKVILLE PIKE, BETHESDA, MD 20814 USA	AUG 15	5	BETHESDA	20644171		J	AMER ASSOC IMMUNOLOGISTS	2010
VAN DER BORGHT K;SCOTT CL;NINDL V;BOUCHÉ A;MARTENS L;SICHIEN D;VAN MOORLEGHEM J;VANHEERSWYNGHELS M;DE PRIJCK S;SAEYS Y;LUDEWIG B;GILLEBERT T;GUILLIAMS M;CARMELIET P;LAMBRECHT BN	VAN DER BORGHT, KATRIEN;SCOTT, CHARLOTTE L.;NINDL, VERONIKA;BOUCHE, ANN;MARTENS, LIESBET;SICHIEN, DORINE;VAN MOORLEGHEM, JUSTINE;VANHEERSWYNGHELS, MANON;DE PRIJCK, SOFIE;SAEYS, YVAN;LUDEWIG, BURKHARD;GILLEBERT, THIERRY;GUILLIAMS, MARTIN;CARMELIET, PETER;LAMBRECHT, BART N.	ANZAI A, 2012, CIRCULATION, V125, P1234, DOI 10.1161/CIRCULATIONAHA.111.052126;ARDOUIN L, 2016, IMMUNITY, V45, P305, DOI 10.1016/J.IMMUNI.2016.07.019;BAJAÑA S, 2016, J IMMUNOL, V196, P1666, DOI 10.4049/JIMMUNOL.1501870;BAJAÑA S, 2012, J IMMUNOL, V189, P3368, DOI 10.4049/JIMMUNOL.1102613;CATON ML, 2007, J EXP MED, V204, P1653, DOI 10.1084/JEM.20062648;DARRASSE-JÈZE G, 2009, J EXP MED, V206, P1853,…	PERIPHERAL TOLERANCE IS CRUCIAL FOR AVOIDING ACTIVATION OF SELF-REACTIVE T CELLS TO TISSUE-RESTRICTED ANTIGENS. STERILE TISSUE INJURY CAN BREAK PERIPHERAL TOLERANCE, BUT IT IS UNCLEAR HOW AUTOREACTIVE T CELLS GET ACTIVATED IN RESPONSE TO SELF. AN EXAMPLE OF A STERILE INJURY IS MYOCARDIAL INFARCTION (MI). WE HYPOTHESIZED THAT TISSUE NECROSIS IS AN ACTIVATOR OF DENDRITIC CELLS (DCS), WHICH CONTROL …						3005	VIB CTR INFLAMMAT RES, IMMUNOREGULAT & MUCOSAL IMMUNOL, B-9052 GHENT, BELGIUM.; UNIV GHENT, DEPT INTERNAL MED, B-9000 GHENT, BELGIUM.; VIB VESALIUS RES CTR, B-3000 LEUVEN, BELGIUM.; UNIV GHENT, DEPT BIOMED MOL BIOL, B-9000 GHENT, BELGIUM.; KANTONSSPITAL, INST IMMUNOBIOL, CH-9007 ST GALLEN, SWITZERLAND.; ERASMUSMC, DEPT PULM MED, NL-3015 ROTTERDAM, NETHERLANDS.;	FLANDERS INSTITUTE FOR BIOTECHNOLOGY (VIB); GHENT UNIVERSITY; GHENT UNIVERSITY; FLANDERS INSTITUTE FOR BIOTECHNOLOGY (VIB); GHENT UNIVERSITY; KANTONSSPITAL AARAU AG (KSA); KANTONSSPITAL ST. GALLEN; ERASMUS UNIVERSITY ROTTERDAM; ERASMUS MC						2025-10-09		10.1016/j.celrep.2017.02.079	ARTICLE				PETER.CARMELIET@VIB-KULEUVEN.BE; BART.LAMBRECHT@UGENT.BE	3017		AAP FELLOWSHIP OF GHENT UNIVERSITY; MARIE CURIE INTRA-EUROPEAN FELLOWSHIP [H2020-MSCAIF-2014 660448]; FWO GRANTS (FONDS WETENSCHAPPELIJK ONDERZOEK, VLAANDEREN); ERC CONSOLIDATOR GRANT [41D04510W]	K.V.D.B. WAS SUPPORTED BY AN AAP FELLOWSHIP OF GHENT UNIVERSITY. C.L.S. IS SUPPORTED BY A MARIE CURIE INTRA-EUROPEAN FELLOWSHIP (IEF; H2020-MSCAIF-2014 660448). B.N.L. IS SUPPORTED BY SEVERAL FWO GRANTS (FONDS WETENSCHAPPELIJK ONDERZOEK, VLAANDEREN) AND IS THE RECIPIENT OF AN ERC CONSOLIDATOR GRANT (41D04510W).	EP4DG				CARDIAC MACROPHAGES; APOPTOTIC CELLS; STEADY-STATE; ALPHA-MYOSIN; RAT-HEART; AUTOIMMUNITY; HOMEOSTASIS; TOLERANCE; IRF4; RECOGNITION	12	CELL REP	CELL REPORTS	ENGLISH	52	GREEN SUBMITTED, GOLD	MARTENS, LIESBET/0000-0001-9180-7456; SAEYS, YVAN/0000-0002-0415-1506; GUILLIAMS, MARTIN/0000-0003-3525-7570; GILLEBERT, THIERRY/0000-0002-3832-919X; LAMBRECHT, BART N/0000-0003-4376-6834; CARMELIET, PETER/0000-0001-7961-1821; SICHIEN, DORINE/0000-0002-7298-3005; SCOTT, CHARLOTTE/0000-0003-4914-6580	50 HAMPSHIRE ST, FLOOR 5, CAMBRIDGE, MA 02139 USA	MAR 21	13	CAMBRIDGE	28329691		J	CELL PRESS	2017
VAN DER BYL W;NÜSSING S;PETERS TJ;AHN A;LI HJ;LEDERGOR G;DAVID E;KOH AS;WAGLE MV;DEGUIT CDT;DE MENEZES MN;TRAVERS A;SAMPURNO S;RAMSBOTTOM KM;LI R;KALLIES A;BEAVIS PA;JUNGMANN R;BASTINGS MMC;BELZ GT;GOEL S;TRAPANI JA;CRABTREE GR;CHANG HY;AMIT I;GOODNOW CC;LUCIANI F;PARISH IA	VAN DER BYL, WILLEM;NUSSING, SIMONE;PETERS, TIMOTHY J.;AHN, ANTONIO;LI, HANJIE;LEDERGOR, GUY;DAVID, EYAL;KOH, ANDREW S.;WAGLE, MAYURA V.;DEGUIT, CHRISTIAN DEO T.;DE MENEZES, MARIA N.;TRAVERS, AVRAHAM;SAMPURNO, SHIENNY;RAMSBOTTOM, KELLY M.;LI, RUI;KALLIES, AXEL;BEAVIS, PAUL A.;JUNGMANN, RALF;BASTINGS, MAARTJE M. C.;BELZ, GABRIELLE T.;GOEL, SHOM;TRAPANI, JOSEPH A.;CRABTREE, GERALD R.;CHANG, HOWARD …	AHMED R, 1984, J EXP MED, V160, P521, DOI 10.1084/JEM.160.2.521;AHMED S, 2019, BIOINFORMATICS, V35, P47, DOI 10.1093/BIOINFORMATICS/BTY533;AIBA Y, 2010, P NATL ACAD SCI USA, V107, P12192, DOI 10.1073/PNAS.1005443107;ALFEI F, 2019, NATURE, V571, P265, DOI 10.1038/S41586-019-1326-9;ALTIN JA, 2014, P NATL ACAD SCI USA, V111, P2067, DOI 10.1073/PNAS.1322739111;ATAIDE MA, 2020, NAT IMMUNOL, V21, P1397…	PERIPHERAL CD8 + T CELL TOLERANCE IS A CHECKPOINT IN BOTH AUTOIMMUNE DISEASE AND ANTI -CANCER IMMUNITY. DESPITE ITS IMPORTANCE, THE RELATIONSHIP BETWEEN TOLERANCE -INDUCED STATES AND OTHER CD8 + T CELL DIFFERENTIATION STATES REMAINS UNCLEAR. USING FLOW CYTOMETRIC PHENOTYPING, SINGLE -CELL RNA SEQUENCING (SCRNA-SEQ), AND CHROMATIN ACCESSIBILITY PROFILING, WE DEMONSTRATED THAT IN VIVO PERIPHERAL TO…							UNSW, KIRBY INST INFECT & IMMUN, SYDNEY, NSW, AUSTRALIA.; UNSW, FAC MED, SCH MED SCI, SYDNEY, NSW, AUSTRALIA.; PETER MAALLUM CANC CTR, CANC IMMUNOL PROGRAM, MELBOURNE, VIC, AUSTRALIA.; UNIV MELBOURNE, SIR PETER MACCALLUM DEPT ONCOL, PARKVILLE, VIC, AUSTRALIA.; GARVAN INST MED RES, SYDNEY, NSW, AUSTRALIA.; UNIV NEW SOUTH WALES SYDNEY, SYDNEY, NSW, AUSTRALIA.; WEIZMANN INST SCI, DEPT IMMUNOL, REHOV…	UNIVERSITY OF NEW SOUTH WALES SYDNEY; KIRBY INSTITUTE; UNIVERSITY OF NEW SOUTH WALES SYDNEY; UNIVERSITY OF MELBOURNE; PETER MACCALLUM CANCER CENTER; GARVAN INSTITUTE OF MEDICAL RESEARCH; UNIVERSITY OF NEW SOUTH WALES SYDNEY; WEIZMANN INSTITUTE OF SCIENCE; UNIVERSITY OF CHICAGO; AUSTRALIAN NATIONAL UNIVERSITY; JOHN CURTIN SCHOOL OF MEDICAL RESEARCH; STANFORD UNIVERSITY; UNIVERSITY OF MELBOURNE; PE…						2025-10-09		10.1016/j.immuni.2024.04.026	ARTICLE	JUN 2024		1097-4180	LUCIANI@UNSW.EDU.AU; IAN.PARISH@PETERMAC.ORG			AUSTRALIAN CANCER RESEARCH FOUNDATION; HUMAN FRONTIER SCIENCE PROGRAM YOUNG INVESTIGATORS [RGY0065/2018]; VOLKSWAGENSTIFTUNG [98 199]; CANCER RESEARCH TRUST NEW ZEALAND; NHMRC [2008542, 2017420, APP1121643, APP1128416]; AUSTRALIAN GOVERNMENT RESEARCH TRAINING PROGRAMME (RTP) SCHOLARSHIP; VICTORIAN CANCER AGENCY MID-CAREER FELLOWSHIP [21019]	WE THANK THE PETER MACCALLUM CANCER CENTRE FLOW CYTOMETRY, MOLECULAR GENOMICS, AND MOUSE GENOTYPING LABORATORY CORE FACILITIES. THIS WORK WAS FUNDED BY THE AUSTRALIAN CANCER RESEARCH FOUNDATION (FOR THE PETER MAC FLOW CYTOMETRY AND MOLECULAR GENOMICS FACILITIES) AND BY HUMAN FRONTIER SCIENCE PROGRAM YOUNG INVESTIGATORS GRANT RGY0065/2018 (I.A.P., M.M.C.B., AND R.J.) , VOLKSWAGENSTIFTUNG GRANT 98 …	WT5X5				CD8(+) T-CELLS; LYMPHOCYTIC CHORIOMENINGITIS VIRUS; RESTRICTED CROSS-PRESENTATION; RESTING DENDRITIC CELLS; TRANSCRIPTION FACTOR; RNA-SEQ; PERIPHERAL TOLERANCE; MOLECULAR SIGNATURE; EXPRESSION ANALYSIS; SELF	6	IMMUNITY	IMMUNITY	ENGLISH	134	GREEN SUBMITTED	TRAVERS, AVRAHAM/0000-0002-4955-7745; PARISH, IAN/0000-0003-3528-478X; DAVID, EYAL/0000-0002-9020-2364	50 HAMPSHIRE ST, FLOOR 5, CAMBRIDGE, MA 02139 USA	JUN 11	30	CAMBRIDGE	38776918		J	CELL PRESS	2024
DE VRIES VC;PINO-LAGOS K;NOWAK EC;BENNETT KA;OLIVA C;NOELLE RJ	DE VRIES, VICTOR C.;PINO-LAGOS, KARINA;NOWAK, ELIZABETH C.;BENNETT, KATHY A.;OLIVA, CARLA;NOELLE, RANDOLPH J.	ALLAKHVERDI Z, 2007, J IMMUNOL, V179, P2051, DOI 10.4049/JIMMUNOL.179.4.2051;ALVAREZSILVA M, 1996, J LEUKOCYTE BIOL, V59, P435, DOI 10.1002/JLB.59.3.435;BISCHOFF SC, 2007, IMMUNOL REV, V217, P329, DOI 10.1111/J.1600-065X.2007.00523.X;CAO XF, 2007, IMMUNITY, V27, P635, DOI 10.1016/J.IMMUNI.2007.08.014;CARVALHO MA, 2000, BIOL CELL, V92, P605, DOI 10.1016/S0248-4900(01)01113-3;CHEN M, 2007, MOL IMMU…	PERIPHERAL TOLERANCE ORCHESTRATED BY REGULATORY T CELLS, DENDRITIC CELLS (DCS), AND MAST CELLS (MCS) HAS BEEN STUDIED IN SEVERAL MODELS INCLUDING SKIN ALLOGRAFT TOLERANCE. WE NOW DEFINE A ROLE FOR MCS IN CONTROLLING DC BEHAVIOR ("CONDITIONING") TO FACILITATE TOLERANCE. UNDER TOLERANT CONDITIONS, WE SHOW THAT MCS MEDIATED A MARKED INCREASE IN TUMOR NECROSIS FACTOR (TNF ALPHA)-DEPENDENT ACCUMULATIO…						550	DARTMOUTH MED SCH, DEPT MICROBIOL & IMMUNOL, LEBANON, NH 03756 USA.; NORRIS COTTON CANC CTR, LEBANON, NH 03756 USA.; ASTAR, SINGAPORE IMMUNOL NETWORK SIGN, LAB ALLERGY & INFLAMMAT, SINGAPORE 138648, SINGAPORE.; KINGS COLL LONDON, MRC, CTR TRANSPLANTAT, GUYS HOSP, LONDON SE1 9RT, ENGLAND.;	DARTMOUTH COLLEGE; NORRIS COTTON CANCER CENTER; AGENCY FOR SCIENCE TECHNOLOGY & RESEARCH (A*STAR); A*STAR - SINGAPORE IMMUNOLOGY NETWORK (SIGN); GUY'S & ST THOMAS' NHS FOUNDATION TRUST; UNIVERSITY OF LONDON; KING'S COLLEGE LONDON						2025-10-09		10.1016/j.immuni.2011.09.012	ARTICLE				RANDOLPH.NOELLE@KCL.AC.UK	561		NATIONAL INSTITUTES OF HEALTH (UNITED STATES) [R01AT005382, AI048667]; WELLCOME TRUST; MRC CENTRE FOR TRANSPLANTATION (UNITED KINGDOM); NATIONAL INSTITUTE FOR HEALTH RESEARCH (NIHR) BIOMEDICAL RESEARCH CENTRE (BRC) AT GUY'S AND ST THOMAS' NHS FOUNDATION TRUST AND KING'S COLLEGE LONDON; AGENCY OF SCIENCE, TECHNOLOGY AND RESEARCH (A*STAR, SINGAPORE); NATIONAL MULTIPLE SCLEROSIS SOCIETY; BECAS CHILE…	THE AUTHORS ACKNOWLEDGE SUPPORT OF NATIONAL INSTITUTES OF HEALTH GRANT (R01AT005382, AI048667, UNITED STATES), "THE WELLCOME TRUST," MRC CENTRE FOR TRANSPLANTATION (UNITED KINGDOM), NATIONAL INSTITUTE FOR HEALTH RESEARCH (NIHR) BIOMEDICAL RESEARCH CENTRE (BRC) AT GUY'S AND ST THOMAS' NHS FOUNDATION TRUST AND KING'S COLLEGE LONDON AND THE AGENCY OF SCIENCE, TECHNOLOGY AND RESEARCH (A*STAR, SINGAPO…	843FM				COLONY-STIMULATING FACTOR; NECROSIS-FACTOR-ALPHA; CD8(+) T-CELLS; FC-EPSILON-RI; GM-CSF; MATURATION; APOPTOSIS; ACTIVATION; MECHANISMS; EXPRESSION	4	IMMUNITY	IMMUNITY	ENGLISH	32	GREEN ACCEPTED, BRONZE	PINO-LAGOS, KARINA/0000-0002-4070-6169	600 TECHNOLOGY SQUARE, 5TH FLOOR, CAMBRIDGE, MA 02139 USA	OCT 28	12	CAMBRIDGE	22035846		J	CELL PRESS	2011
SCHILDKNECHT A;PROBST HC;MCCOY KD;MIESCHER I;BRENNER C;LEONE DP;SUTER U;OHASHI PS;VAN DEN BROEK M	SCHILDKNECHT, ANITA;PROBST, HANS CHRISTIAN;MCCOY, KATHY D.;MIESCHER, IRIS;BRENNER, CORINNE;LEONE, DINO P.;SUTER, UELI;OHASHI, PAMELA S.;VAN DEN BROEK, MARIES	ALTMAN JD, 1996, SCIENCE, V274, P94, DOI 10.1126/SCIENCE.274.5284.94;ANDERSON MS, 2002, SCIENCE, V298, P1395, DOI 10.1126/SCIENCE.1075958;BANCHEREAU J, 1998, NATURE, V392, P245, DOI 10.1038/32588;BITSCH A, 2000, BRAIN, V123, P1174, DOI 10.1093/BRAIN/123.6.1174;BONIFAZ L, 2002, J EXP MED, V196, P1627, DOI 10.1084/JEM.20021598;BROSSART PETER, 1997, BLOOD, V90, P1594;CABBAGE SE, 2007, J IMMUNOL, V17…	AUTO-REACTIVITY OF T CELLS IS LARGELY PREVENTED BY CENTRAL AND PERIPHERAL TOLERANCE. NEVERTHELESS, IMMUNIZATION WITH CERTAIN SELF-ANTIGENS EMULSIFIED IN CFA INDUCES AUTOIMMUNITY IN RODENTS, SUGGESTING THAT TOLERANCE TO SOME SELF-ANTIGENS IS NOT ROBUST. TO INVESTIGATE THE FATE OF NERVOUS SYSTEM-SPECIFIC CD8(+) T CELLS, WHICH ONLY RECENTLY CAME UP AS BEING IMPORTANT CONTRIBUTORS FOR MS PATHOGENESIS…						1505	UNIV ZURICH, INST EXPT IMMUNOL, CH-8091 ZURICH, SWITZERLAND.; ONTARIO CANC INST, TORONTO, ON M4X 1K9, CANADA.; UNIV TORONTO, DEPT MED BIOPHYS, TORONTO, ON, CANADA.; UNIV TORONTO, DEPT IMMUNOL, TORONTO, ON, CANADA.; JOHANNES GUTENBERG UNIV MAINZ, INST IMMUNOL, D-6500 MAINZ, GERMANY.; ETH, INST CELL BIOL, DEPT BIOL, CH-8093 ZURICH, SWITZERLAND.;	UNIVERSITY OF ZURICH; UNIVERSITY OF TORONTO; UNIVERSITY HEALTH NETWORK TORONTO; UNIVERSITY OF TORONTO; UNIVERSITY OF TORONTO; JOHANNES GUTENBERG UNIVERSITY OF MAINZ; SWISS FEDERAL INSTITUTES OF TECHNOLOGY DOMAIN; ETH ZURICH						2025-10-09	CROSS-PRESENTATION; CYTOTOXIC T CELLS; MYELINATING GLIA CELLS	10.1002/eji.200839019	ARTICLE			1521-4141	ANITA_SCHILDKNECHT@BLUEWIN.CH; MARIES@VAN-DEN-BROEK.CH	1515		INSTITUTE OF EXPERIMENTAL IMMUNOLOGY, ZURICH; INSTITUTE OF LABORATORY ANIMAL SCIENCE, ZURICH; NEUROIMMUNOLOGY, UNIVERSITY OF ZURICH; ONTARIO CANCER INSTITUTE, TORONTO; THE SWISS NATIONAL SCIENCE FOUNDATION [3200B0-103640]; FOUNDATION ZURICH; EUROPEAN COMMUNITY [MUGEN LSHG-CT-2005-005203]; CANADIAN CANCER SOCIETY [17506]; SWISS NATIONAL SCIENCE FOUNDATION [PBEZB-119693]	WE THANK KATHRIN TSCHANNEN, VERONIKA POCHANKE AND ROLF ZINKERNAGEL (INSTITUTE OF EXPERIMENTAL IMMUNOLOGY, ZURICH) FOR ASSISTANCE WITH EXPERIMENTS; ALI CICEK, VICTOR ESCALANTE AND ALEXANDRE RUFFIEUX (INSTITUTE OF LABORATORY ANIMAL SCIENCE, ZURICH) FOR EXCELLENT ANIMAL CARE; HANS HENGARTNER AND ROLF ZINKERNAGEL (INSTITUTE OF EXPERIMENTAL IMMUNOLOGY, ZURICH) FOR SUPPORT. WE ARE GRATEFUL TO DORON MER…	464CC				DENDRITIC CELLS; MULTIPLE-SCLEROSIS; BASIC-PROTEIN; TRANSGENIC MICE; VIRUS-INFECTION; STATE; GENE; LYMPHOCYTES; ACTIVATION; PRODUCTS	6	EUR J IMMUNOL	EUR. J. IMMUNOL.	ENGLISH	37	BRONZE	VAN DEN BROEK, MARIES/0000-0002-9489-3692; PROBST, HANS CHRISTIAN/0000-0002-7926-0651; OHASHI, PAMELA S./0000-0003-2915-9317;	111 RIVER ST, HOBOKEN 07030-5774, NJ USA	JUN	11	HOBOKEN	19462379		J	WILEY	2009
KING CG;BUCKLER JL;KOBAYASHI T;HANNAH JR;BASSETT G;KIM T;PEARCE EL;KIM GG;TURKA LA;CHOI Y	KING, CAROLYN G.;BUCKLER, JODI L.;KOBAYASHI, TAKASHI;HANNAH, JEFFREY R.;BASSETT, GARRETT;KIM, TAESOO;PEARCE, ERIKA L.;KIM, GREGORY G.;TURKA, LAURENCE A.;CHOI, YONGWON	ACUTO O, 2003, NAT REV IMMUNOL, V3, P939, DOI 10.1038/NRI1248;ALEGRE ML, 2001, NAT REV IMMUNOL, V1, P220, DOI 10.1038/35105024;BACHMAIER K, 2000, NATURE, V403, P211, DOI 10.1038/35003228;BANSAL-PAKALA P, 2001, NAT MED, V7, P907, DOI 10.1038/90942;BUCKLER JL, 2006, J IMMUNOL, V177, P4262, DOI 10.4049/JIMMUNOL.177.7.4262;CAO ZD, 1996, NATURE, V383, P443, DOI 10.1038/383443A0;CHAMBERS CA, 1999, CURR…	TRAF6, TNFR-ASSOCIATED FACTOR 6, IS A KEY ADAPTOR DOWNSTREAM FROM THE TNF RECEPTOR AND TLR SUPERFAMILY MEMBERS. T CELL-SPECIFIC DELETION OF TRAF6 (TRAF6-DELTA T) WAS RECENTLY SHOWN TO RESULT IN THE DEVELOPMENT OF MULTIORGAN INFLAMMATORY DISEASE AND THE RESISTANCE OF RESPONDER T CELLS TO SUPPRESSION BY CD4(+) CD25(+) REGULATORY T CELLS. IN THIS STUDY WE EXAMINED THE ROLE OF TRAF6 IN AN ADDITIONAL …						34	UNIV PENN, SCH MED, ABRAMSON FAMILY CANC RES INST, DEPT PATHOL & LAB MED, PHILADELPHIA, PA 19104 USA.; UNIV PENN, SCH MED, DEPT MED, PHILADELPHIA, PA 19104 USA.;	UNIVERSITY OF PENNSYLVANIA; UNIVERSITY OF PENNSYLVANIA						2025-10-09		10.4049/jimmunol.180.1.34	ARTICLE			1550-6606	YCHOI3@MAIL.MED.UPENN.EDU	38		NIAID NIH HHS [AI-43620] FUNDING SOURCE: MEDLINE		248OF				E3 UBIQUITIN LIGASE; CBL-B; NEGATIVE REGULATION; CD28; PROTEOLYSIS; ACTIVATION; IMMUNITY; ITCH	1	J IMMUNOL	J. IMMUNOL.	ENGLISH	24	BRONZE	KING, CAROLYN G./0000-0001-6059-323X	9650 ROCKVILLE PIKE, BETHESDA, MD 20814 USA	JAN 1	5	BETHESDA	18097000		J	AMER ASSOC IMMUNOLOGISTS	2008
SCOTLAND BL;SHAW JR;DHARMARAJ S;CAPRIO N;COTTINGHAM AL;LASOLA JJM;SUNG JJ;PEARSON RM	SCOTLAND, BRIANNA L.;SHAW, JACOB R.;DHARMARAJ, SHRUTI;CAPRIO, NICHOLAS;COTTINGHAM, ANDREA L.;LASOLA, JACKLINE JOY MARTIN;SUNG, JUNSIK J.;PEARSON, RYAN M.	ABRAHAM A, 2016, SCI REP-UK, V6, DOI 10.1038/SREP21803;AGHAIE T, 2019, IUBMB LIFE, V71, P1313, DOI 10.1002/IUB.2045;AGHAJANIAN H, 2022, NAT METAB, V4, P163, DOI 10.1038/S42255-022-00537-5;AHMED EM, 2015, J ADV RES, V6, P105, DOI 10.1016/J.JARE.2013.07.006;ALLEN RP, 2018, ACS BIOMATER SCI ENG, V4, P900, DOI 10.1021/ACSBIOMATERIALS.7B00831;ALMENARA-FUENTES L, 2023, NANOMED-NANOTECHNOL, V48, DOI 10.…	THE PREVALENCE OF IMMUNE-MEDIATED DISORDERS, INCLUDING AUTOIMMUNE CONDITIONS AND ALLERGIES, IS STEADILY INCREASING. HOWEVER, CURRENT THERAPEUTIC APPROACHES ARE OFTEN NON-SPECIFIC AND DO NOT ADDRESS THE UNDERLYING PATHOGENIC CONDITION, OFTEN RESULTING IN IMPAIRED IMMUNITY AND A STATE OF GENERALIZED IMMUNOSUPPRESSION. THE EMERGENCE OF TECHNOLOGIES CAPABLE OF SELECTIVELY INHIBITING ABERRANT IMMUNE A…	115141						UNIV MARYLAND, SCH PHARM, DEPT PHARMACEUT SCI, 20 N PINE ST, BALTIMORE, MD 21201 USA.; UNIV MARYLAND, SCH MED, DEPT MICROBIOL & IMMUNOL, 685 W BALTIMORE ST, BALTIMORE, MD 21201 USA.; UNIV MARYLAND, MARLENE & STEWART GREENEBAUM COMPREHENS CANC CTR, SCH MED, 22 S GREENE ST, BALTIMORE, MD 21201 USA.;	UNIVERSITY SYSTEM OF MARYLAND; UNIVERSITY OF MARYLAND BALTIMORE; UNIVERSITY SYSTEM OF MARYLAND; UNIVERSITY OF MARYLAND BALTIMORE; UNIVERSITY SYSTEM OF MARYLAND; UNIVERSITY OF MARYLAND BALTIMORE						2025-10-09	ANTIGEN DELIVERY SYSTEMS; AUTOIMMUNE DISEASES; IMMUNE TOLERANCE; INNATE IMMUNE RESPONSE; ADAPTIVE IMMUNE RESPONSES; NANOPARTICLES; ADOPTIVE CELL THERAPIES	10.1016/j.addr.2023.115141	REVIEW	NOV 2023		1872-8294	RPEARSON@RX.UMARYLAND.EDU			NATIONAL INSTITUTE OF GENERAL MEDICAL SCIENCES OF THE NATIONAL INSTITUTES OF HEALTH [R35GM142752]; INSTITUTE FOR CLINICAL & TRANSLATIONAL SCIENCES (ICTR); NATIONAL CENTER FOR ADVANCING TRANSLATIONAL SCIENCES (NCATS) CLINICAL TRANSLATIONAL SCIENCE AWARD (CTSA) [1UL1TR003098]; NIH-NIGMS INITIATIVE FOR MAXIMIZING STUDENT DEVELOPMENT GRANT [R25GM55036]; GENENTECH-MEYERHOFF GRADUATE FELLOWSHIP PROGRAM…	RESEARCH REPORTED IN THIS PUBLICATION WAS SUPPORTED BY THE NATIONAL INSTITUTE OF GENERAL MEDICAL SCIENCES OF THE NATIONAL INSTITUTES OF HEALTH UNDER AWARD NUMBER R35GM142752, INSTITUTE FOR CLINICAL & TRANS-LATIONAL SCIENCES (ICTR) AND THE NATIONAL CENTER FOR ADVANCING TRANS-LATIONAL SCIENCES (NCATS) CLINICAL TRANSLATIONAL SCIENCE AWARD (CTSA) GRANT NUMBER 1UL1TR003098; B.L.S WAS SUPPORTED BY AN N…	FZ0N8				TOLEROGENIC DENDRITIC CELLS; REGULATORY T-CELLS; SIZED MICROPARTICLE SYSTEM; ANTIGEN-PRESENTING CELLS; DEXTRAN-ENCAPSULATED AR-12; MULTIPLE-SCLEROSIS; NANOPARTICLE PLATFORM; PERIPHERAL TOLERANCE; PLGA NANOPARTICLES; AUTOIMMUNE-DISEASE		ADV DRUG DELIVER REV	ADV. DRUG DELIV. REV.	ENGLISH	301	GREEN SUBMITTED	SHAW, JACOB/0000-0002-5885-1006; SCOTLAND, BRIANNA/0000-0002-5376-1650; PEARSON, RYAN/0000-0002-7857-0973; COTTINGHAM, ANDREA/0000-0001-9067-2537; DHARMARAJ, SHRUTI/0000-0003-4257-9439	RADARWEG 29, 1043 NX AMSTERDAM, NETHERLANDS	DEC	28	AMSTERDAM	37980950		J	ELSEVIER	2023
LI FB;SMITH P;RAVETCH JV	LI, FUBIN;SMITH, PATRICK;RAVETCH, JEFFREY V.	ANTHONY RM, 2011, NATURE, V475, P110, DOI 10.1038/NATURE10134;BAERENWALDT A, 2011, P NATL ACAD SCI USA, V108, P18772, DOI 10.1073/PNAS.1111810108;BOLLAND S, 2000, IMMUNITY, V13, P277, DOI 10.1016/S1074-7613(00)00027-3;BOLLAND S, 2002, J EXP MED, V195, P1167, DOI 10.1084/JEM.20020165;BOROSS P, 2011, J IMMUNOL, V187, P1304, DOI 10.4049/JIMMUNOL.1101194;BRAND DD, 2007, NAT PROTOC, V2, P1269, DOI 10.…	THE INHIBITORY FC GAMMA R FC GAMMA RIIB IS WIDELY EXPRESSED ON B CELLS, DENDRITIC CELLS (DCS), AND MYELOID EFFECTOR CELLS AND MODULATES A VARIETY OF AB-DRIVEN IN VIVO FUNCTIONS. ALTHOUGH IT HAS BEEN ESTABLISHED THAT FC GAMMA RIIB PLAYS AN IMPORTANT ROLE IN THE MAINTENANCE OF PERIPHERAL TOLERANCE, THE RESPONSIBLE CELL-SPECIFIC FC GAMMA RIIB EXPRESSION REMAINS TO BE DETERMINED. IN THIS STUDY, WE GE…						3021	SHANGHAI JIAO TONG UNIV, SCH MED, SHANGHAI INST IMMUNOL, SHANGHAI 200025, PEOPLES R CHINA.; ROCKEFELLER UNIV, LAB MOL GENET & IMMUNOL, NEW YORK, NY 10065 USA.;	CHINESE ACADEMY OF SCIENCES; SHANGHAI JIAO TONG UNIVERSITY; ROCKEFELLER UNIVERSITY						2025-10-09		10.4049/jimmunol.1302934	ARTICLE			1550-6606	SII.LI.LAB@SHSMU.EDU.CN; RAVETCH@ROCKEFELLER.EDU	3028		NATIONAL INSTITUTES OF HEALTH [AI034662]; NATIONAL NATURAL SCIENCE FOUNDATION OF CHINA [31370934]; 973 PROGRAM [2014CB943600]; PROGRAM FOR PROFESSOR OF SPECIAL APPOINTMENT (EASTERN SCHOLAR) AT SHANGHAI INSTITUTIONS OF HIGHER LEARNING; PARALYZED VETERANS OF AMERICA RESEARCH FOUNDATION [2757]	THIS WORK WAS SUPPORTED BY NATIONAL INSTITUTES OF HEALTH GRANT AI034662 (TO J.V.R.). F. L. IS SUPPORTED IN PART BY NATIONAL NATURAL SCIENCE FOUNDATION OF CHINA PROJECT 31370934, 973 PROGRAM 2014CB943600, THE PROGRAM FOR PROFESSOR OF SPECIAL APPOINTMENT (EASTERN SCHOLAR) AT SHANGHAI INSTITUTIONS OF HIGHER LEARNING, AND GRANT 2757 FROM THE PARALYZED VETERANS OF AMERICA RESEARCH FOUNDATION.	AD6CY				SYSTEMIC-LUPUS-ERYTHEMATOSUS; COLLAGEN-INDUCED ARTHRITIS; DENDRITIC CELLS; DEFICIENT MICE; B-CELLS; NEPHROTOXIC NEPHRITIS; SELECTIVE ENGAGEMENT; PROMOTER HAPLOTYPE; GERMINAL CENTER; MYELOID CELLS	7	J IMMUNOL	J. IMMUNOL.	ENGLISH	52	GREEN SUBMITTED, BRONZE		9650 ROCKVILLE PIKE, BETHESDA, MD 20814 USA	APR 1	8	BETHESDA	24563255		J	AMER ASSOC IMMUNOLOGISTS	2014
CABRERA SM;RIGBY MR;MIRMIRA RG	CABRERA, S. M.;RIGBY, M. R.;MIRMIRA, R. G.	ABLAMUNITS V, 2010, EUR J IMMUNOL, V40, P2891, DOI 10.1002/EJI.201040485;AGARDH CD, 2005, J DIABETES COMPLICAT, V19, P238, DOI 10.1016/J.JDIACOMP.2004.12.003;AHMADZADEH M, 2006, BLOOD, V107, P2409, DOI 10.1182/BLOOD-2005-06-2399;ALMEIDA ARM, 2002, J IMMUNOL, V169, P4850, DOI 10.4049/JIMMUNOL.169.9.4850;ANDERSON MS, 2005, ANNU REV IMMUNOL, V23, P447, DOI 10.1146/ANNUREV.IMMUNOL.23.021704.115643;AR…	TYPE 1 DIABETES MELLITUS (T1DM) IS A T CELL-MEDIATED AUTOIMMUNE DISEASE RESULTING IN ISLET BETA CELL DESTRUCTION, HYPOINSULINEMIA, AND SEVERELY ALTERED GLUCOSE HOMEOSTASIS. T1DM HAS CLASSICALLY BEEN ATTRIBUTED TO THE PATHOGENIC ACTIONS OF AUTO-REACTIVE EFFECTOR T CELLS(TEFFS) ON THE BETA CELL. RECENT LITERATURE NOW SUGGESTS THAT A FAILURE OF A SECOND T CELL SUBTYPE, KNOWN AS REGULATORY T CELLS (T…						1261	INDIANA UNIV SCH MED, DEPT PEDIAT, INDIANAPOLIS, IN 46202 USA.; INDIANA UNIV SCH MED, HERMAN B WELLS CTR PEDIAT RES, INDIANAPOLIS, IN 46202 USA.; INDIANA UNIV SCH MED, DEPT MED, INDIANAPOLIS, IN 46202 USA.; INDIANA UNIV SCH MED, DEPT CELLULAR & INTEGRAT PHYSIOL, INDIANAPOLIS, IN 46202 USA.;	INDIANA UNIVERSITY SYSTEM; INDIANA UNIVERSITY BLOOMINGTON; INDIANA UNIVERSITY SYSTEM; INDIANA UNIVERSITY BLOOMINGTON; INDIANA UNIVERSITY SYSTEM; INDIANA UNIVERSITY BLOOMINGTON; INDIANA UNIVERSITY SYSTEM; INDIANA UNIVERSITY BLOOMINGTON						2025-10-09	AUTOIMMUNITY; EFFECTOR T CELLS; REGULATORY T CELLS; TEFFS; TREGS; TYPE 1 DIABETES MELLITUS	10.2174/156652412803833634	REVIEW			1875-5666	RMIRMIRA@IUPUI.EDU	1272		NATIONAL INSTITUTES OF HEALTH [R01 DK083583, T32DK065549]; MERCK CO., INC.; JUVENILE DIABETES RESEARCH FOUNDATION	THIS WORK WAS SUPPORTED BY GRANTS R01 DK083583 (TO RGM) AND T32DK065549 (TO SMC) FROM THE NATIONAL INSTITUTES OF HEALTH, BY AN INVESTIGATOR INITIATED STUDY FROM MERCK & CO., INC. (TO RGM), AND BY A GRANT FROM THE JUVENILE DIABETES RESEARCH FOUNDATION (TO RGM).	033GH				ANTI-CD3 MONOCLONAL-ANTIBODY; GROWTH-FACTOR-BETA; GLUTAMIC-ACID DECARBOXYLASE; DENDRITIC CELLS; NOD MICE; TGF-BETA; IMMUNE DYSREGULATION; SELF-TOLERANCE; TH17 CELLS; AUTOIMMUNE-DISEASES	10	CURR MOL MED	CURR. MOL. MED.	ENGLISH	155	GREEN ACCEPTED		EXECUTIVE STE Y-2, PO BOX 7917, SAIF ZONE, 1200 BR SHARJAH, U ARAB EMIRATES	DEC	12	SHARJAH	22709273		J	BENTHAM SCIENCE PUBL LTD	2012
BEWICK S;YANG RT;ZHANG MJ	BEWICK, SHARON;YANG, RUOTING;ZHANG, MINGJUN	ABBAS AH., 2004, BASIC IMMUNOLOGY, FUNCTIONS AND DISORDERS OF THE IMMUNE SYSTEM;ABBAS AK, 2007, J AUTOIMMUN, V28, P59, DOI 10.1016/J.JAUT.2007.02.002;ANNUNZIATO F, 2008, INT IMMUNOL;BETTELLI E, 2008, NATURE, V453, P1051, DOI 10.1038/NATURE07036;BETTI M, 2006, ANN ONCOL, V17, P235;BI YJ, 2007, J CELL PHYSIOL, V211, P273, DOI 10.1002/JCP.20973;BLUESTONE JA, 2003, NAT REV IMMUNOL, V3, P253, DOI 10.1…	SUCCESSFUL IMMUNE DEFENSE IS A COMPLEX BALANCING ACT. IN ORDER TO PROTECT A HOST AGAINST INVASION BY HARMFUL PATHOGENS, AN IMMUNE RESPONSE MUST BE RAPID AND VIGOROUS, AND MUST ELIMINATE FOREIGN INVADERS BEFORE THEIR POPULATIONS GROW BEYOND CONTROL. THAT SAME IMMUNE RESPONSE, HOWEVER, MUST BE SELECTIVE ENOUGH TO RECOGNIZE AND IGNORE COMMENSAL BACTERIA, ENVIRONMENTAL ANTIGENS AND HOST TISSUE ITSELF…	E8112						UNIV TENNESSEE, MECH AEROSP & BIOMED ENGN DEPT, KNOXVILLE, TN 37996 USA.;	UNIVERSITY OF TENNESSEE SYSTEM; UNIVERSITY OF TENNESSEE KNOXVILLE						2025-10-09		10.1371/journal.pone.0008112	ARTICLE				MJZHANG@UTK.EDU					533MU				REGULATORY T-CELLS; SINGLE-STRANDED RNA; TH17; DIFFERENTIATION; RECOGNITION; T(H)17; HYPOTHESIS; INDUCTION; RECEPTOR; FAMILY	12	PLOS ONE	PLOS ONE	ENGLISH	42	GOLD		1160 BATTERY STREET, STE 100, SAN FRANCISCO, CA 94111 USA	DEC 2	8	SAN FRANCISCO	19956616		J	PUBLIC LIBRARY SCIENCE	2009
SPEECKAERT R;VAN GEEL N	SPEECKAERT, REINHART;VAN GEEL, NANJA	ABDALLAH M, 2014, INT J DERMATOL, V53, P940, DOI 10.1111/IJD.12160;ARBISER JL, 2015, JAMA DERMATOL, V151, P703, DOI 10.1001/JAMADERMATOL.2014.4299;BAKSH K, 2015, SEMIN ONCOL, V42, P363, DOI 10.1053/J.SEMINONCOL.2015.02.015;CALLAHAN MK, 2013, J LEUKOCYTE BIOL, V94, P41, DOI 10.1189/JLB.1212631;CHATTERJEE S, 2014, J INVEST DERMATOL, V134, P1285, DOI 10.1038/JID.2013.540;CHEVOLET I, 2014, BRIT J DER…	FOR DECADES, AN EXTENSIVE DEBATE IS CONTINUED ON THE PATHOPHYSIOLOGY OF VITILIGO. NUMEROUS HYPOTHESES HAVE BEEN PUT FORWARD, AND MANY SUPPORTED BY WELL-DOCUMENTED ARGUMENTS. REGARDLESS OF THE INITIATING STEPS, MOST EXPERTS AGREE THAT AN IMMUNE-BASED MELANOCYTE DESTRUCTION IS RESPONSIBLE FOR THE FINAL STEPS LEADING TO EPIDERMAL DEPIGMENTATION. IT IS REMARKABLE THAT CURRENTLY THE ONLY THERAPEUTIC A…						630	GHENT UNIV HOSP, DEPT DERMATOL, GHENT, BELGIUM.;	GHENT UNIVERSITY; GHENT UNIVERSITY HOSPITAL						2025-10-09	CYTOTOXIC T-LYMPHOCYTE-ASSOCIATED PROTEIN 4; INDOLEAMINE 2,3-DIOXYGENASE; PERIPHERAL TOLERANCE; PROGRAMMED DEATH LIGAND-1; VITILIGO	10.1111/exd.13069	ARTICLE			1600-0625	REINHART.SPEECKAERT@UGENT.BE	634				FA7WG				REGULATORY T-CELLS; INDOLEAMINE 2,3-DIOXYGENASE; OXIDATIVE STRESS; ALOPECIA-AREATA; DOUBLE-BLIND; STAGE-III; MELANOMA; AUTOIMMUNITY; PATHWAY; IPILIMUMAB	7	EXP DERMATOL	EXP. DERMATOL.	ENGLISH	57	BRONZE		111 RIVER ST, HOBOKEN 07030-5774, NJ USA	JUL	5	HOBOKEN	27192950		J	WILEY	2017
MCLAUGHLIN RJ;SPINDLER MP;VAN LUMMEL M;ROEP BO	MCLAUGHLIN, RENE J.;SPINDLER, MATTHEW P.;VAN LUMMEL, MENNO;ROEP, BART O.	ABREU JR, 2013, DIABETOLOGIA ALTERNA;ARIF S, 2014, DIABETES, V63, P3835, DOI 10.2337/DB14-0365;BALDWIN AC, 2012, AM J PHYSIOL-ENDOC M, V302, PE1390, DOI 10.1152/AJPENDO.00519.2011;BATTISTINI L, 2003, BLOOD, V101, P4775, DOI 10.1182/BLOOD-2002-10-3309;BELKIN AM, 2011, FEBS J, V278, P4704, DOI 10.1111/J.1742-4658.2011.08346.X;BERNARD NICHOLAS J, 2013, NAT REV RHEUMATOL, V9, P697, DOI 10.1038/NRRHEU…	AUTOREACTIVE T CELLS SPECIFIC FOR ISLET AUTOANTIGENS DEVELOP IN TYPE 1 DIABETES (T1D) BY ESCAPING CENTRAL AS WELL AS PERIPHERAL TOLERANCE. THE CURRENT PARADIGM FOR DEVELOPMENT OF ISLET AUTOIMMUNITY IS JUST BEGINNING TO INCLUDE THE CONTRIBUTION OF POSTTRANSLATIONALLY MODIFIED (PTM) ISLET AUTOANTIGENS, FOR WHICH THE IMMUNE SYSTEM MAY BE IGNORANT RATHER THAN TOLERANT. AS A RESULT, PTM IS THE LATEST …	63						LEIDEN UNIV, DEPT IMMUNOHEMATOL & BLOOD TRANSFUS, MED CTR, E3-Q,POB 9600, NL-2300 RC LEIDEN, NETHERLANDS.; CITY HOPE NATL MED CTR, BECKMAN RES INST, DEPT DIABET IMMUNOL DIABET & METAB, RES INST, DUARTE, CA 91010 USA.; DANISH DIABET ACAD, SONDRE BLVD 29, DK-5000 ODENSE, DENMARK.;	LEIDEN UNIVERSITY; LEIDEN UNIVERSITY MEDICAL CENTER (LUMC); LEIDEN UNIVERSITY - EXCL LUMC; CITY OF HOPE; BECKMAN RESEARCH INSTITUTE OF CITY OF HOPE						2025-10-09	POSTTRANSLATIONAL MODIFICATION; AUTOIMMUNE DISEASE; TYPE 1 DIABETES; ISLET ANTIGENS; HIGH-RISK HLA	10.1007/s11892-016-0752-4	REVIEW			1539-0829	BOROEP@LUMC.NL			JUVENILE DIABETES RESEARCH FOUNDATION [2-SRA-2014-295-Q-R]; EUROPEAN UNION [241447]; VICI GRANT OF THE NETHERLANDS ORGANIZATION FOR SCIENTIFIC RESEARCH (VICI) [918.86.611]; DUTCH DIABETES RESEARCH FOUNDATION/DON FOUNDATION; BONTIUS FOUNDATION	DR. ROEP IS MEMBER OF THE DANISH DIABETES ACADEMY. THIS WORK WAS SUPPORTED BY THE JUVENILE DIABETES RESEARCH FOUNDATION (2-SRA-2014-295-Q-R), THE EUROPEAN UNION'S 7TH FRAMEWORK PROGRAMME (FP7/2007-2013) UNDER GRANT AGREEMENT NO. 241447 (NAIMIT), BY A VICI GRANT OF THE NETHERLANDS ORGANIZATION FOR SCIENTIFIC RESEARCH (VICI, 918.86.611), AN EXPERT CENTER GRANT FROM THE DUTCH DIABETES RESEARCH FOUND…	DO7CB				DISEASE-ASSOCIATED AUTOANTIBODIES; MYELIN PROTEOLIPID PROTEIN; ANTIGEN-PRESENTING CELLS; T-CELLS; TRANSGLUTAMINASE 2; RECENT-ONSET; BETA-CELL; DENDRITIC CELLS; CELIAC-DISEASE; MODIFIED GAD65	7	CURR DIABETES REP	CURR. DIABETES REP.	ENGLISH	83	GREEN SUBMITTED, HYBRID	ROEP, BART O./0000-0002-3110-7391;	400 MARKET STREET, STE 700, PHILADELPHIA, PA 19106 USA	JUL	9	PHILADELPHIA	27168063		J	CURRENT MEDICINE GROUP	2016
WAGLE MV;MARCHINGO JM;HOWITT J;TAN SS;GOODNOW CC;PARISH IA	WAGLE, MAYURA, V;MARCHINGO, JULIA M.;HOWITT, JASON;TAN, SEONG-SENG;GOODNOW, CHRISTOPHER C.;PARISH, IAN A.	ALTIN JA, 2014, P NATL ACAD SCI USA, V111, P2067, DOI 10.1073/PNAS.1322739111;ARAKI K, 2009, NATURE, V460, P108, DOI 10.1038/NATURE08155;BEAL AM, 2012, NAT IMMUNOL, V13, P77, DOI 10.1038/NI.2154;DAVEY GM, 2002, J EXP MED, V196, P947, DOI 10.1084/JEM.20020827;FERREIRA MAR, 2011, LANCET, V378, P1006, DOI 10.1016/S0140-6736(11)60874-X;FRANKE A, 2010, NAT GENET, V42, P1118, DOI 10.1038/NG.717;HEISSME…	ESCAPE FROM PERIPHERAL TOLERANCE CHECKPOINTS THAT CONTROL CYTOTOXIC CD8(+) T CELLS IS IMPORTANT FOR CANCER IMMUNOTHERAPY AND AUTOIMMUNITY, BUT PATHWAYS ENFORCING THESE CHECKPOINTS ARE MOSTLY UNCHARTED. WE REVEAL THAT THE HECT-TYPE UBIQUITIN LIGASE ACTIVATOR, NDFIP1, ENFORCES A CELL-INTRINSIC CD8(+) T CELL CHECKPOINT THAT DESENSITIZES TCR SIGNALING DURING IN VIVO EXPOSURE TO HIGH ANTIGEN LEVELS. N…						577	AUSTRALIAN NATL UNIV, JOHN CURTIN SCH MED RES, CANBERRA, ACT, AUSTRALIA.; GARVAN INST MED RES, SYDNEY, NSW, AUSTRALIA.; WALTER & ELIZA HALL INST MED RES, DIV IMMUNOL, PARKVILLE, VIC, AUSTRALIA.; UNIV MELBOURNE, DEPT MED BIOL, PARKVILLE, VIC, AUSTRALIA.; UNIV MELBOURNE, FLOREY INST NEUROSCI & MENTAL HLTH, PARKVILLE, VIC, AUSTRALIA.; SWINBURNE UNIV, DEPT HLTH & MED SCI, MELBOURNE, VIC, AUSTRALIA.; …	AUSTRALIAN NATIONAL UNIVERSITY; JOHN CURTIN SCHOOL OF MEDICAL RESEARCH; GARVAN INSTITUTE OF MEDICAL RESEARCH; WALTER & ELIZA HALL INSTITUTE; UNIVERSITY OF MELBOURNE; UNIVERSITY OF MELBOURNE; FLOREY INSTITUTE OF NEUROSCIENCE & MENTAL HEALTH; SWINBURNE UNIVERSITY OF TECHNOLOGY; UNIVERSITY OF NEW SOUTH WALES SYDNEY; UNIVERSITY OF MELBOURNE; PETER MACCALLUM CANCER CENTER; PETER MACCALLUM CANCER CENTE…						2025-10-09		10.1016/j.celrep.2018.06.060	ARTICLE				C.GOODNOW@GARVAN.ORG.AU; IAN.PARISH@PETERMAC.ORG	584		NIH [U19-AI100627]; AUSTRALIAN GOVERNMENT RESEARCH TRAINING PROGRAM DOMESTIC SCHOLARSHIP; CANCER COUNCIL OF VICTORIA; NATIONAL HEALTH AND MEDICAL RESEARCH COUNCIL (NHMRC) [1016953, 1113904, 1054925]; AUSTRALIA FELLOWSHIP [585490]; CJ MARTIN EARLY CAREER FELLOWSHIP [585518]; INDEPENDENT RESEARCH INSTITUTES INFRASTRUCTURE SUPPORT SCHEME GRANT [361646]; OPERATIONAL INFRASTRUCTURE SUPPORT GRANT; [108…	WE THANK DEBBIE HOWARD AND SARP KAYA FOR TECHNICAL ASSISTANCE. THIS WORK WAS FUNDED BY NIH GRANT U19-AI100627, BY AN AUSTRALIAN GOVERNMENT RESEARCH TRAINING PROGRAM DOMESTIC SCHOLARSHIP (TO M.V.W.), BY A SYDNEY PARKER SMITH POSTDOCTORAL RESEARCH FELLOWSHIP FROM THE CANCER COUNCIL OF VICTORIA (TO J.M.M.), AND BY THE NATIONAL HEALTH AND MEDICAL RESEARCH COUNCIL (NHMRC) THROUGH PROGRAM GRANTS 101695…	GN4HA				CROSS-PRESENTATION; PERIPHERAL TOLERANCE; RISK LOCI; IN-VIVO; DELETION; MEMORY; SELF; ACTIVATION; INDUCTION; ANERGY	3	CELL REP	CELL REPORTS	ENGLISH	31	GREEN SUBMITTED, GOLD	PARISH, IAN/0000-0003-3528-478X; HOWITT, JASON/0000-0001-9922-7931; GOODNOW, CHRISTOPHER/0000-0001-5296-6155; MARCHINGO, JULIA/0000-0001-8823-9718;	50 HAMPSHIRE ST, FLOOR 5, CAMBRIDGE, MA 02139 USA	JUL 17	8	CAMBRIDGE	30021156		J	CELL PRESS	2018
RIJVERS L;MELIEF MJ;DE VRIES RMV;STÉPHANT M;VAN LANGELAAR J;WIERENGA-WOLF AF;HOGERVORST JM;GEURTS-MOESPOT AJ;SWEEP FCGJ;HINTZEN RQ;VAN LUIJN MM	RIJVERS, LIZA;MELIEF, MARIE-JOSE;DE VRIES, ROOS M. VAN DER VUURST;STEPHANT, MAEVA;VAN LANGELAAR, JAMIE;WIERENGA-WOLF, ANNET F.;HOGERVORST, JEANET M.;GEURTS-MOESPOT, ANNEKE J.;SWEEP, FRED C. G. J.;HINTZEN, ROGIER Q.;VAN LUIJN, MARVIN M.	AL-ABED Y, 2005, J BIOL CHEM, V280, P36541, DOI 10.1074/JBC.C500243200;ALLEN CDC, 2004, NAT IMMUNOL, V5, P943, DOI 10.1038/NI1100;ALLMAN D, 2001, J IMMUNOL, V167, P6834, DOI 10.4049/JIMMUNOL.167.12.6834;BAKER D, 1991, CELL IMMUNOL, V134, P505, DOI 10.1016/0008-8749(91)90321-2;BENLAGHA K, 2004, J IMMUNOL, V172, P2076, DOI 10.4049/JIMMUNOL.172.4.2076;BERNHAGEN J, 2007, NAT MED, V13, P587, DOI 10.10…	IN MS, B CELLS SURVIVE PERIPHERAL TOLERANCE CHECKPOINTS TO MEDIATE LOCAL INFLAMMATION, BUT THE UNDERLYING MOLECULAR MECHANISMS ARE RELATIVELY UNDEREXPLORED. IN MICE, THE MIF PATHWAY CONTROLS B-CELL DEVELOPMENT AND THE INDUCTION OF EAE. HERE, WE FOUND THAT MIF AND MIF RECEPTOR CD74 ARE DOWNREGULATED, WHILE MIF RECEPTOR CXCR4 IS UPREGULATED IN B CELLS FROM EARLY ONSET MS PATIENTS. B CELLS WERE IDEN…						1861	ERASMUS MC, UNIV MED CTR, DEPT IMMUNOL, ROTTERDAM, NETHERLANDS.; ERASMUS MC, UNIV MED CTR, DEPT NEUROL, ROTTERDAM, NETHERLANDS.; ERASMUS MC, UNIV MED CTR, MS CTR ERASMS, ROTTERDAM, NETHERLANDS.; RADBOUD UNIV NIJMEGEN, MED CTR, DEPT LAB MED, NIJMEGEN, NETHERLANDS.;	ERASMUS UNIVERSITY ROTTERDAM; ERASMUS MC; ERASMUS UNIVERSITY ROTTERDAM; ERASMUS MC; ERASMUS UNIVERSITY ROTTERDAM; ERASMUS MC; RADBOUD UNIVERSITY NIJMEGEN						2025-10-09	AUTOIMMUNE DISEASE; B-CELL BIOLOGY; CLINICALLY ISOLATED SYNDROME; MIF RECEPTORS CXCR4/CD74; MS	10.1002/eji.201847623	ARTICLE			1521-4141	M.VANLUIJN@ERASMUSMC.NL	1871		DUTCH MS RESEARCH FOUNDATION [15-490D]; ERASMUS MC	WE ARE GRATEFUL TO HARM DE WIT AND PETER VAN GEEL FOR FACS. WE THANK ALL PATIENTS AND HEALTHY CONTROLS FOR DONATING BLOOD FOR THIS STUDY. THIS WORK WAS FINANCIALLY SUPPORTED BY THE DUTCH MS RESEARCH FOUNDATION (15-490D MS) AND ERASMUS MC (MRACE GRANT). THIS RESEARCH WAS PERFORMED WITHIN THE FRAMEWORK OF THE ERASMUS POSTGRADUATE SCHOOL MOLECULAR MEDICINE.	HD3ET				INVARIANT CHAIN; CLASS-II; T-CELLS; MIF; CXCR4; CD74; RECEPTORS; DEFECTS; IDENTIFICATION; MATURATION	11	EUR J IMMUNOL	EUR. J. IMMUNOL.	ENGLISH	44	GREEN SUBMITTED, HYBRID	RIJVERS, LIZA/0000-0002-2294-2774; VAN LANGELAAR, JAMIE/0000-0001-9193-6389;	111 RIVER ST, HOBOKEN 07030-5774, NJ USA	NOV	11	HOBOKEN	30160778		J	WILEY	2018
DE VRIES VC;WASIUK A;BENNETT KA;BENSON MJ;ELGUETA R;WALDSCHMIDT TJ;NOELLE RJ	DE VRIES, V. C.;WASIUK, A.;BENNETT, K. A.;BENSON, M. J.;ELGUETA, R.;WALDSCHMIDT, T. J.;NOELLE, R. J.	BARR ML, 1998, J THORAC CARDIOV SUR, V115, P631, DOI 10.1016/S0022-5223(98)70328-9;BOERMA M, 2007, TRANSPLANT INT, V20, P256, DOI 10.1111/J.1432-2277.2006.00420.X;BUHLMANN JE, 1999, J IMMUNOL, V162, P4373;CAVANI A, 2003, J IMMUNOL, V171, P5760, DOI 10.4049/JIMMUNOL.171.11.5760;CHAUHAN SK, 2009, J IMMUNOL, V182, P148, DOI 10.4049/JIMMUNOL.182.1.148;CHOQUET-KASTYLEVSKY G, 2004, ARCH TOXICOL, V78, P…	MAST CELLS (MC) HAVE BEEN SHOWN TO MEDIATE REGULATORY T-CELL (T<SUREG</SU)-DEPENDENT, PERIPHERAL ALLOGRAFT TOLERANCE IN BOTH SKIN AND CARDIAC TRANSPLANTS. FURTHERMORE, T<SUREG</SU HAVE BEEN IMPLICATED IN MITIGATING IGE-MEDIATED MC DEGRANULATION, ESTABLISHING A DYNAMIC, RECIPROCAL RELATIONSHIP BETWEEN MC AND T<SUREG</SU IN CONTROLLING INFLAMMATION. IN AN ALLOGRAFT TOLERANCE MODEL, IT IS NOW SHOWN …						2270	DARTMOUTH MED SCH, DEPT MICROBIOL & IMMUNOL, LEBANON, NH USA.; NORRIS COTTON CANC CTR, LEBANON, NH USA.; UNIV IOWA, DEPT PATHOL, IOWA CITY, IA 52242 USA.;	DARTMOUTH COLLEGE; NORRIS COTTON CANCER CENTER; UNIVERSITY OF IOWA						2025-10-09	ACUTE ALLOGRAFT REJECTION; ALLERGY; ALLOGRAFT SURVIVAL; ANTI-CD154 MONOCLONAL ANTIBODY; CD4+CD25+T CELLS; SKIN ALLOGRAFT	10.1111/j.1600-6143.2009.02755.x	ARTICLE			1600-6143	RJN@DARTMOUTH.EDU	2280		NATIONAL INSTITUTES OF HEALTH (NIH) [AI048667]; MEDICAL RESEARCH COUNCIL [G0600698B] FUNDING SOURCE: RESEARCHFISH	THE AUTHORS WOULD LIKE TO THANK GARY A. WARD FOR ASSISTANCE IN CELL SORTING, JOSE R. CONEJO-GARCIA FOR THE EXPERTISE IN BRIGHT FIELD MICROSCOPY AND KENNETH A. ORNDORFF FOR ASSISTANCE IN CONFOCAL MISCROSCOPY. V.D.V. CONDUCTED MOST OF THE EXPERIMENTS AND WROTE THE MANUSCRIPT. A.W. PERFORMED THE TOLUIDINE BLUE STAINING AND QUANTIFIED THE MC IN HISTOLOGICAL SLIDES. K.B. PREPARED AND ASSISTED WITH THE…	494GY				REGULATORY T-CELLS; IGE RECEPTOR EXPRESSION; IN-VIVO; INTERLEUKIN-10; RESPONSES; HYPERSENSITIVITY; INFLAMMATION; SUPPRESSION; ACTIVATION; MECHANISMS	10	AM J TRANSPLANT	AM. J. TRANSPLANT.	ENGLISH	42	GOLD	WALDSCHMIDT, THOMAS/0000-0001-6147-6991; WASIUK, ANNA/0000-0003-0090-2752; ELGUETA, RAUL/0000-0002-7083-2430	111 RIVER ST, HOBOKEN 07030-5774, NJ USA	OCT	11	HOBOKEN	19681828		J	WILEY	2009
IRIKI H;TAKAHASHI H;WADA N;NOMURA H;MUKAI M;KAMATA A;ITO H;YAMAGAMI J;MATSUI T;KUREBAYASHI Y;MISE-OMATA S;NISHIMASU H;NUREKI O;YOSHIMURA A;HORI S;AMAGAI M	IRIKI, HISATO;TAKAHASHI, HAYATO;WADA, NAOKO;NOMURA, HISASHI;MUKAI, MIHO;KAMATA, AKI;ITO, HIROMI;YAMAGAMI, JUN;MATSUI, TAKESHI;KUREBAYASHI, YUTAKA;MISE-OMATA, SETSUKO;NISHIMASU, HIROSHI;NUREKI, OSAMU;YOSHIMURA, AKIHIKO;HORI, SHOHEI;AMAGAI, MASAYUKI	AKAMATSU M, 2019, SCI IMMUNOL, V4, DOI 10.1126/SCIIMMUNOL.AAW2707;AMAGAI M, 1991, CELL, V67, P869, DOI 10.1016/0092-8674(91)90360-B;ANDERSON MS, 2002, SCIENCE, V298, P1395, DOI 10.1126/SCIENCE.1075958;ANHALT GJ, 1990, NEW ENGL J MED, V323, P1729, DOI 10.1056/NEJM199012203232503;BANSAL-PAKALA P, 2001, NAT MED, V7, P907, DOI 10.1038/90942;BENNETT CL, 2001, CURR OPIN PEDIATR, V13, P533, DOI 10.1097/…	ANTIGEN-SPECIFIC PERIPHERAL TOLERANCE IS CRUCIAL TO PREVENT THE DEVELOPMENT OF ORGAN-SPECIFIC AUTOIMMUNITY. HOWEVER, ITS FUNCTION DECOUPLED FROM THYMIC TOLERANCE REMAINS UNCLEAR. WE USED DESMOGLEIN 3 (DSG3), A PEMPHIGUS ANTIGEN EXPRESSED IN KERATINOCYTES, TO ANALYZE PERIPHERAL TOLERANCE UNDER PHYSIOLOGICAL ANTIGEN-EXPRESSION CONDITIONS. DSG3-DEFICIENT THYMI WERE TRANSPLANTED INTO ATHYMIC MICE TO …	E2026763118						KEIO UNIV, DEPT DERMATOL, SCH MED, TOKYO 1608582, JAPAN.; RIKEN CTR INTEGRAT MED SCI, LAB SKIN HOMEOSTASIS, YOKOHAMA, KANAGAWA 2300045, JAPAN.; TOKYO UNIV TECHNOL, LAB EVOLUTIONARY CELL BIOL SKIN, SCH BIOSCI & BIOTECHNOL, TOKYO 1920982, JAPAN.; KEIO UNIV, DEPT PATHOL, SCH MED, TOKYO 1608582, JAPAN.; KEIO UNIV, DEPT MICROBIOL & IMMUNOL, SCH MED, TOKYO 1608582, JAPAN.; UNIV TOKYO, GRAD SCH SCI, DEP…	KEIO UNIVERSITY; RIKEN; TOKYO UNIVERSITY OF TECHNOLOGY; KEIO UNIVERSITY; KEIO UNIVERSITY; UNIVERSITY OF TOKYO; UNIVERSITY OF TOKYO; UNIVERSITY OF TOKYO						2025-10-09	PERIPHERAL IMMUNOLOGICAL TOLERANCE; REGULATORY T CELLS; FOXP3; OX40; AUTOREACTIVE T CELLS	10.1073/pnas.2026763118	ARTICLE			1091-6490	HAYATO_TAKAHASHI@KEIO.JP; AMAGAI@KEIO.JP			MINISTRY OF EDUCATION, CULTURE, SPORTS, SCIENCE, AND TECHNOLOGY OF JAPAN [JP21229014, JP17109012, JP21H05044, JP26253065, JP19H01051, JP19KO7514]; KEIO GIJUKU ACADEMIC DEVELOPMENT FUND; RESEARCH GRANTS FOR LIFE SCIENCES AND MEDICINE, KEIO UNIVERSITY MEDICAL SCIENCE FUND; KANAE FOUNDATION FOR THE PROMOTION OF MEDICAL SCIENCE; LEO PHARMA RESEARCH FOUNDATION; AMED [JP21GM1110009, JPAM0401005, JP21ZF…	THIS WORK WAS SUPPORTED BY GRANTS-IN-AID FOR SCIENTIFIC RESEARCH (S) GRANTS JP21229014, JP17109012 (TO M.A.), AND JP21H05044 (TO A.Y.), AND (A) GRANTS JP26253065 (TO M.A.), JP19H01051 (TO H.T.), AND JP19KO7514 (TO S.M.) FROM THE MINISTRY OF EDUCATION, CULTURE, SPORTS, SCIENCE, AND TECHNOLOGY OF JAPAN, THE KEIO GIJUKU ACADEMIC DEVELOPMENT FUND (TO H.T.), RESEARCH GRANTS FOR LIFE SCIENCES AND MEDIC…	1P9ER				EXPRESSION; VULGARIS; DELETION; DISEASE; THYMUS; TRANSPLANTATION; ACCUMULATION; DERMATITIS; IMMUNITY; RECEPTOR	49	P NATL ACAD SCI USA	PROC. NATL. ACAD. SCI. U. S. A.	ENGLISH	46	GREEN SUBMITTED, HYBRID	/0000-0001-7118-0414; IRIKI, HISATO/0000-0003-4022-8950	2101 CONSTITUTION AVE NW, WASHINGTON, DC 20418 USA	DEC 7	12	WASHINGTON	34848535		J	NATL ACAD SCIENCES	2021
MIDDLEMISS M;WHIGHAM PA	MIDDLEMISS, M.;WHIGHAM, P. A.	COHN M, 2004, IMMUNOLOGY, V111, P375, DOI 10.1111/J.0019-2805.2004.01830.X;FORREST S., 1994, PROCEEDINGS OF 1994 IEEE COMPUTER SOCIETY SYMPOSIUM ON RESEARCH IN SECURITY AND PRIVACY (CAT. NO.94CH3444-7), P202, DOI 10.1109/RISP.1994.296580;HART E, 2005, 4 INT C ART IMM SYST, V3627, P126;HOFMEYR SA, 1999, GECCO-99: PROCEEDINGS OF THE GENETIC AND EVOLUTIONARY COMPUTATION CONFERENCE, P1289;JANEWAY C, …	THIS PAPER SUMMARISES THE CURRENT LITERATURE ON IMMUNE SYSTEM FUNCTION AND BEHAVIOUR, INCLUDING PATTERN RECOGNITION RECEPTORS, DANGER THEORY, CENTRAL AND PERIPHERAL TOLERANCE, AND MEMORY CELLS. AN ARTIFICIAL IMMUNE SYSTEM FRAMEWORK IS THEN PRESENTED BASED ON THE ANALOGIES OF THESE NATURAL SYSTEM COMPONENTS AND A RULE AND FEATURE-BASED PROBLEM REPRESENTATION. A DATA SET FOR INTRUSION DETECTION IS …			WANG, TD LI, X CHEN, SH WANG, X ABBASS, H IBA, H CHEN, G YAO, X		3-540-47331-9	88	UNIV OTAGO, DEPT INFORMAT SCI, DUNEDIN, NEW ZEALAND.;	UNIVERSITY OF OTAGO		UNIV SCI & TECHNOL CHINA, HEFEI, PEOPLES R CHINA	6TH INTERNATIONAL CONFERENCE ON SIMULATED EVOLUTION AND LEARNING	OCT 15-18, 2006		2025-10-09			ARTICLE; PROCEEDINGS PAPER			1611-3349	MMIDDLEMISS@INFOSCIENCE.OTAGO.AC.NZ	95				BFL00		UNIV SCI & TECHNOL CHINA		NEGATIVE SELECTION; DANGER		LECT NOTES COMPUT SC		ENGLISH	13			HEIDELBERGER PLATZ 3, D-14197 BERLIN, GERMANY		8	BERLIN			S	SPRINGER-VERLAG BERLIN	2006
VOGEL A;MARTIN K;SOUKUP K;HALFMANN A;KERNDL M;BRUNNER JS;HOFMANN M;OBERBICHLER L;KOROSEC A;KUTTKE M;DATLER H;KIELER M;MUSIEJOVSKY L;DOHNAL A;SHARIF O;SCHABBAUER G	VOGEL, ANDREA;MARTIN, KATHARINA;SOUKUP, KLARA;HALFMANN, ANGELA;KERNDL, MARTINA;BRUNNER, JULIA S.;HOFMANN, MELANIE;OBERBICHLER, LAURA;KOROSEC, ANA;KUTTKE, MARIO;DATLER, HANNES;KIELER, MARKUS;MUSIEJOVSKY, LASZLO;DOHNAL, ALEXANDER;SHARIF, OMAR;SCHABBAUER, GERNOT	BAKDASH G, 2013, FRONT IMMUNOL, V4, DOI 10.3389/FIMMU.2013.00053;BROOKS DG, 2008, P NATL ACAD SCI USA, V105, P20428, DOI 10.1073/PNAS.0811139106;CEREZO M, 2018, NAT MED, V24, P1877, DOI 10.1038/S41591-018-0217-1;CHEN MY, 2012, J NEUROIMMUNOL, V242, P39, DOI 10.1016/J.JNEUROIM.2011.10.014;CHEN SM, 2019, J IMMUNOTHER CANCER, V7, DOI 10.1186/S40425-019-0770-2;CHEN WJ, 2003, J EXP MED, V198, P1875, D…	DENDRITIC CELLS (DCS) INDUCE PERIPHERAL T CELL TOLERANCE, BUT CELL-INTRINSIC SIGNALING CASCADES GOVERNING THEIR STABLE TOLEROGENESIS REMAIN POORLY DEFINED. JANUS KINASE 1 (JAK1) TRANSDUCES CYTOKINE-RECEPTOR SIGNALING, AND JAK INHIBITORS (JAKINIBS), INCLUDING JAK1-SPECIFIC FILGOTINIB, BREAK INFLAMMATORY CYCLES IN AUTOIMMUNITY. HERE, WE REPORT IN HETEROGENEOUS DC POPULATIONS OF MULTIPLE SECONDARY L…	110420						MED UNIV VIENNA, CTR PHYSIOL & PHARMACOL, LINST VASC BIOL, VIENNA, AUSTRIA.; CHRISTIAN DOPPLER LAB ARGININE METAB RHEUMATOID A, VIENNA, AUSTRIA.; ST ANNA CHILDRENS CANC RES INST, VIENNA, AUSTRIA.; UNIV LAUSANNE, LUDWIG INST CANC RES, DEPT ONCOL, LAUSANNE, SWITZERLAND.; MEM SLOAN KETTERING CANC CTR, SLOAN KETTERING INST, CELL BIOL PROGRAM, NEW YORK, NY USA.; APEIRON BIOL AG, VIENNA, AUSTRIA.;	MEDICAL UNIVERSITY OF VIENNA; SAINT ANNA CHILDREN'S HOSPITAL; ST. ANNA CHILDREN'S CANCER RESEARCH INSTITUTE (CCRI); UNIVERSITY OF LAUSANNE; LUDWIG INSTITUTE FOR CANCER RESEARCH; MEMORIAL SLOAN KETTERING CANCER CENTER						2025-10-09		10.1016/j.celrep.2022.110420	ARTICLE	FEB 2022			ALEXANDER.DOHNAL@APEIRON-BIOLOGICS.COM; OMAR.SHARIF@MEDUNIWIEN.AC.AT; GERNOT.SCHABBAUER@MEDUNIWIEN.AC.AT			FWF [30026, 31106, 31568]; CHRISTIAN DOPPLER LABORATORY FOR ARGININE METABOLISM IN RHEUMATOID ARTHRITIS AND MULTIPLE SCLEROSIS; DOC FELLOWSHIP OF THE AUSTRIAN ACADEMY OF SCIENCES	WE WOULD LIKE TO THANK BIRGIT STROBL (UNIVERSITY OF VETERINARY MEDICINE, VIENNA, AUSTRIA) AND TAKAHARU OKADA (RIKEN CENTER FOR INTEGRATIVE MEDICAL SCIENCES, WAKO, JAPAN) FOR KINDLY PROVIDING STAT1-DEFICIENT MICE AND JAK1SPADE BONE MARROW. THIS RESEARCH WAS SUPPORTED BY FWF 30026 AND 31106 (TO M. KUTTKE AND G.S.) AND 31568 TO O.S. AND THE CHRISTIAN DOPPLER LABORATORY FOR ARGININE METABOLISM IN RHE…	ZH9EI				FUNCTION IN-VITRO; INTERFERON-GAMMA; UP-REGULATION; EXPRESSION; INHIBITOR; PD-L1; STAT1; IMMUNOSUPPRESSION; HOMEOSTASIS; DISRUPTION	8	CELL REP	CELL REPORTS	ENGLISH	64	GOLD	VOGEL, ANDREA/0000-0002-2613-140X; BRUNNER, JULIA STEFANIE/0000-0002-3195-147X; HALFMANN, ANGELA/0000-0002-1068-3322; SOUKUP, KLARA/0000-0003-2764-4845; KUTTKE, MARIO/0000-0003-3517-2841;	50 HAMPSHIRE ST, FLOOR 5, CAMBRIDGE, MA 02139 USA	FEB 22	24	CAMBRIDGE	35196494		J	CELL PRESS	2022
KATZ JD;JANSSEN EM	KATZ, JONATHAN D.;JANSSEN, EDITH M.	ALLAN RS, 2006, IMMUNITY, V25, P153, DOI 10.1016/J.IMMUNI.2006.04.017;ANDERSON MS, 2005, IMMUNITY, V23, P227, DOI 10.1016/J.IMMUNI.2005.07.005;ANDERSON MS, 2002, SCIENCE, V298, P1395, DOI 10.1126/SCIENCE.1075958;ANDRE I, 1996, P NATL ACAD SCI USA, V93, P2260, DOI 10.1073/PNAS.93.6.2260;ATKINSON MA, 2005, DIABETES, V54, P1253, DOI 10.2337/DIABETES.54.5.1253;BACHEM A, 2010, J EXP MED, V207, P1273, …	IN TYPE 1 DIABETES (T1D), A BREAK IN CENTRAL AND PERIPHERAL TOLERANCE RESULTS IN ANTIGEN-SPECIFIC T CELLS DESTROYING INSULIN-PRODUCING, PANCREATIC BETA CELLS. HEREIN, WE DISCUSS THE CRITICAL SUB-POPULATION OF DENDRITIC CELLS RESPONSIBLE FOR MEDIATING BOTH THE CROSS-PRESENTATION OF ISLET ANTIGEN TO CD8(+) T CELLS AND THE DIRECT PRESENTATION OF BETA CELL ANTIGEN TO CD4(+) T CELLS. THESE CELLS, TERM…						2873	UNIV CINCINNATI, COLL MED, CINCINNATI CHILDRENS RES FDN, DIV ENDOCRINOL,DEPT PEDIAT, CINCINNATI, OH 45229 USA.; UNIV CINCINNATI, COLL MED, CINCINNATI CHILDRENS RES FDN, DIV MOL IMMUNOL,DEPT PEDIAT, CINCINNATI, OH 45229 USA.;	UNIVERSITY SYSTEM OF OHIO; UNIVERSITY OF CINCINNATI; CINCINNATI CHILDREN'S HOSPITAL MEDICAL CENTER; CINCINNATI CHILDREN'S HOSPITAL RESEARCH FOUNDATION; UNIVERSITY SYSTEM OF OHIO; UNIVERSITY OF CINCINNATI; CINCINNATI CHILDREN'S HOSPITAL MEDICAL CENTER; CINCINNATI CHILDREN'S HOSPITAL RESEARCH FOUNDATION						2025-10-09	TYPE 1 DIABETES; NOD MICE; MEROCYTIC DENDRITIC CELLS; TOLERANCE	10.1007/s00018-011-0730-6	REVIEW			1420-9071	JONATHAN.KATZ@CCHMC.ORG; EDITH.JANSSEN@CCHMC.ORG	2883		NCI NIH HHS [R01 CA138617] FUNDING SOURCE: MEDLINE; NIAID NIH HHS [R21 AI079545] FUNDING SOURCE: MEDLINE; NIDDK NIH HHS [R01 DK081175, R01 DK090978] FUNDING SOURCE: MEDLINE		808DS				NONOBESE DIABETIC MICE; PRONE NOD MICE; APOPTOTIC CELLS; IN-VIVO; CROSS-PRESENTATION; CD8-T-CELL MEMORY; CD4-T-CELL HELP; ISLET-ANTIGEN; CUTTING EDGE; NEONATAL-RAT	17	CELL MOL LIFE SCI	CELL. MOL. LIFE SCI.	ENGLISH	103		KATZ, JONATHAN/0000-0002-9864-2268; JANSSEN, EDITH/0000-0001-7881-6307	PICASSOPLATZ 4, BASEL, 4052, SWITZERLAND	SEP	11	BASEL	21626409		J	SPRINGER BASEL AG	2011
METELLI A;SALEM M;WALLACE CH;WU BX;LI AQ;LI X;LI ZH	METELLI, ALESSANDRA;SALEM, MOHAMMAD;WALLACE, CAROLINE H.;WU, BILL X.;LI, ANQI;LI, XUE;LI, ZIHAI	ANDRÉ P, 2002, CIRCULATION, V106, P896, DOI 10.1161/01.CIR.0000028962.04520.01;ANNES JP, 2004, J CELL BIOL, V165, P723, DOI 10.1083/JCB.200312172;ANNES JP, 2003, J CELL SCI, V116, P217, DOI 10.1242/JCS.00229;CARRILLO-GALVEZ AB, 2015, STEM CELLS, V33, P183, DOI 10.1002/STEM.1821;BERNARD JJ, 2009, ARTERIOSCL THROM VAS, V29, P1874, DOI 10.1161/ATVBAHA.109.193805;BONNELYKKE K, 2013, NAT GENET, V45, P…	GARP (GLYCOPROTEIN-A REPETITIONS PREDOMINANT) IS A TYPE I TRANSMEMBRANE CELL SURFACE DOCKING RECEPTOR FOR LATENT TRANSFORMING GROWTH FACTOR-BETA (TGF-BETA) THAT IS ABUNDANTLY EXPRESSED ON REGULATORY T LYMPHOCYTES AND PLATELETS. GARP REGULATES THE AVAILABILITY OF MEMBRANE-BOUND LATENT TGF-BETA AND MODULATES ITS ACTIVATION. FOR THIS REASON, GARP EXPRESSION ON IMMUNE AND NON-IMMUNE CELLS IS INVOLVED…	24						MED UNIV SOUTH CAROLINA, DEPT MICROBIOL & IMMUNOL, HOLLINGS CANC CTR, CHARLESTON, SC 29425 USA.; HARVARD MED SCH, CHILDRENS HOSP BOSTON, BOSTON, MA 02115 USA.; ZHENGZHOU UNIV, SCH MED, AFFILIATED HOSP 1, ZHENGZHOU 450052, HENAN, PEOPLES R CHINA.;	MEDICAL UNIVERSITY OF SOUTH CAROLINA; HARVARD UNIVERSITY; HARVARD UNIVERSITY MEDICAL AFFILIATES; BOSTON CHILDREN'S HOSPITAL; HARVARD MEDICAL SCHOOL; ZHENGZHOU UNIVERSITY						2025-10-09	TGF-BETA; GARP; TREG; IMMUNE TOLERANCE; CANCER; PLATELETS	10.1186/s13045-018-0570-z	REVIEW			1756-8722	ZIHAI@MUSC.EDU			NIH [CA186866, CA213290, CA188419, AI077283]; HOLLINGS CANCER CENTER'S CANCER CENTER SUPPORT GRANT [P30CA138313]; SOUTH CAROLINA SMARTSTATE CENTER OF EXCELLENCE	THIS WORK WAS SUPPORTED BY MULTIPLE NIH GRANTS CA186866, CA213290, CA188419, AND AI077283 (TO Z.L.) AND HOLLINGS CANCER CENTER'S CANCER CENTER SUPPORT GRANT P30CA138313. ZL IS THE ABNEY SCHOLAR FOR STEM CELL BIOLOGY AND THERAPY AND IS SUPPORTED BY THE SOUTH CAROLINA SMARTSTATE CENTER OF EXCELLENCE.	FW8BS				TOLL-LIKE RECEPTORS; CARCINOMA-ASSOCIATED FIBROBLASTS; T REGULATORY CELLS; ACTIVE TGF-BETA-1; SURFACE EXPRESSION; MASTER CHAPERONE; IN-VIVO; GENE; INTEGRIN; ACTIVATION		J HEMATOL ONCOL	J. HEMATOL. ONCOL.	ENGLISH	108	GREEN SUBMITTED, GOLD	SALEM, MOHAMMAD/0000-0003-3214-3711; WALLACE, CAROLINE/0000-0001-8960-756X;	CAMPUS, 4 CRINAN ST, LONDON N1 9XW, ENGLAND	FEB 20	11	LONDON	29458436		J	BMC	2018
NADAFI R;DE GRAÇA CG;KEUNING ED;KONING JJ;DE KIVIT S;KONIJN T;HENRI S;BORST J;REIJMERS RM;VAN BAARSEN LGM;MEBIUS RE	NADAFI, REZA;DE GRACA, CATARINA GAGO;KEUNING, EELCO D.;KONING, JASPER J.;DE KIVIT, SANDER;KONIJN, TANJA;HENRI, SANDRINE;BORST, JANNIE;REIJMERS, ROGIER M.;VAN BAARSEN, LISA G. M.;MEBIUS, REINA E.	ABBAS AK, 2018, SCI IMMUNOL, V3, DOI 10.1126/SCIIMMUNOL.AAT1482;AKAMATSU M, 2019, SCI IMMUNOL, V4, DOI 10.1126/SCIIMMUNOL.AAW2707;AMIR ED, 2013, NAT BIOTECHNOL, V31, P545, DOI 10.1038/NBT.2594;ANDERSON MS, 2002, SCIENCE, V298, P1395, DOI 10.1126/SCIENCE.1075958;ARROYO-VILLA I, 2014, ARTHRITIS RES THER, V16, DOI 10.1186/S13075-014-0500-6;ASCHENBRENNER K, 2007, NAT IMMUNOL, V8, P351, DOI 10.1038/NI…	WITHIN LYMPH NODES (LNS), T FOLLICULAR HELPER (T-FH) CELLS HELP B CELLS TO PRODUCE ANTIBODIES, WHICH CAN EITHER BE PROTECTIVE OR AUTOREACTIVE. HERE, WE DEMONSTRATE THAT MURINE LN STROMAL CELLS (LNSCS) SUPPRESS THE FORMATION OF AUTOREACTIVE T-FH CELLS IN AN ANTIGEN-SPECIFIC MANNER, THEREBY SIGNIFICANTLY REDUCING GERMINAL CENTER B CELL RESPONSES DIRECTED AGAINST THE SAME SELF-ANTIGEN. MECHANISTICAL…						4110	VRIJE UNIV AMSTERDAM, AMSTERDAM INFECT & IMMUN INST, DEPT MOL CELL BIOL & IMMUNOL, AMSTERDAM UMC, AMSTERDAM, NETHERLANDS.; LEIDEN UNIV, DEPT IMMUNOHEMATOL & BLOOD TRANSFUS, MED CTR, LEIDEN, NETHERLANDS.; LEIDEN UNIV, ONCODE INST, MED CTR, LEIDEN, NETHERLANDS.; AIX MARSEILLE UNIV, CTR IMMUNOL MARSEILLE LUMINY, CNRS, INSERM, F-13288 MARSEILLE, FRANCE.; AMSTERDAM UMC, AMSTERDAM INFECT & IMMUN INST, …	UNIVERSITY OF AMSTERDAM; VRIJE UNIVERSITEIT AMSTERDAM; LEIDEN UNIVERSITY; LEIDEN UNIVERSITY MEDICAL CENTER (LUMC); LEIDEN UNIVERSITY -EXCL LUMC; LEIDEN UNIVERSITY - EXCL LUMC; LEIDEN UNIVERSITY; LEIDEN UNIVERSITY MEDICAL CENTER (LUMC); INSTITUT NATIONAL DE LA SANTE ET DE LA RECHERCHE MEDICALE (INSERM); AIX-MARSEILLE UNIVERSITE; CENTRE NATIONAL DE LA RECHERCHE SCIENTIFIQUE (CNRS); UNIVERSITY OF AM…						2025-10-09		10.1016/j.celrep.2020.03.007	ARTICLE				R.MEBIUS@AMSTERDAMUMC.NL	+		REUMAFONDS [14-2-403]; NWO-ALW [ALWOP.271]; NWO-ZONMW [VENI 916.13.011, VIDI 917183711, TOP 01217014]	WE THANK M.M.J. VAN GOOL, M.N. ERKELENS, A.C. BREEDVELD, A.V. BOS, T. SMEEKES, I. LICHT, AND H. VAN DER LAAN FOR EXCELLENT TECHNICAL SUPPORT. THIS WORK WAS FINANCIALLY SUPPORTED BY GRANTS FROM REUMAFONDS (14-2-403 TO R.E.M.), NWO-ALW (ALWOP.271 TO J.J.K.), AND NWO-ZONMW (VENI 916.13.011 TO R.M.R.; VIDI 917183711 TO L.G.M.V.B.; TOP 01217014 TO R.E.M. AND L.G.M.V.B.).	KX6LA				CXC CHEMOKINE RECEPTOR-5; THYMIC EPITHELIAL-CELLS; PERIPHERAL TOLERANCE; FOXP3 LOCUS; TGF-BETA; EXPRESSION; INTERLEUKIN-2; EXPANSION; DIFFERENTIATION; SELECTION	12	CELL REP	CELL REPORTS	ENGLISH	70	GREEN SUBMITTED, GOLD	HENRI, SANDRINE/0000-0002-8980-9193; NADAFI, REZA/0000-0002-6769-4145; BORST, JANNIE/0000-0002-8043-5009; DE KIVIT, SANDER/0000-0003-0148-7802; MEBIUS, REINA/0000-0003-0451-7464; REIJMERS, ROGIER/0000-0001-7471-7715;	50 HAMPSHIRE ST, FLOOR 5, CAMBRIDGE, MA 02139 USA	MAR 24	18	CAMBRIDGE	32209472		J	CELL PRESS	2020
COSTA-PEREIRA S;LANZINGER M;NÚÑEZ N;VILLAR-VESGA J;ANDREADOU M;PRISCO F;HÄNE P;ROUSSEL E;KRISHNARAJAH S;LINDEMANN RC;OBERBICHLER L;WESTERMANN F;DA SILVA AF;CECCONI V;PINZGER M;TUGUES S;MUNDT S;GRETER M;DE FEO D;BECHER B	COSTA-PEREIRA, SARA;LANZINGER, MARGIT;NUNEZ, NICOLAS;VILLAR-VESGA, JUAN;ANDREADOU, MYRTO;PRISCO, FRANCESCO;HANE, PHILIPP;ROUSSEL, ELSA;KRISHNARAJAH, SINDUYA;LINDEMANN, RACHEL CHANEL;OBERBICHLER, LAURA;WESTERMANN, FREDERIKE;DA SILVA, ANDRE FONSECA;CECCONI, VIRGINIA;PINZGER, MIRJAM;TUGUES, SONIA;MUNDT, SARAH;GRETER, MELANIE;DE FEO, DONATELLA;BECHER, BURKHARD	AMORIM A, 2022, NAT IMMUNOL, V23, P217, DOI 10.1038/S41590-021-01117-7;ANZAI A, 2017, J EXP MED, V214, P3293, DOI 10.1084/JEM.20170689;ASCHERMANN S, 2013, P NATL ACAD SCI USA, V110, P19042, DOI 10.1073/PNAS.1313547110;BECHER B, 2016, IMMUNITY, V45, P963, DOI 10.1016/J.IMMUNI.2016.10.026;BECHER B, 2014, NAT IMMUNOL, V15, P1181, DOI 10.1038/NI.3006;BILLIAU A, 1988, J IMMUNOL, V140, P1506;BLAIR PJ, …	REGULATORY T (T-REG) CELLS ARE CRITICAL FOR MAINTAINING PERIPHERAL TOLERANCE AND PREVENTING AUTOIMMUNITY. T-REG CELL DEPLETION OR DYSFUNCTION RESULTS IN FATAL MULTIORGAN INFLAMMATION LINKED TO UNRESTRAINED EFFECTOR T CELL EXPANSION. HERE, WE COMBINE IN VIVO GENE TARGETING AND FATE-MAPPING WITH HIGH-DIMENSIONAL CYTOMETRY TO IDENTIFY T-REG CELLS' STEADY-STATE FUNCTION AND SUPPRESSIVE MECHANISMS THA…	115642						UNIV ZURICH, INST EXPT IMMUNOL, CH-8057 ZURICH, SWITZERLAND.; NATL UNIV CORDOBA, FAC CHEM SCI, RA-5016 CORDOBA, ARGENTINA.; UNIV ZURICH, VETSUISSE FAC, LAB ANIM MODEL PATHOL, INST VET PATHOL, CH-8057 ZURICH, SWITZERLAND.; F HOFFMANN LA ROCHE LTD, ROCHE INNOVAT CTR BASEL, ROCHE PHARM RES & EARLY DEV, PHARMACEUT SCI, CH-4070 BASEL, SWITZERLAND.; MSD SWITZERLAND, CH-6005 LUZERN, SWITZERLAND.;	UNIVERSITY OF ZURICH; NATIONAL UNIVERSITY OF CORDOBA; UNIVERSITY OF ZURICH; ROCHE HOLDING						2025-10-09		10.1016/j.celrep.2025.CC	ARTICLE				BECHER@IMMUNOLOGY.UZH.CH			SWISS NATIONAL SCIENCE FOUNDATION [310030_219287]; EUROPEAN RESEARCH COUNCIL (ERC); UNIVERSITY OF ZURICH [FK-24-027]; SWISS MULTIPLE SCLEROSIS SOCIETY [2023/05]; KURT UND SENTA HERRMANN FOUNDATION; [310030_188450]; [882424]; [K-41302-10-01]	WE ACKNOWLEDGE THE TECHNICAL STAFF FROM THE HISTOLOGY LABORATORY OF THE INSTITUTE OF VETERINARY PATHOLOGY AND MIRKA SCHMID FROM THE DERMATOLOGY DEPARTMENT OF ZURICH UNIVERSITY HOSPITAL FOR THEIR EXCELLENT TECHNICAL SUPPORT. WE EXPRESS OUR GRATITUDE TO DR. LUCY ROBINSON OF INSIGHT EDITING LONDON FOR THE METICULOUS REVIEW AND EDITING OF THE MANUSCRIPT. THIS WORK WAS SUPPORTED BY THE SWISS NATIONAL …	2OS5N				COLONY-STIMULATING FACTOR; IFN-GAMMA; AUTOIMMUNE-DISEASES; MULTIPLE-SCLEROSIS; GROWTH-FACTOR; ACTIVATION; INDUCTION; TOLERANCE; RESPONSES; PROGRAMS	5	CELL REP	CELL REPORTS	ENGLISH	83			50 HAMPSHIRE ST, FLOOR 5, CAMBRIDGE, MA 02139 USA	MAY 27	20	CAMBRIDGE	40315053		J	CELL PRESS	2025
CHALLIER J;BRUNIQUEL D;SEWELL AK;LAUGEL B	CHALLIER, JOHN;BRUNIQUEL, DENIS;SEWELL, ANDREW K.;LAUGEL, BRUNO	CARREGARO V, 2011, J IMMUNOL, V187, P4347, DOI 10.4049/JIMMUNOL.1003404;CHEN M, 2010, IMMUNOL REV, V236, P11, DOI 10.1111/J.1600-065X.2010.00916.X;CHORNY A, 2006, ANN NY ACAD SCI, V1088, P187, DOI 10.1196/ANNALS.1366.004;COLE DK, 2009, J BIOL CHEM, V284, P27281, DOI 10.1074/JBC.M109.022509;DRIESEN J, 2008, IMMUNOBIOLOGY, V213, P849, DOI 10.1016/J.IMBIO.2008.07.026;GESSI S, 2008, BIOCHEM PHARMACOL…	MULTIPLE ENDOGENOUS MECHANISMS THAT REGULATE IMMUNE AND INFLAMMATORY PROCESSES CONTRIBUTE TO THE MAINTENANCE OF PERIPHERAL TOLERANCE AND PREVENT CHRONIC INFLAMMATION IN MAMMALS. YET PATHOGENS AND TUMOURS ARE ABLE TO EXPLOIT THESE HOMEOSTATIC PATHWAYS TO FOSTER IMMUNOSUPPRESSIVE MICROENVIRONMENTS AND EVADE IMMUNE SURVEILLANCE. THE RELEASE OF ADENOSINE IN THE EXTRACELLULAR SPACE CONTRIBUTES TO THES…						402	MERCK SERONO SA, GENEVA RES CTR, GENEVA, SWITZERLAND.; CARDIFF UNIV, INST INFECT & IMMUN, SCH MED, CARDIFF CF14 4XN, S GLAM, WALES.;	MERCK KGAA; EMD SERONO INC.; CARDIFF UNIVERSITY						2025-10-09	ADENOSINE; DENDRITIC CELLS; IMMUNOMODULATION; T-CELL PRIMING	10.1111/imm.12053	ARTICLE			1365-2567	LAUGELBF@CARDIFF.AC.UK	410		BIOTECHNOLOGICAL AND BIOLOGICAL SCIENCES RESEARCH COUNCIL (UK) [BB/H001085]	BL AND AKS ARE FUNDED BY THE BIOTECHNOLOGICAL AND BIOLOGICAL SCIENCES RESEARCH COUNCIL (UK) GRANT BB/H001085.	106MF				CYTOKINE PRODUCTION; IMMUNE-RESPONSE; IN-VIVO; RECEPTORS; ANTIGEN; INNATE; ACTIVATION; EXPRESSION; PROTECTION; SYSTEM	4	IMMUNOLOGY	IMMUNOLOGY	ENGLISH	49	GREEN PUBLISHED	SEWELL, ANDREW/0000-0003-3194-3135;	111 RIVER ST, HOBOKEN 07030-5774, NJ USA	APR	9	HOBOKEN	23278551		J	WILEY	2013
PEARSON RM;CASEY LM;HUGHES KR;MILLER SD;SHEA LD	PEARSON, RYAN M.;CASEY, LIAM M.;HUGHES, KEVIN R.;MILLER, STEPHEN D.;SHEA, LONNIE D.	ABBAS AK, 2013, NAT IMMUNOL, V14, P307, DOI 10.1038/NI.2554;ADAMI J, 2003, BRIT J CANCER, V89, P1221, DOI 10.1038/SJ.BJC.6601219;AFZALI B, 2008, CURR OPIN ORGAN TRAN, V13, P438, DOI 10.1097/MOT.0B013E328309EE31;AGARWAL A, 2014, FRONT IMMUNOL, V5, DOI 10.3389/FIMMU.2014.00555;AGARWAL RK, 2000, J CLIN INVEST, V106, P245, DOI 10.1172/JCI9168;ANDERTON SM, 2002, NAT REV IMMUNOL, V2, P487, DOI 10.1038/…	TECHNOLOGIES THAT INDUCE ANTIGEN-SPECIFIC IMMUNE TOLERANCE BY MIMICKING NATURALLY OCCURRING MECHANISMS HAVE THE POTENTIAL TO REVOLUTIONIZE THE TREATMENT OF MANY IMMUNE-MEDIATED PATHOLOGIES SUCH AS AUTOIMMUNITY, ALLOGRAFT REJECTION, AND ALLERGY. THE IMMUNE SYSTEM INTRINSICALLY HAS CENTRAL AND PERIPHERAL TOLERANCE PATHWAYS FOR ELIMINATING OR MODULATING ANTIGEN-SPECIFIC RESPONSES, WHICH ARE BEING EX…						240	UNIV MICHIGAN, DEPT BIOMED ENGN, 1119 CARL GERSTACKER BLDG,2200 BONISTEEL BLVD, ANN ARBOR, MI 48109 USA.; UNIV MICHIGAN, DEPT CHEM ENGN, 2300 HAYWARD AVE, ANN ARBOR, MI 48105 USA.; NORTHWESTERN UNIV, FEINBERG SCH MED, DEPT MICROBIOL IMMUNOL, 6-713 TARRY BLDG,303 E CHICAGO AVE, CHICAGO, IL 60611 USA.; NORTHWESTERN UNIV, CHEM LIFE PROCESSES INST CLP, EVANSTON, IL 60208 USA.; NORTHWESTERN UNIV, ROBE…	UNIVERSITY OF MICHIGAN SYSTEM; UNIVERSITY OF MICHIGAN; UNIVERSITY OF MICHIGAN SYSTEM; UNIVERSITY OF MICHIGAN; NORTHWESTERN UNIVERSITY; FEINBERG SCHOOL OF MEDICINE; NORTHWESTERN UNIVERSITY; NORTHWESTERN UNIVERSITY; ANN & ROBERT H. LURIE CHILDREN'S HOSPITAL OF CHICAGO; ROBERT H. LURIE COMPREHENSIVE CANCER CENTER						2025-10-09	IMMUNE TOLERANCE; NANOPARTICLE; AUTOIMMUNE DISEASE; TRANSPLANTATION; ALLERGY; DRUG DELIVERY; REGULATORY T CELLS	10.1016/j.addr.2017.04.005	REVIEW			1872-8294	S-D-MILLER@NORTHWESTERN.EDU; LDSHEA@UMICH.EDU	255		NATIONAL INSTITUTES OF HEALTH [EB-013198]	THIS WORK WAS SUPPORTED BY THE NATIONAL INSTITUTES OF HEALTH (GRANT NUMBER EB-013198). CONFLICT OF INTEREST DISCLOSURE: RMP, SDM, AND LDS HAVE FINANCIAL INTERESTS IN COUR PHARMACEUTICALS DEVELOPMENT CO.	FH8CW				REGULATORY T-CELLS; EXPERIMENTAL AUTOIMMUNE ENCEPHALOMYELITIS; RETROVIRAL GENE-THERAPY; MOLECULAR-MECHANISMS; B-CELLS; NANOPARTICLE PLATFORM; PLGA-NANOPARTICLES; LIVER INFLAMMATION; SELF-TOLERANCE; TAM RECEPTORS		ADV DRUG DELIVER REV	ADV. DRUG DELIV. REV.	ENGLISH	158		PEARSON, RYAN/0000-0002-7857-0973	RADARWEG 29, 1043 NX AMSTERDAM, NETHERLANDS	MAY 15	16	AMSTERDAM	28414079		J	ELSEVIER	2017
FORRESTER JV;XU H;LAMBE T;CORNALL R	FORRESTER, J. V.;XU, H.;LAMBE, T.;CORNALL, R.	ALVAREZ D, 2007, J IMMUNOL, V179, P3287, DOI 10.4049/JIMMUNOL.179.5.3287;ANDERSON MS, 2005, IMMUNITY, V23, P227, DOI 10.1016/J.IMMUNI.2005.07.005;ARCURI F, 2006, REPRODUCTION, V131, P175, DOI 10.1530/REP.1.00857;ASKENASY N, 2005, BLOOD, V105, P1396, DOI 10.1182/BLOOD-2004-06-2364;BECHMANN I, 2007, TRENDS IMMUNOL, V28, P5, DOI 10.1016/J.IT.2006.11.007;BENSON JL, 1991, IMMUNOLOGY, V74, P153;CABESTR…	IMMUNE PRIVILEGE IS A CONCEPT THAT HAS COME OF AGE. WHERE PREVIOUSLY IT WAS CONSIDERED TO BE A PASSIVE PHENOMENON RESTRICTED TO CERTAIN SPECIALIZED TISSUES, IT IS NOW VIEWED AS COMPRISING SEVERAL MECHANISMS, BOTH ACTIVE AND PASSIVE, SHARED IN MANY ASPECTS WITH EMERGING NOTIONS OF THE MECHANISMS OF PERIPHERAL TOLERANCE. THE RELATIVE DEGREES OF IMMUNE PRIVILEGE VARY FROM TISSUE TO TISSUE DEPENDING …						372	UNIV ABERDEEN, DEPT OPHTHALMOL, ABERDEEN, SCOTLAND.; UNIV OXFORD, DEPT MED, OXFORD, ENGLAND.;	UNIVERSITY OF ABERDEEN; UNIVERSITY OF OXFORD						2025-10-09		10.1038/mi.2008.27	REVIEW			1935-3456	J.FORRESTER@ABDN.AC.UK	381		MEDICAL RESEARCH COUNCIL [MC_UU_12010/6] FUNDING SOURCE: RESEARCHFISH		366HK				REGULATORY T-CELLS; BLOOD-BRAIN-BARRIER; EXPERIMENTAL AUTOIMMUNE UVEITIS; LONG-TERM ACCEPTANCE; DRAINING LYMPH-NODE; HUMAN HAIR FOLLICLE; FAS LIGAND; ANTERIOR-CHAMBER; DENDRITIC CELLS; IN-VIVO	5	MUCOSAL IMMUNOL	MUCOSAL IMMUNOL.	ENGLISH	121		LAMBE, TERESA/0000-0001-7711-897X; XU, HEPING/0000-0003-4000-931X;	75 VARICK ST, 9TH FLR, NEW YORK, NY 10013-1917 USA	SEP	10	NEW YORK	19079201		J	NATURE PUBLISHING GROUP	2008
HAMILTON-WILLIAMS EE;MARTINEZ X;CLARK J;HOWLETT S;HUNTER KM;RAINBOW DB;WEN L;SHLOMCHIK MJ;KATZ JD;BEILHACK GF;WICKER LS;SHERMAN LA	HAMILTON-WILLIAMS, EMMA E.;MARTINEZ, XAVIER;CLARK, JAN;HOWLETT, SARAH;HUNTER, KARA M.;RAINBOW, DANIEL B.;WEN, LI;SHLOMCHIK, MARK J.;KATZ, JONATHAN D.;BEILHACK, GEORG F.;WICKER, LINDA S.;SHERMAN, LINDA A.	AHUJA A, 2007, J IMMUNOL, V179, P3351, DOI 10.4049/JIMMUNOL.179.5.3351;ANDERSON AC, 2008, J IMMUNOL, V181, P7449, DOI 10.4049/JIMMUNOL.181.11.7449;BEAUDOIN L, 2002, IMMUNITY, V17, P725, DOI 10.1016/S1074-7613(02)00473-9;BELZ GT, 2002, J EXP MED, V196, P1099, DOI 10.1084/JEM.20020861;BENNETT SRM, 1998, NATURE, V393, P478, DOI 10.1038/30996;DAI YD, 2009, DIABETES, V58, P156, DOI 10.2337/DB07-1608;D…	IN HUMANS AND NOD MICE, DEFECTS IN IMMUNE TOLERANCE RESULT IN THE SPONTANEOUS DEVELOPMENT OF TYPE-1-DIABETES. RECENT STUDIES HAVE ASCRIBED A BREAKDOWN IN TOLERANCE TO DYSFUNCTION IN REGULATORY T CELLS THAT IS SECONDARY TO REDUCED IL-2 PRODUCTION BY T CELLS HAVING THE NOD DIABETES SUSCEPTIBILITY REGION INSULIN-DEPENDENT DIABETES 3 (IDD3). IN THIS STUDY, WE DEMONSTRATE A PERIPHERAL TOLERANCE DEFECT…						1533	SCRIPPS RES INST, DEPT IMMUNOL & MICROBIOL SCI, LA JOLLA, CA 92037 USA.; UNIV CAMBRIDGE, CAMBRIDGE INST MED RES, DEPT MED GENET, JUVENILE DIABET RES FDN WELLCOME TRUST DIABET & I, CAMBRIDGE, ENGLAND.; YALE UNIV, SCH MED, ENDOCRINOL SECT, NEW HAVEN, CT USA.; CINCINNATI CHILDRENS RES FDN, DIV ENDOCRINOL, DIABET RES CTR, CINCINNATI, OH 45229 USA.; CINCINNATI CHILDRENS RES FDN, DIV MOL IMMUNOL, DEPT …	SCRIPPS RESEARCH INSTITUTE; UNIVERSITY OF CAMBRIDGE; YALE UNIVERSITY; CINCINNATI CHILDREN'S HOSPITAL MEDICAL CENTER; CINCINNATI CHILDREN'S HOSPITAL RESEARCH FOUNDATION; UNIVERSITY SYSTEM OF OHIO; UNIVERSITY OF CINCINNATI; CINCINNATI CHILDREN'S HOSPITAL MEDICAL CENTER; CINCINNATI CHILDREN'S HOSPITAL RESEARCH FOUNDATION; UNIVERSITY SYSTEM OF OHIO; UNIVERSITY OF CINCINNATI; UNIVERSITY OF VIENNA						2025-10-09		10.4049/jimmunol.0900428	ARTICLE			1550-6606	LSHERMAN@SCRIPPS.EDU	1541		NATIONAL INSTITUTE OF ALLERGY AND INFECTIOUS DISEASE (NIAID) [AT 070351]	THIS WORK WAS SUPPORTED BY NATIONAL INSTITUTE OF ALLERGY AND INFECTIOUS DISEASE (NIAID) GRANT AT 070351.	477LB				GLUTAMIC-ACID DECARBOXYLASE; PERIPHERAL TOLERANCE; B-CELLS; CONGENIC MICE; CUTTING EDGE; SUSCEPTIBILITY; RESISTANCE; INTERLEUKIN-2; INDUCTION; DELETION	3	J IMMUNOL	J. IMMUNOL.	ENGLISH	49	GREEN ACCEPTED, BRONZE	KATZ, JONATHAN/0000-0002-9864-2268; , JAVIER/0000-0002-9668-8457; SHERMAN, LINDA/0000-0001-6422-7069; WEN, LI/0000-0002-8805-2934; HAMILTON-WILLIAMS, EMMA/0000-0003-4892-3691	9650 ROCKVILLE PIKE, BETHESDA, MD 20814 USA	AUG 1	9	BETHESDA	19592648		J	AMER ASSOC IMMUNOLOGISTS	2009
[truncated: 1,827 more rows]
[truncated: 28 more columns]
