# Supplementary material for: Global trends of peripheral immune tolerance research: a bibliometric and visualization analysis
Source: Front Immunol. 2026 Feb 5;17:1730575. doi: 10.3389/fimmu.2026.1730575 (PMC12916357; doi:10.3389/fimmu.2026.1730575)
Supplement: Supplementary file 1 [file DataSheet1.zip › merged original data2.xlsx]

## Sheet: Sheet 1
AU	AF	Author.s..ID	TI	PY	SO	VL	IS	Art..No.	Page.start	Page.end	PP	TC	DI	URL	Affiliations	C1	AB	DE	ID	Molecular.Sequence.Numbers	Chemicals.CAS	FX	CR	Editors	PU	Sponsors	Conference.name	Conference.date	Conference.location	Conference.code	ISSN	ISBN	CODEN	PubMed.ID	LA	DT	Publication.Stage	OA	DB	UT	C1raw	JI	J9	AB_raw	TI_raw	DE_raw	RP	AU_UN	AU1_UN
ELIEH-ALI-KOMI;D;MAURER;M;SIEBENHAAR;F	ELIEH-ALI-KOMI, DANIEL (57192651990); MAURER, MARCUS (55584190300); SIEBENHAAR, FRANK (6507526265)	57192651990; 55584190300; 6507526265	THE IMPACT OF MAST CELLS ON THE ANATOMY, CELLULAR COMMUNICATION, AND MOLECULAR IMMUNE NETWORK OF LYMPH NODES	2025	CLINICAL REVIEWS IN ALLERGY AND IMMUNOLOGY	68	1	35			0	0	10.1007/s12016-025-09050-5	https://www.scopus.com/inward/record.uri?eid=2-s2.0-105001723829&doi=10.1007%2Fs12016-025-09050-5&partnerID=40&md5=d256e1c09473e0f3d35ffae6f2183cb4	HUMBOLDT-UNIVERSITÄT ZU BERLIN, BERLIN, GERMANY; FRAUNHOFER INSTITUTE FOR TRANSLATIONAL MEDICINE AND PHARMACOLOGY ITMP, FRANKFURT AM MAIN, GERMANY	ELIEH-ALI-KOMI, DANIEL, INSTITUTE OF ALLERGOLOGY, HUMBOLDT-UNIVERSITÄT ZU BERLIN, BERLIN, GERMANY, ALLERGOLOGY AND IMMUNOLOGY, FRAUNHOFER INSTITUTE FOR TRANSLATIONAL MEDICINE AND PHARMACOLOGY ITMP, FRANKFURT AM MAIN, GERMANY; MAURER, MARCUS, INSTITUTE OF ALLERGOLOGY, HUMBOLDT-UNIVERSITÄT ZU BERLIN, BERLIN, GERMANY, ALLERGOLOGY AND IMMUNOLOGY, FRAUNHOFER INSTITUTE FOR TRANSLATIONAL MEDICINE AND PH…	LYMPH NODES (LNS) ARE OVOID-SHAPE CAPSULATED STRUCTURES INTERPOSED ALONG THE LYMPHATIC VESSELS. OWING TO THEIR UNIQUE ARCHITECTURE, LNS PLACE IMMUNE CELL TYPES IN DISTINCT COMPARTMENTS ALLOWING EFFECTIVE CONTACT OF ANTIGENS TO THEM. THEIR EFFICIENT FUNCTION RESULTS IN THE CONCENTRATION OF ANTIGENS AND BRIDGING OF ANTIGEN-PRESENTING CELLS LIKE DCS AND B CELLS AND CELLS OF ADAPTIVE IMMUNITY (CIRCUL…	CORTEX; FOLLICLE; GERMINAL CENTER; HODGKIN’S DISEASE; LYMPH NODES; LYMPHANGIOGENESIS; MAST CELLS; MEDULLA	TRYPTASE; TUMOR NECROSIS FACTOR; VASCULOTROPIN C; VASCULOTROPIN D; ADAPTIVE IMMUNITY; ANATOMICAL REGION; ANTIGEN PRESENTING CELL; B LYMPHOCYTE; CELL COMMUNICATION; GERMINAL CENTER; HODGKIN DISEASE; HUMAN; HYPERPLASIA; IMMUNE RESPONSE; IMMUNOCOMPETENT CELL; IMMUNOLOGICAL TOLERANCE; LYMPH FOLLICLE; LYMPH NODE; LYMPHANGIOGENESIS; MAST CELL; NONHUMAN; REVIEW; SOLID TUMOR; T LYMPHOCYTE; VACCINATION; V…		TRYPTASE, 97501-93-4; VASCULOTROPIN C, 171342-42-0, 185969-81-7; VASCULOTROPIN D, 193363-12-1		WILLARD-MACK, CYNTHIA L., NORMAL STRUCTURE, FUNCTION, AND HISTOLOGY OF LYMPH NODES, TOXICOLOGIC PATHOLOGY, 34, 5, PP. 409-424, (2006); REFERENCE MODULE IN BIOMEDICAL SCIENCES, (2014); STATPEARLS, (2023); VAN DEN BROECK, WIM, ANATOMY AND NOMENCLATURE OF MURINE LYMPH NODES: DESCRIPTIVE STUDY AND NOMENCLATORY STANDARDIZATION IN BALB/CANNCRL MICE, JOURNAL OF IMMUNOLOGICAL METHODS, 312, 1-2, PP. 12-19…		SPRINGER						15590267; 10800549		CRVAD	40175843	ENGLISH	REVIEW	FINAL	ALL OPEN ACCESS; GREEN ACCEPTED OPEN ACCESS; GREEN OPEN ACCESS; HYBRID GOLD OPEN ACCESS	SCOPUS	2-S2.0-105001723829	ELIEH-ALI-KOMI, DANIEL, INSTITUTE OF ALLERGOLOGY, HUMBOLDT-UNIVERSITÄT ZU BERLIN, BERLIN, GERMANY, ALLERGOLOGY AND IMMUNOLOGY, FRAUNHOFER INSTITUTE FOR TRANSLATIONAL MEDICINE AND PHARMACOLOGY ITMP, FRANKFURT AM MAIN, GERMANY; MAURER, MARCUS, INSTITUTE OF ALLERGOLOGY, HUMBOLDT-UNIVERSITÄT ZU BERLIN, BERLIN, GERMANY, ALLERGOLOGY AND IMMUNOLOGY, FRAUNHOFER INSTITUTE FOR TRANSLATIONAL MEDICINE AND PH…	CLIN. REV. ALLERGY IMMUNOL.	CLIN. REV. ALLERGY IMMUNOL.	Lymph nodes (LNs) are ovoid-shape capsulated structures interposed along the lymphatic vessels. Owing to their unique architecture, LNs place immune cell types in distinct compartments allowing effective contact of antigens to them. Their efficient function results in the concentration of antigens and bridging of antigen-presenting cells like DCs and B cells and cells of adaptive immunity (circul…	The Impact of Mast Cells on the Anatomy, Cellular Communication, and Molecular Immune Network of Lymph Nodes	Cortex; Follicle; Germinal center; Hodgkin’s disease; Lymph nodes; Lymphangiogenesis; Mast cells; Medulla		HUMBOLDT-UNIVERSITÄT ZU BERLIN;HUMBOLDT-UNIVERSITÄT ZU BERLIN;HUMBOLDT-UNIVERSITÄT ZU BERLIN	HUMBOLDT-UNIVERSITÄT ZU BERLIN;HUMBOLDT-UNIVERSITÄT ZU BERLIN;HUMBOLDT-UNIVERSITÄT ZU BERLIN
DING;Y;YU;A;VUJANAC;M;COPSEL;SN;MORO;A;NIVELO;L;DALZELL;M;TCHITCHEK;N;ROSENZWAJG;M;VILLARINO;AV;LEVY;RB;KLATZMANN;D;MALEK;TR	DING, YING (60111267900); YU, AIXIN (24605490800); VUJANAC, MILOŠ (6508216596); COPSEL, SABRINA N. (36463410300); MORO, ALEJANDRO (57204319596); NIVELO, LUIS ALBERTO (57986952700); DALZELL, MOLLY (58556433000); TCHITCHEK, NICOLAS (36617938500); ROSENZWAJG, MICHÈLLE (6603066133); VILLARINO, ALEJANDRO V. (6602705734); LEVY, ROBERT B. (7404061051); KLATZMANN, DAVID R. (26642973200); MALEK, THOMAS R.…	60111267900; 24605490800; 6508216596; 36463410300; 57204319596; 57986952700; 58556433000; 36617938500; 6603066133; 6602705734; 7404061051; 26642973200; 7005085189	BLIMP-1 AND CEACAM1 COOPERATIVELY REGULATE HUMAN TREG HOMEOSTASIS AND FUNCTION TO CONTROL XENOGENEIC GVHD	2025	JCI INSIGHT	10	18				0	0	10.1172/jci.insight.183676	https://www.scopus.com/inward/record.uri?eid=2-s2.0-105016805860&doi=10.1172%2Fjci.insight.183676&partnerID=40&md5=a3809ed535158ae7ea2a241f9b3c4618	UNIVERSITY OF MIAMI LEONARD M. MILLER SCHOOL OF MEDICINE, MIAMI, UNITED STATES; IMMUNOLOGY - IMMUNOPATHOLOGY - IMMUNOTHERAPY, PARIS, FRANCE	DING, YING, UNIVERSITY OF MIAMI LEONARD M. MILLER SCHOOL OF MEDICINE, MIAMI, UNITED STATES; YU, AIXIN, UNIVERSITY OF MIAMI LEONARD M. MILLER SCHOOL OF MEDICINE, MIAMI, UNITED STATES; VUJANAC, MILOŠ, UNIVERSITY OF MIAMI LEONARD M. MILLER SCHOOL OF MEDICINE, MIAMI, UNITED STATES;UNIVERSITY OF MIAMI LEONARD M. MILLER SCHOOL OF MEDICINE, MIAMI, UNITED STATES; MORO, ALEJANDRO, UNIVERSITY OF MIAMI LEON…	REGULATORY T CELLS (TREGS) ARE ESSENTIAL FOR PERIPHERAL TOLERANCE AND DEPEND ON TCR AND IL-2 RECEPTOR (IL-2R) SIGNALING FOR THEIR HOMEOSTASIS AND FUNCTION. IN MICE, IL-2-DEPENDENT B-LYMPHOCYTE-INDUCED MATURATION PROTEIN 1 (BLIMP-1) CONTRIBUTES TO TREG HOMEOSTASIS. BLIMP-1 IS A MAJOR TRANSCRIPTIONAL HUB IN HUMAN TREGS, BUT ITS MECHANISMS OF ACTION REMAIN UNDEFINED. HERE, USING CRISPR/CAS9 ABLATION…	ADAPTIVE IMMUNITY; AUTOIMMUNE DISEASES; AUTOIMMUNITY; IMMUNOLOGY; IMMUNOTHERAPY	B LYMPHOCYTE INDUCED MATURATION PROTEIN 1; CARCINOEMBRYONIC ANTIGEN RELATED CELL ADHESION MOLECULE 1; CD66 ANTIGENS; CELL ADHESION MOLECULE; INTERLEUKIN 2; LEUKOCYTE ANTIGEN; PRDM1 PROTEIN, HUMAN; ANIMAL; CELL PROLIFERATION; GENETICS; GRAFT VERSUS HOST REACTION; HOMEOSTASIS; HUMAN; IMMUNOLOGY; METABOLISM; MOUSE; REGULATORY T LYMPHOCYTE; SIGNAL TRANSDUCTION; ANIMALS; ANTIGENS, CD; CEACAM1 PROTEIN;…		INTERLEUKIN 2, 85898-30-2; ANTIGENS, CD; CD66 ANTIGENS; CEACAM1 PROTEIN; CELL ADHESION MOLECULES; INTERLEUKIN-2; POSITIVE REGULATORY DOMAIN I-BINDING FACTOR 1; PRDM1 PROTEIN, HUMAN										23793708			40773294	ENGLISH	ARTICLE	FINAL		SCOPUS	2-S2.0-105016805860	DING, YING, UNIVERSITY OF MIAMI LEONARD M. MILLER SCHOOL OF MEDICINE, MIAMI, UNITED STATES; YU, AIXIN, UNIVERSITY OF MIAMI LEONARD M. MILLER SCHOOL OF MEDICINE, MIAMI, UNITED STATES; VUJANAC, MILOŠ, UNIVERSITY OF MIAMI LEONARD M. MILLER SCHOOL OF MEDICINE, MIAMI, UNITED STATES; COPSEL, SABRINA N., UNIVERSITY OF MIAMI LEONARD M. MILLER SCHOOL OF MEDICINE, MIAMI, UNITED STATES; MORO, ALEJANDRO, UNI…	JCI INSIGHT	JCI INSIGHT	Regulatory T cells (Tregs) are essential for peripheral tolerance and depend on TCR and IL-2 receptor (IL-2R) signaling for their homeostasis and function. In mice, IL-2-dependent B-lymphocyte-induced maturation protein 1 (BLIMP-1) contributes to Treg homeostasis. BLIMP-1 is a major transcriptional hub in human Tregs, but its mechanisms of action remain undefined. Here, using CRISPR/Cas9 ablation…	BLIMP-1 and CEACAM1 cooperatively regulate human Treg homeostasis and function to control xenogeneic GVHD	Adaptive immunity; Autoimmune diseases; Autoimmunity; Immunology; Immunotherapy		UNIVERSITY OF MIAMI LEONARD M. MILLER SCHOOL OF MEDICINE;UNIVERSITY OF MIAMI LEONARD M. MILLER SCHOOL OF MEDICINE;UNIVERSITY OF MIAMI LEONARD M. MILLER SCHOOL OF MEDICINE;UNIVERSITY OF MIAMI LEONARD M. MILLER SCHOOL OF MEDICINE;UNIVERSITY OF MIAMI LEONARD M. MILLER SCHOOL OF MEDICINE;UNIVERSITY OF MIAMI LEONARD M. MILLER SCHOOL OF MEDICINE;UNIVERSITY OF MIAMI LEONARD M. MILLER SCHOOL OF MEDICINE;…	UNIVERSITY OF MIAMI LEONARD M. MILLER SCHOOL OF MEDICINE;UNIVERSITY OF MIAMI LEONARD M. MILLER SCHOOL OF MEDICINE;UNIVERSITY OF MIAMI LEONARD M. MILLER SCHOOL OF MEDICINE;UNIVERSITY OF MIAMI LEONARD M. MILLER SCHOOL OF MEDICINE;UNIVERSITY OF MIAMI LEONARD M. MILLER SCHOOL OF MEDICINE;UNIVERSITY OF MIAMI LEONARD M. MILLER SCHOOL OF MEDICINE;UNIVERSITY OF MIAMI LEONARD M. MILLER SCHOOL OF MEDICINE;…
XIE;N;SHEN;G;HUANG;C;ZHU;H	XIE, NA (57204581276); SHEN, GUOBO (24831225900); HUANG, CANHUA (23027565600); ZHU, HUILI (55515059800)	57204581276; 24831225900; 23027565600; 55515059800	NEOANTIGEN-DRIVEN PERSONALIZED TUMOR THERAPY: AN UPDATE FROM DISCOVERY TO CLINICAL APPLICATION	2025	CHINESE MEDICAL JOURNAL	138	17		2057	2090	0	0	10.1097/CM9.0000000000003708	https://www.scopus.com/inward/record.uri?eid=2-s2.0-105012497792&doi=10.1097%2FCM9.0000000000003708&partnerID=40&md5=51fd569792b816bd16f576582ca062b1	WEST CHINA SCHOOL OF MEDICINE/WEST CHINA HOSPITAL OF SICHUAN UNIVERSITY, CHENGDU, CHINA; SICHUAN UNIVERSITY, CHENGDU, CHINA; TIANFU JINCHENG LABORATORY, CHENGDU, CHINA; WEST CHINA SECOND UNIVERSITY HOSPITAL, CHENGDU, CHINA	XIE, NA, DEPARTMENT OF BIOTHERAPY, WEST CHINA SCHOOL OF MEDICINE/WEST CHINA HOSPITAL OF SICHUAN UNIVERSITY, CHENGDU, CHINA, SICHUAN UNIVERSITY, CHENGDU, CHINA; SHEN, GUOBO, DEPARTMENT OF BIOTHERAPY, WEST CHINA SCHOOL OF MEDICINE/WEST CHINA HOSPITAL OF SICHUAN UNIVERSITY, CHENGDU, CHINA; HUANG, CANHUA, DEPARTMENT OF BIOTHERAPY, WEST CHINA SCHOOL OF MEDICINE/WEST CHINA HOSPITAL OF SICHUAN UNIVERSIT…	NEOANTIGENS EXHIBIT HIGH IMMUNOGENIC POTENTIAL AND CONFER A UNIQUENESS TO TUMOR CELLS, MAKING THEM IDEAL TARGETS FOR PERSONALIZED CANCER IMMUNOTHERAPY. NEOANTIGENS ORIGINATE FROM TUMOR-SPECIFIC GENETIC ALTERATIONS, ABNORMAL VIRAL INFECTIONS, OR OTHER BIOLOGICAL MECHANISMS, INCLUDING ATYPICAL RNA SPLICING EVENTS AND POST-TRANSLATIONAL MODIFICATIONS (PTMS). THESE NEOANTIGENS ARE RECOGNIZED AS FOREI…	ADOPTIVE CELL THERAPY; ANTIBODY-BASED THERAPY; CANCER VACCINE; IMMUNE CHECKPOINT INHIBITOR; IMMUNOTHERAPY; NEOANTIGEN; T-CELL RECEPTOR MIMIC ANTIBODY	CANCER VACCINE; IMMUNE CHECKPOINT INHIBITOR; T LYMPHOCYTE RECEPTOR; TUMOR ANTIGEN; ADOPTIVE TRANSFER; ANTIBODY THERAPY; ARTIFICIAL INTELLIGENCE; CANCER IMMUNIZATION; CANCER IMMUNOTHERAPY; CANCER THERAPY; DRUG DEVELOPMENT; FORECASTING; HIGH THROUGHPUT SEQUENCING; HUMAN; IMMUNE RESPONSE; IMMUNE SYSTEM; IMMUNOGENICITY; IMMUNOLOGICAL TOLERANCE; IMMUNOTHERAPY; MASS SPECTROMETRY; PROTEIN PROCESSING; RE…		ANTIGENS, NEOPLASM; CANCER VACCINES	THIS WORK WAS SUPPORTED BY GRANTS FROM NATIONAL KEY RESEARCH & DEVELOPMENT PROGRAM OF CHINA (NOS. 2023YFC3402100, 2020YFA0509400); GUANGDONG BASIC AND APPLIED BASIC RESEARCH FOUNDATION (NO. 2019B030302012); NATIONAL NATURAL SCIENCE FOUNDATION OF CHINA (NOS. 81821002, 82130082, AND 81790251); 1\U00B73\U00B75 PROJECTS FOR DISCIPLINES OF EXCELLENCE, WEST CHINA HOSPITAL, SICHUAN UNIVERSITY (NOS. ZYGD…	JIANG, MINLIN, ALTERATIONS OF DNA DAMAGE RESPONSE PATHWAY: BIOMARKER AND THERAPEUTIC STRATEGY FOR CANCER IMMUNOTHERAPY, ACTA PHARMACEUTICA SINICA B, 11, 10, PP. 2983-2994, (2021); BRANDENBURG, ANNE, NEXT-GENERATION CANCER VACCINES AND EMERGING IMMUNOTHERAPY COMBINATIONS, TRENDS IN CANCER, 10, 8, PP. 749-769, (2024); MARTÍNEZ-USATORRE, AMAIA, GENERATION OF AFFINITY RANGED ANTIGEN-EXPRESSING TUMOR …		LIPPINCOTT WILLIAMS AND WILKINS						03666999; 25425641		CMDJA	40757404	ENGLISH	REVIEW	FINAL		SCOPUS	2-S2.0-105012497792	XIE, NA, DEPARTMENT OF BIOTHERAPY, WEST CHINA SCHOOL OF MEDICINE/WEST CHINA HOSPITAL OF SICHUAN UNIVERSITY, CHENGDU, CHINA, SICHUAN UNIVERSITY, CHENGDU, CHINA; SHEN, GUOBO, DEPARTMENT OF BIOTHERAPY, WEST CHINA SCHOOL OF MEDICINE/WEST CHINA HOSPITAL OF SICHUAN UNIVERSITY, CHENGDU, CHINA; HUANG, CANHUA, DEPARTMENT OF BIOTHERAPY, WEST CHINA SCHOOL OF MEDICINE/WEST CHINA HOSPITAL OF SICHUAN UNIVERSIT…	CHIN. MED. J.	CHIN. MED. J.	Neoantigens exhibit high immunogenic potential and confer a uniqueness to tumor cells, making them ideal targets for personalized cancer immunotherapy. Neoantigens originate from tumor-specific genetic alterations, abnormal viral infections, or other biological mechanisms, including atypical RNA splicing events and post-translational modifications (PTMs). These neoantigens are recognized as forei…	Neoantigen-driven personalized tumor therapy: An update from discovery to clinical application	Adoptive cell therapy; Antibody-based therapy; Cancer vaccine; Immune checkpoint inhibitor; Immunotherapy; Neoantigen; T-cell receptor mimic antibody		WEST CHINA SCHOOL OF MEDICINE/WEST CHINA HOSPITAL OF SICHUAN UNIVERSITY;WEST CHINA SCHOOL OF MEDICINE/WEST CHINA HOSPITAL OF SICHUAN UNIVERSITY;WEST CHINA SCHOOL OF MEDICINE/WEST CHINA HOSPITAL OF SICHUAN UNIVERSITY;WEST CHINA SECOND UNIVERSITY HOSPITAL	WEST CHINA SCHOOL OF MEDICINE/WEST CHINA HOSPITAL OF SICHUAN UNIVERSITY;WEST CHINA SCHOOL OF MEDICINE/WEST CHINA HOSPITAL OF SICHUAN UNIVERSITY;WEST CHINA SCHOOL OF MEDICINE/WEST CHINA HOSPITAL OF SICHUAN UNIVERSITY;WEST CHINA SECOND UNIVERSITY HOSPITAL
GORDON;S;ROBERTI;A;YONA;S;LIN;H-H	GORDON, SIAMON (57208464452); ROBERTI, ANNABELL (57222231893); YONA, SIMON (6602901174); LIN, HSI HSIEN (7405571613)	57208464452; 57222231893; 6602901174; 7405571613	F4/80, THE PLASMA MEMBRANE ANTIGEN OF MOUSE MACROPHAGES, AN HISTORIC JOURNEY	2025	JOURNAL OF LEUKOCYTE BIOLOGY	117	9	QIAF126			0	0	10.1093/jleuko/qiaf126	https://www.scopus.com/inward/record.uri?eid=2-s2.0-105017093241&doi=10.1093%2Fjleuko%2Fqiaf126&partnerID=40&md5=50aaab5101bf3d1683c24e29eee876f7	CHANG GUNG UNIVERSITY COLLEGE OF MEDICINE, TAOYUAN, TAIWAN; SIR WILLIAM DUNN SCHOOL OF PATHOLOGY, OXFORD, UNITED KINGDOM; UNIVERSITY OF OXFORD MEDICAL SCIENCES DIVISION, OXFORD, UNITED KINGDOM; HEBREW UNIVERSITY OF JERUSALEM, JERUSALEM, ISRAEL	GORDON, SIAMON, GRADUATE INSTITUTE OF BIOMEDICAL SCIENCES, CHANG GUNG UNIVERSITY COLLEGE OF MEDICINE, TAOYUAN, TAIWAN, SIR WILLIAM DUNN SCHOOL OF PATHOLOGY, OXFORD, UNITED KINGDOM; ROBERTI, ANNABELL, UNIVERSITY OF OXFORD MEDICAL SCIENCES DIVISION, OXFORD, UNITED KINGDOM; YONA, SIMON, INSTITUTE OF BIOMEDICAL AND ORAL RESEARCH, HEBREW UNIVERSITY OF JERUSALEM, JERUSALEM, ISRAEL; LIN, HSI HSIEN, GRAD…	AS ITS DISCOVERY NEARS A HALF CENTURY, THE WIDESPREAD USE OF F4/80 ANTIGEN AS A DIFFERENTIATION MARKER OF TISSUE MACROPHAGES OF THE MOUSE, CONTINUES TO RAISE QUESTIONS IN AND BEYOND EXPERIMENTAL CELLULAR IMMUNOLOGY. ITS STRUCTURE AS A 7 TRANSMEMBRANE G PROTEIN-COUPLED RECEPTOR INITIATED THE DISCOVERY OF A DIVERSE FAMILY OF PLASMA MEMBRANE RECEPTORS. THIS REVIEW WILL TRACE MILESTONES OF RESEARCH I…	ADHESION GPCRS; EMR1 AND 2; F4/80 ANTIGEN; MACROPHAGES; MECHANORECEPTOR; MONOCYTES AND MONONUCLEAR PHAGOCYTE SYSTEM; PERIPHERAL TOLERANCE	G PROTEIN COUPLED RECEPTOR; MEMBRANE ANTIGEN; DIFFERENTIATION ANTIGEN; ANTERIOR EYE CHAMBER; CELL DIFFERENTIATION; CELL INTERACTION; CELL MEMBRANE; CELLULAR IMMUNITY; HUMAN; IMMUNOLOGICAL TOLERANCE; LEUKOCYTE; MACROPHAGE; MECHANORECEPTOR; MONOCYTE; MONONUCLEAR PHAGOCYTE; MOUSE; NONHUMAN; PHARMACOLOGY; REVIEW; ANIMAL; HISTORY; IMMUNOLOGY; METABOLISM; ANIMALS; ANTIGENS, DIFFERENTIATION; CELL MEMBRA…		ANTIGENS, DIFFERENTIATION	H.-H.L. WAS SUPPORTED BY CHANG GUNG MEMORIAL HOSPITAL-LINKOU, TAIWAN (CMRPD1M0033) AND THE NATIONAL SCIENCE AND TECHNOLOGY COUNCIL (NSTC) OF TAIWAN (NSTC-113-2320-B-182-009). S.Y. IS SUPPORTED BY THE ISRAEL SCIENCE FOUNDATION (192/20) UNITED STATES-ISRAEL BINATIONAL SCIENCE FOUNDATION (2023024).	AUSTYN, JONATHAN M., F4/80, A MONOCLONAL ANTIBODY DIRECTED SPECIFICALLY AGAINST THE MOUSE MACROPHAGE, EUROPEAN JOURNAL OF IMMUNOLOGY, 11, 10, PP. 805-815, (1981); KÖHLER, GEORGES J.F., CONTINUOUS CULTURES OF FUSED CELLS SECRETING ANTIBODY OF PREDEFINED SPECIFICITY, NATURE, 256, 5517, PP. 495-497, (1975); GORDON, SIAMON, MACROPHAGE-MELANOCYTE HETEROKARYONS: I. PREPARATION AND PROPERTIES, JOURNAL O…		OXFORD UNIVERSITY PRESS						19383673; 07415400		JLBIE	40898835	ENGLISH	REVIEW	FINAL		SCOPUS	2-S2.0-105017093241	GORDON, SIAMON, GRADUATE INSTITUTE OF BIOMEDICAL SCIENCES, CHANG GUNG UNIVERSITY COLLEGE OF MEDICINE, TAOYUAN, TAIWAN, SIR WILLIAM DUNN SCHOOL OF PATHOLOGY, OXFORD, UNITED KINGDOM; ROBERTI, ANNABELL, UNIVERSITY OF OXFORD MEDICAL SCIENCES DIVISION, OXFORD, UNITED KINGDOM; YONA, SIMON, INSTITUTE OF BIOMEDICAL AND ORAL RESEARCH, HEBREW UNIVERSITY OF JERUSALEM, JERUSALEM, ISRAEL; LIN, HSI HSIEN, GRAD…	J. LEUKOC. BIOL.	J. LEUKOC. BIOL.	As its discovery nears a half century, the widespread use of F4/80 antigen as a differentiation marker of tissue macrophages of the mouse, continues to raise questions in and beyond experimental cellular immunology. Its structure as a 7 transmembrane G Protein-Coupled Receptor initiated the discovery of a diverse family of plasma membrane receptors. This review will trace milestones of research i…	F4/80, the plasma membrane antigen of mouse macrophages, an historic journey	adhesion GPCRs; EMR1 and 2; f4/80 antigen; macrophages; mechanoreceptor; monocytes and mononuclear phagocyte system; peripheral tolerance		CHANG GUNG UNIVERSITY COLLEGE OF MEDICINE;UNIVERSITY OF OXFORD MEDICAL SCIENCES DIVISION;HEBREW UNIVERSITY OF JERUSALEM;CHANG GUNG UNIVERSITY COLLEGE OF MEDICINE	CHANG GUNG UNIVERSITY COLLEGE OF MEDICINE;UNIVERSITY OF OXFORD MEDICAL SCIENCES DIVISION;HEBREW UNIVERSITY OF JERUSALEM;CHANG GUNG UNIVERSITY COLLEGE OF MEDICINE
TOCCO;C;OCHANDO;J	TOCCO, CLÉMENTINE (60090110000); OCHANDO, JORDI C. (6506323809)	60090110000; 6506323809	POTENTIAL IMPACT OF EXTRACORPOREAL PHOTOPHERESIS ON TRAINED IMMUNITY AND ORGAN TRANSPLANT ACCEPTANCE	2025	TRANSPLANTATION DIRECT	11	9		E1835		0	7	10.1097/TXD.0000000000001835	https://www.scopus.com/inward/record.uri?eid=2-s2.0-105015486042&doi=10.1097%2FTXD.0000000000001835&partnerID=40&md5=72c0dc622a25ca5f7be1eb36c410eafb	CENTRO NACIONAL DE MICROBIOLOGIA, MAJADAHONDA, SPAIN; ICAHN SCHOOL OF MEDICINE AT MOUNT SINAI, NEW YORK, UNITED STATES	TOCCO, CLÉMENTINE, UNIDAD TRANSPLANTE DE ОŔGANOS, CENTRO NACIONAL DE MICROBIOLOGIA, MAJADAHONDA, SPAIN;UNIDAD TRANSPLANTE DE ОŔGANOS, CENTRO NACIONAL DE MICROBIOLOGIA, MAJADAHONDA, SPAIN, DEPARTMENT OF ONCOLOGICAL SCIENCES, ICAHN SCHOOL OF MEDICINE AT MOUNT SINAI, NEW YORK, UNITED STATES	EXTRACORPOREAL PHOTOPHERESIS (ECP) IS A WELL-ESTABLISHED, SAFE, AND EFFECTIVE IMMUNOMODULATORY THERAPY CURRENTLY USED IN CLINICS TO DECREASE T CELL–MEDIATED IMMUNITY IN VARIOUS DISORDERS, INCLUDING AUTOIMMUNE DISEASES AND CHRONIC REJECTION IN ORGAN TRANSPLANTATION. ALTHOUGH THE ECP PROCEDURE HAS BEEN SHOWN TO INDUCE APOPTOTIC CELLS THAT ARE REINTRODUCED INTO THE PATIENT AT THE END OF THE TREATMEN…					THIS WORK WAS FUNDED BY THE EUROPEAN UNION THROUGH THE EXTRA DOCTORAL NETWORK (GRANT 101119855).	AHRENS, NORBERT, EUROPEAN REFLECTIONS ON NEW INDICATIONS FOR EXTRACORPOREAL PHOTOPHERESIS IN SOLID ORGAN TRANSPLANTATION, TRANSPLANTATION, 102, 8, PP. 1279-1283, (2018); STEPIEN, JULIA, ECP-INDUCED APOPTOSIS: HOW NONINFLAMMATORY CELL DEATH COUNTERBALANCES ISCHEMIA/REPERFUSION INJURY, TRANSPLANTATION DIRECT, 11, 9, (2025); HUTCHINSON, JAMES A., EXTRACORPOREAL PHOTOPHERESIS SUPPRESSES TRANSPLANT FI…		WOLTERS KLUWER HEALTH						23738731				ENGLISH	ARTICLE	FINAL	ALL OPEN ACCESS; GOLD OPEN ACCESS	SCOPUS	2-S2.0-105015486042	TOCCO, CLÉMENTINE, UNIDAD TRANSPLANTE DE ОŔGANOS, CENTRO NACIONAL DE MICROBIOLOGIA, MAJADAHONDA, SPAIN; OCHANDO, JORDI C., UNIDAD TRANSPLANTE DE ОŔGANOS, CENTRO NACIONAL DE MICROBIOLOGIA, MAJADAHONDA, SPAIN, DEPARTMENT OF ONCOLOGICAL SCIENCES, ICAHN SCHOOL OF MEDICINE AT MOUNT SINAI, NEW YORK, UNITED STATES	TRANSPLANT. DIRECT	TRANSPLANT. DIRECT	Extracorporeal photopheresis (ECP) is a well-established, safe, and effective immunomodulatory therapy currently used in clinics to decrease T cell–mediated immunity in various disorders, including autoimmune diseases and chronic rejection in organ transplantation. Although the ECP procedure has been shown to induce apoptotic cells that are reintroduced into the patient at the end of the treatmen…	Potential Impact of Extracorporeal Photopheresis on Trained Immunity and Organ Transplant Acceptance			CENTRO NACIONAL DE MICROBIOLOGIA;ICAHN SCHOOL OF MEDICINE AT MOUNT SINAI	CENTRO NACIONAL DE MICROBIOLOGIA;ICAHN SCHOOL OF MEDICINE AT MOUNT SINAI
TAKAHASHI;H;FUKUDA;K;ITO;Y;AMAGAI;M	TAKAHASHI, HAYATO (57548011700); FUKUDA, KEITARO (56675181600); ITO, YOSHIHIRO (55883508100); AMAGAI, MASAYUKI (7102528405)	57548011700; 56675181600; 55883508100; 7102528405	ANTIGEN-SPECIFIC IMMUNE RESPONSES AND MICROBIOTA INTERACTIONS IN SKIN: INSIGHTS INTO AUTOIMMUNE SKIN DISEASES AND EMERGING THERAPEUTIC STRATEGIES	2025	JOURNAL OF ALLERGY AND CLINICAL IMMUNOLOGY	156	3		557	567	0	0	10.1016/j.jaci.2025.05.021	https://www.scopus.com/inward/record.uri?eid=2-s2.0-105009475397&doi=10.1016%2Fj.jaci.2025.05.021&partnerID=40&md5=633072aa35ff78430187cf501ed35783	KEIO UNIVERSITY SCHOOL OF MEDICINE, TOKYO, JAPAN; RIKEN CENTER FOR INTEGRATIVE MEDICAL SCIENCES, YOKOHAMA, JAPAN	TAKAHASHI, HAYATO, KEIO UNIVERSITY SCHOOL OF MEDICINE, TOKYO, JAPAN; FUKUDA, KEITARO, KEIO UNIVERSITY SCHOOL OF MEDICINE, TOKYO, JAPAN, LABORATORY FOR SKIN HOMEOSTASISL, RIKEN CENTER FOR INTEGRATIVE MEDICAL SCIENCES, YOKOHAMA, JAPAN; ITO, YOSHIHIRO, KEIO UNIVERSITY SCHOOL OF MEDICINE, TOKYO, JAPAN; AMAGAI, MASAYUKI, KEIO UNIVERSITY SCHOOL OF MEDICINE, TOKYO, JAPAN, LABORATORY FOR SKIN HOMEOSTASIS…	THE SKIN PLAYS A VITAL ROLE IN SERVING AS A PHYSICAL AND IMMUNOLOGIC BARRIER AGAINST EXTERNAL INSULTS WHILE ORCHESTRATING COMPLEX IMMUNE RESPONSES. AUTOIMMUNE SKIN DISEASES INCLUDING PEMPHIGUS, VITILIGO, AND ALOPECIA AREATA ILLUSTRATE THE INTRICATE INTERPLAY BETWEEN ANTIGEN-SPECIFIC IMMUNITY AND TISSUE-SPECIFIC PATHOLOGIES. PEMPHIGUS SERVES AS A MODEL TO UNDERSTAND THE DYNAMICS OF PERIPHERAL IMMU…	ALOPECIA AREATA; ANTIGEN-SPECIFIC IMMUNITY; INTERFACE DERMATITIS; MICROBIOTA; MICROORGANISM; PARANEOPLASTIC PEMPHIGUS; PEMPHIGUS VULGARIS; PERIPHERAL TOLERANCE; RESIDENT-MEMORY T CELL; VITILIGO	ANTIGEN; INTERLEUKIN 15; ADAPTIVE IMMUNITY; ALOPECIA AREATA; AUTOIMMUNE SKIN DISEASE; AUTOIMMUNITY; CD8+ T LYMPHOCYTE; COMMENSAL; DERMATITIS; DYSBIOSIS; HOMEOSTASIS; HUMAN; IMMUNE DYSREGULATION; IMMUNE RESPONSE; IMMUNOLOGICAL TOLERANCE; MEMORY T LYMPHOCYTE; MICROBIAL INTERACTION; MICROFLORA; NONHUMAN; PARANEOPLASTIC PEMPHIGUS; PEMPHIGUS; PEMPHIGUS VULGARIS; PHARMACEUTICS; REGULATORY T LYMPHOCYTE;…			THIS WORK WAS SUPPORTED BY GRANT-IN-AID FOR SCIENTIFIC RESEARCH (S) TO M.A. (JP22H04994), GRANT-IN-AID FOR SCIENTIFIC RESEARCH (A) TO H.T. (JP24H00634), GRANT-IN-AID FOR SCIENTIFIC RESEARCH (C) TO Y.I. (JP24K11504) FROM THE JAPAN SOCIETY FOR THE PROMOTION OF SCIENCE, A HEALTH AND LABOR SCIENCES RESEARCH GRANT FOR RESEARCH ON INTRACTABLE DISEASES (23FC1039) FROM THE MINISTRY OF HEALTH, LABOR AND W…	KUBO, AKIHARU, EPIDERMAL BARRIER DYSFUNCTION AND CUTANEOUS SENSITIZATION IN ATOPIC DISEASES, JOURNAL OF CLINICAL INVESTIGATION, 122, 2, PP. 440-447, (2012); MATSUI, TAKESHI K., DISSECTING THE FORMATION, STRUCTURE AND BARRIER FUNCTION OF THE STRATUM CORNEUM, INTERNATIONAL IMMUNOLOGY, 27, 6, PP. 269-280, (2015); KOBAYASHI, TETSURO, CHOREOGRAPHING IMMUNITY IN THE SKIN EPITHELIAL BARRIER, IMMUNITY, 5…		ELSEVIER INC.						00916749; 10976825		JACIB	40466869	ENGLISH	REVIEW	FINAL		SCOPUS	2-S2.0-105009475397	TAKAHASHI, HAYATO, KEIO UNIVERSITY SCHOOL OF MEDICINE, TOKYO, JAPAN; FUKUDA, KEITARO, KEIO UNIVERSITY SCHOOL OF MEDICINE, TOKYO, JAPAN, LABORATORY FOR SKIN HOMEOSTASISL, RIKEN CENTER FOR INTEGRATIVE MEDICAL SCIENCES, YOKOHAMA, JAPAN; ITO, YOSHIHIRO, KEIO UNIVERSITY SCHOOL OF MEDICINE, TOKYO, JAPAN; AMAGAI, MASAYUKI, KEIO UNIVERSITY SCHOOL OF MEDICINE, TOKYO, JAPAN, LABORATORY FOR SKIN HOMEOSTASIS…	J. ALLERGY CLIN. IMMUNOL.	J. ALLERGY CLIN. IMMUNOL.	The skin plays a vital role in serving as a physical and immunologic barrier against external insults while orchestrating complex immune responses. Autoimmune skin diseases including pemphigus, vitiligo, and alopecia areata illustrate the intricate interplay between antigen-specific immunity and tissue-specific pathologies. Pemphigus serves as a model to understand the dynamics of peripheral immu…	Antigen-specific immune responses and microbiota interactions in skin: Insights into autoimmune skin diseases and emerging therapeutic strategies	alopecia areata; antigen-specific immunity; interface dermatitis; microbiota; microorganism; paraneoplastic pemphigus; Pemphigus vulgaris; peripheral tolerance; resident-memory T cell; vitiligo		KEIO UNIVERSITY SCHOOL OF MEDICINE;KEIO UNIVERSITY SCHOOL OF MEDICINE;KEIO UNIVERSITY SCHOOL OF MEDICINE;KEIO UNIVERSITY SCHOOL OF MEDICINE	KEIO UNIVERSITY SCHOOL OF MEDICINE;KEIO UNIVERSITY SCHOOL OF MEDICINE;KEIO UNIVERSITY SCHOOL OF MEDICINE;KEIO UNIVERSITY SCHOOL OF MEDICINE
WEYAND;CM;GORONZY;JJ	WEYAND, CORNELIA M. (35434336300); GORONZY, JOR̈G J. (7102393670)	35434336300; 7102393670	SUSTAINED IMMUNE YOUTH RISKS AUTOIMMUNE DISEASE IN THE AGING HOST	2025	NATURE AGING	5	8		1404	1414	0	0	10.1038/s43587-025-00919-w	https://www.scopus.com/inward/record.uri?eid=2-s2.0-105013559295&doi=10.1038%2Fs43587-025-00919-w&partnerID=40&md5=c7cae78a27eaf63e4450f4c95f48e73f	MAYO CLINIC ALIX SCHOOL OF MEDICINE, ROCHESTER, UNITED STATES; MAYO CLINIC COLLEGE OF MEDICINE AND SCIENCE, ROCHESTER, UNITED STATES; MAYO CLINIC ALIX SCHOOL OF MEDICINE, ROCHESTER, UNITED STATES; STANFORD UNIVERSITY SCHOOL OF MEDICINE, STANFORD, UNITED STATES	MAYO CLINIC ALIX SCHOOL OF MEDICINE, ROCHESTER, UNITED STATES, DEPARTMENT OF IMMUNOLOGY, MAYO CLINIC COLLEGE OF MEDICINE AND SCIENCE, ROCHESTER, UNITED STATES, DEPARTMENT OF CARDIOVASCULAR MEDICINE, MAYO CLINIC ALIX SCHOOL OF MEDICINE, ROCHESTER, UNITED STATES, DEPARTMENT OF MEDICINE, STANFORD UNIVERSITY SCHOOL OF MEDICINE, STANFORD, UNITED STATES;MAYO CLINIC ALIX SCHOOL OF MEDICINE, ROCHESTER, U…	IMMUNE RESPONSES UNDERLYING AUTOIMMUNE DISEASES FOLLOW THE SAME PRINCIPLES THAT PROTECT INDIVIDUALS FROM INFECTION AND MALIGNANCIES. HOWEVER, WHILE PROTECTIVE IMMUNITY WANES WITH PROGRESSIVE AGE, THE RISK FOR AUTOIMMUNE DISEASE STEADILY INCREASES; INCIDENCE RATES FOR MANY AUTOIMMUNE DISEASES PEAK IN LATER LIFE. HERE, WE DISCUSS WHETHER AGING PREDISPOSES TO AUTOIMMUNITY, ARGUING THAT DISEASE PROGR…		ADAPTIVE IMMUNITY; AGING; ARTICLE; AUTOIMMUNE DISEASE; AUTOIMMUNITY; CD4+ T LYMPHOCYTE; DISEASE EXACERBATION; HUMAN; IMMUNE RESPONSE; IMMUNE SYSTEM; IMMUNITY; IMMUNOCOMPETENT CELL; IMMUNOGENICITY; INNATE IMMUNITY; NATURAL KILLER CELL; QUALITY OF LIFE; REGULATORY T LYMPHOCYTE; RISK FACTOR; T LYMPHOCYTE			WE THANK THE MEMBERS OF THEIR RESEARCH TEAMS, THE PATIENTS WHO DONATED RESEARCH SAMPLES, THE ENCRANTZ FAMILY DISCOVERY FUND, THE SOUTHWELL FAMILY DISCOVERY FUND AND THE MARY AND MARK DAVIS PROGRAM IN AUTOIMMUNITY. THE WORK HAS RECEIVED SUPPORT FROM THE NATIONAL INSTITUTES OF HEALTH (R01AR042527, R01AI108906, R01HL142068, U01AI179609, R01HL117913 TO C.M.W. AND R01AI108891, R01AG045779, R01AI129191…	GORONZY, JOR̈G J., MECHANISMS UNDERLYING T CELL AGEING, NATURE REVIEWS IMMUNOLOGY, 19, 9, PP. 573-583, (2019); GORONZY, JOR̈G J., SUCCESSFUL AND MALADAPTIVE T CELL AGING, IMMUNITY, 46, 3, PP. 364-378, (2017); SOTO-HEREDERO, GONZALO, EXTREMELY DIFFERENTIATED T CELL SUBSETS CONTRIBUTE TO TISSUE DETERIORATION DURING AGING, ANNUAL REVIEW OF IMMUNOLOGY, 41, PP. 181-205, (2023); DUGGAL, NIHARIKA ARORA,…		SPRINGER						26628465				ENGLISH	ARTICLE	FINAL		SCOPUS	2-S2.0-105013559295	WEYAND, CORNELIA M., MAYO CLINIC ALIX SCHOOL OF MEDICINE, ROCHESTER, UNITED STATES, DEPARTMENT OF IMMUNOLOGY, MAYO CLINIC COLLEGE OF MEDICINE AND SCIENCE, ROCHESTER, UNITED STATES, DEPARTMENT OF CARDIOVASCULAR MEDICINE, MAYO CLINIC ALIX SCHOOL OF MEDICINE, ROCHESTER, UNITED STATES, DEPARTMENT OF MEDICINE, STANFORD UNIVERSITY SCHOOL OF MEDICINE, STANFORD, UNITED STATES; GORONZY, JOR̈G J., MAYO CLI…	NAT. AGING	NAT. AGING	Immune responses underlying autoimmune diseases follow the same principles that protect individuals from infection and malignancies. However, while protective immunity wanes with progressive age, the risk for autoimmune disease steadily increases; incidence rates for many autoimmune diseases peak in later life. Here, we discuss whether aging predisposes to autoimmunity, arguing that disease progr…	Sustained immune youth risks autoimmune disease in the aging host			STANFORD UNIVERSITY SCHOOL OF MEDICINE;STANFORD UNIVERSITY SCHOOL OF MEDICINE	STANFORD UNIVERSITY SCHOOL OF MEDICINE;STANFORD UNIVERSITY SCHOOL OF MEDICINE
CHEN;J;WANG;X	CHEN, JINGJING (57194398415); WANG, XIAOMING (56224557900)	57194398415; 56224557900	EPIGENETIC REGULATION OF B CELL RESPONSE IN AUTOIMMUNE DISEASES	2025	CURRENT OPINION IN IMMUNOLOGY	95		102582			0	1	10.1016/j.coi.2025.102582	https://www.scopus.com/inward/record.uri?eid=2-s2.0-105007080184&doi=10.1016%2Fj.coi.2025.102582&partnerID=40&md5=0791beeb853436f0477de2f84ee709e3	NANJING MEDICAL UNIVERSITY, NANJING, CHINA; NANJING MEDICAL UNIVERSITY, NANJING, CHINA	CHEN, JINGJING, DEPARTMENT OF IMMUNOLOGY, NANJING MEDICAL UNIVERSITY, NANJING, CHINA; WANG, XIAOMING, NANJING MEDICAL UNIVERSITY, NANJING, CHINA	THE MAINTENANCE OF PERIPHERAL TOLERANCE DEPENDS ON VARIOUS REGULATORY MECHANISMS. THUS, THE BREAKDOWN OF SELF-TOLERANCE LEADS TO THE DEVELOPMENT OF AUTOIMMUNITY. ALTHOUGH THE PATHOGENESIS OF AUTOIMMUNE DISEASES IS COMPLEX, THEY ARE PRIMARILY ANTIBODY MEDIATED. NOTABLY, AUTOREACTIVE ANTIBODIES ARE DETECTABLE IN ∼70% OF PATIENTS WITH RHEUMATOID ARTHRITIS AND HAVE PATHOGENIC EFFECTS. HENCE, IT IS IM…		AUTOANTIBODY; JMJD1C PROTEIN; NUCLEIC ACID BINDING PROTEIN; SIRTUIN 1; TET PROTEIN; TRANSCRIPTION FACTOR EZH2; UNCLASSIFIED DRUG; ANTIBODY PRODUCTION; AUTOIMMUNE DISEASE; B CELL DEPLETION THERAPY; B LYMPHOCYTE; CELL INTERACTION; CYTOGENESIS; EPIGENETIC REGULATION; EPIGENETICS; HUMAN; IMMUNE RESPONSE; NONHUMAN; PLASMA CELL; PROTEIN DEFECT; REVIEW; RHEUMATOID ARTHRITIS; SJOEGREN SYNDROME; SYSTEMIC …			FIGURES WERE CREATED WITH BIORENDER.COM . THIS WORK WAS SUPPORTED BY NATIONAL NATURAL SCIENCE FOUNDATION OF CHINA GRANT 32330036 .	PRIMORAC, DRAGAN, ADAPTIVE IMMUNE RESPONSES AND IMMUNITY TO SARS-COV-2, FRONTIERS IN IMMUNOLOGY, 13, (2022); ZHANG, YAN, EPIGENETIC REGULATION OF B CELL FATE AND FUNCTION DURING AN IMMUNE RESPONSE, IMMUNOLOGICAL REVIEWS, 288, 1, PP. 75-84, (2019); ARVIDSSON, GUSTAV, MULTIMODAL SINGLE-CELL SEQUENCING OF B CELLS IN PRIMARY SJÖGREN'S SYNDROME, ARTHRITIS AND RHEUMATOLOGY, 76, 2, PP. 255-267, (2024); …		ELSEVIER LTD						18790372; 09527915		COPIE	40451141	ENGLISH	REVIEW	FINAL		SCOPUS	2-S2.0-105007080184	CHEN, JINGJING, DEPARTMENT OF IMMUNOLOGY, NANJING MEDICAL UNIVERSITY, NANJING, CHINA; WANG, XIAOMING, NANJING MEDICAL UNIVERSITY, NANJING, CHINA	CURR. OPIN. IMMUNOL.	CURR. OPIN. IMMUNOL.	The maintenance of peripheral tolerance depends on various regulatory mechanisms. Thus, the breakdown of self-tolerance leads to the development of autoimmunity. Although the pathogenesis of autoimmune diseases is complex, they are primarily antibody mediated. Notably, autoreactive antibodies are detectable in ∼70% of patients with rheumatoid arthritis and have pathogenic effects. Hence, it is im…	Epigenetic regulation of B cell response in autoimmune diseases			NANJING MEDICAL UNIVERSITY;NANJING MEDICAL UNIVERSITY	NANJING MEDICAL UNIVERSITY;NANJING MEDICAL UNIVERSITY
CABRIC;V;BROWN;CC	CABRIC, VANJA (57190014270); BROWN, CHRYSOTHEMIS C. (55786615800)	57190014270; 55786615800	THETIS CELLS: REGULATORS OF INTESTINAL IMMUNE TOLERANCE	2025	CURRENT OPINION IN IMMUNOLOGY	95		102570			0	0	10.1016/j.coi.2025.102570	https://www.scopus.com/inward/record.uri?eid=2-s2.0-105005950687&doi=10.1016%2Fj.coi.2025.102570&partnerID=40&md5=d9e5312ee40f45b613de1da84af86945	MEMORIAL SLOAN-KETTERING CANCER CENTER, NEW YORK, UNITED STATES; MEMORIAL SLOAN-KETTERING CANCER CENTER, NEW YORK, UNITED STATES; WEILL CORNELL GRADUATE SCHOOL OF MEDICAL SCIENCES, NEW YORK, UNITED STATES	CABRIC, VANJA, IMMUNO-ONCOLOGY SERVICE, MEMORIAL SLOAN-KETTERING CANCER CENTER, NEW YORK, UNITED STATES, DEPARTMENT OF PEDIATRICS, MEMORIAL SLOAN-KETTERING CANCER CENTER, NEW YORK, UNITED STATES;IMMUNO-ONCOLOGY SERVICE, MEMORIAL SLOAN-KETTERING CANCER CENTER, NEW YORK, UNITED STATES, DEPARTMENT OF PEDIATRICS, MEMORIAL SLOAN-KETTERING CANCER CENTER, NEW YORK, UNITED STATES, IMMUNOLOGY AND MICROBIA…	OUR BODY'S MUCOSAL SURFACES INTERFACE WITH THE EXTERNAL ENVIRONMENT AND ARE POTENTIAL SITES OF ENTRY FOR PATHOGENS AS WELL AS NOXIOUS SUBSTANCES. YET, THESE BARRIER SITES ARE ALSO COLONIZED WITH SYMBIOTIC MICROBES AND ARE IN CONTACT WITH HARMLESS ENVIRONMENTAL ANTIGENS. DIFFERENT BARRIER EPITHELIA HARBOR DISTINCT MICROBIAL COMMUNITIES THAT SHAPE BOTH THE EPITHELIAL LAYER AND LOCAL IMMUNE CELLS TH…		ANTIGEN PRESENTING CELL; CELIAC DISEASE; COMMENSAL; CONTROLLED STUDY; EPITHELIUM; FOOD ALLERGY; HOMEOSTASIS; HUMAN; IMMUNE RESPONSE; IMMUNE SYSTEM; IMMUNOCOMPETENT CELL; IMMUNOLOGICAL TOLERANCE; INFLAMMATION; INFLAMMATORY BOWEL DISEASE; INTESTINE; MICROBIAL COMMUNITY; NONHUMAN; REVIEW; SPECIAL SITUATION FOR PHARMACOVIGILANCE; ANIMAL; IMMUNOLOGY; INTESTINE FLORA; INTESTINE MUCOSA; MUCOSAL IMMUNITY…			C.C.B IS SUPPORTED BY AN NIH NIAID DP2 AWARD ( DP2AI171116 ), THE MATHERS FOUNDATION , THE PARKER INSTITUTE FOR CANCER IMMUNOTHERAPY , A PEW SCHOLAR AWARD AND THE W. M. KECK FOUNDATION . V.C. IS SUPPORTED BY A ST. BALDRICK\U2019S FELLOWSHIP AND KRISTEN ANN CARR FUND FELLOWSHIP.	GU, YISU, IMMUNE MICRONICHES SHAPE INTESTINAL TREG FUNCTION, NATURE, 628, 8009, PP. 854-862, (2024); YANG, BIHUEI, FOXP3+ T CELLS EXPRESSING RORΓT REPRESENT A STABLE REGULATORY T-CELL EFFECTOR LINEAGE WITH ENHANCED SUPPRESSIVE CAPACITY DURING INTESTINAL INFLAMMATION, MUCOSAL IMMUNOLOGY, 9, 2, PP. 444-457, (2016); DIKIY, STANISLAV, TERMINAL DIFFERENTIATION AND PERSISTENCE OF EFFECTOR REGULATORY T …		ELSEVIER LTD						18790372; 09527915		COPIE	40424976	ENGLISH	REVIEW	FINAL		SCOPUS	2-S2.0-105005950687	CABRIC, VANJA, IMMUNO-ONCOLOGY SERVICE, MEMORIAL SLOAN-KETTERING CANCER CENTER, NEW YORK, UNITED STATES, DEPARTMENT OF PEDIATRICS, MEMORIAL SLOAN-KETTERING CANCER CENTER, NEW YORK, UNITED STATES; BROWN, CHRYSOTHEMIS C., IMMUNO-ONCOLOGY SERVICE, MEMORIAL SLOAN-KETTERING CANCER CENTER, NEW YORK, UNITED STATES, DEPARTMENT OF PEDIATRICS, MEMORIAL SLOAN-KETTERING CANCER CENTER, NEW YORK, UNITED STATES…	CURR. OPIN. IMMUNOL.	CURR. OPIN. IMMUNOL.	Our body's mucosal surfaces interface with the external environment and are potential sites of entry for pathogens as well as noxious substances. Yet, these barrier sites are also colonized with symbiotic microbes and are in contact with harmless environmental antigens. Different barrier epithelia harbor distinct microbial communities that shape both the epithelial layer and local immune cells th…	Thetis cells: regulators of intestinal immune tolerance			MEMORIAL SLOAN-KETTERING CANCER CENTER;WEILL CORNELL GRADUATE SCHOOL OF MEDICAL SCIENCES	MEMORIAL SLOAN-KETTERING CANCER CENTER;WEILL CORNELL GRADUATE SCHOOL OF MEDICAL SCIENCES
CAO;J;SHA;Y;SUN;M;YANG;L;LV;R;CAO;L;ZHONG;Z;MENG;F	CAO, JUN (59729339800); SHA, YONGJIE (57346913200); SUN, MIAO (59897108100); YANG, LIANG (57201249816); LV, RUNKAI (59896956900); CAO, LI (58184710700); ZHONG, ZHIYUAN (7402336602); MENG, FENGHUA (7201913160)	59729339800; 57346913200; 59897108100; 57201249816; 59896956900; 58184710700; 7402336602; 7201913160	SUSTAINED CODELIVERY OF HEAT SHOCK PROTEIN PEPTIDE AND RAPAMYCIN VIA NANO-IN-HYDROGEL INDUCES IMMUNE TOLERANCE IN RHEUMATOID ARTHRITIS	2025	JOURNAL OF CONTROLLED RELEASE	383		113842			0	1	10.1016/j.jconrel.2025.113842	https://www.scopus.com/inward/record.uri?eid=2-s2.0-105005071916&doi=10.1016%2Fj.jconrel.2025.113842&partnerID=40&md5=49a88d8f467458046a8e61236b4d65c6	MEDICAL COLLEGE OF SOOCHOW UNIVERSITY, SUZHOU, CHINA; MEDICAL COLLEGE OF SOOCHOW UNIVERSITY, SUZHOU, CHINA	CAO, JUN, CHEMICAL ENGINEERING AND MATERIALS SCIENCE, MEDICAL COLLEGE OF SOOCHOW UNIVERSITY, SUZHOU, CHINA; SHA, YONGJIE, CHEMICAL ENGINEERING AND MATERIALS SCIENCE, MEDICAL COLLEGE OF SOOCHOW UNIVERSITY, SUZHOU, CHINA; SUN, MIAO, CHEMICAL ENGINEERING AND MATERIALS SCIENCE, MEDICAL COLLEGE OF SOOCHOW UNIVERSITY, SUZHOU, CHINA; YANG, LIANG, CHEMICAL ENGINEERING AND MATERIALS SCIENCE, MEDICAL COLLE…	CO-DELIVERY OF AUTOANTIGENS WITH IMMUNOMODULATORS VIA NANOVACCINES PRESENTS A PROMISING STRATEGY FOR INDUCING TOLEROGENIC IMMUNE RESPONSES IN RHEUMATOID ARTHRITIS (RA). CONVENTIONAL SUBCUTANEOUS ADMINISTRATION OFTEN RESULTS IN RAPID SYSTEMIC DISSEMINATION, LIMITING EFFICACY IN TARGETING LYMPHATIC TISSUES. HERE, WE DEVELOPED A TOLEROGENIC NANOVACCINE-IN-HYDROGEL DELIVERY SYSTEM COMPRISING HEAT SHO…	AUTOANTIGENIC PEPTIDE; IMMUNE TOLERANCE; POLYMERSOMES; RHEUMATOID ARTHRITIS; TOLERANCE NANOVACCINE	PEPTIDES; AUTOANTIGENIC PEPTIDE; CO DELIVERIES; DENDRITICS; HEAT SHOCK PROTEIN; IMMUNE TOLERANCES; POLYMERSOMES; PROTEINS PEPTIDES; RAPAMYCIN; RHEUMATOID ARTHRITIS; TOLERANCE NANOVACCINE; T-CELLS; AUTOANTIGEN; CELL ENZYME; HEAT SHOCK PROTEIN; HYDROGEL; NANOVACCINE; SIROLIMUS; IMMUNOSUPPRESSIVE AGENT; NANOPARTICLE; PEPTIDE; ANIMAL CELL; ANIMAL EXPERIMENT; ANIMAL MODEL; ANIMAL TISSUE; ARTICLE; CELL…		SIROLIMUS, 53123-88-9; DELAYED-ACTION PREPARATIONS; HEAT-SHOCK PROTEINS; HYDROGELS; IMMUNOSUPPRESSIVE AGENTS; PEPTIDES; SIROLIMUS	THIS WORK IS SUPPORTED BY RESEARCH GRANTS FROM THE NATIONAL NATURAL SCIENCE FOUNDATION OF CHINA (NSFC 52033006, 52473142).	DI MATTEO, ANDREA, RHEUMATOID ARTHRITIS, THE LANCET, 402, 10416, PP. 2019-2033, (2023); AUGER, JEAN PHILIPPE, METABOLIC REWIRING PROMOTES ANTI-INFLAMMATORY EFFECTS OF GLUCOCORTICOIDS, NATURE, 629, 8010, PP. 184-192, (2024); HUMBY, FRANCES CLAIRE, BITE THERAPY FOR RHEUMATOID ARTHRITIS, NATURE MEDICINE, 30, 6, PP. 1533-1534, (2024); SUMIDA, TOMOKAZU S., THE REGULATION AND DIFFERENTIATION OF REGULAT…		ELSEVIER B.V.						01683659; 18734995		JCREE	40368190	ENGLISH	ARTICLE	FINAL		SCOPUS	2-S2.0-105005071916	CAO, JUN, CHEMICAL ENGINEERING AND MATERIALS SCIENCE, MEDICAL COLLEGE OF SOOCHOW UNIVERSITY, SUZHOU, CHINA; SHA, YONGJIE, CHEMICAL ENGINEERING AND MATERIALS SCIENCE, MEDICAL COLLEGE OF SOOCHOW UNIVERSITY, SUZHOU, CHINA; SUN, MIAO, CHEMICAL ENGINEERING AND MATERIALS SCIENCE, MEDICAL COLLEGE OF SOOCHOW UNIVERSITY, SUZHOU, CHINA; YANG, LIANG, CHEMICAL ENGINEERING AND MATERIALS SCIENCE, MEDICAL COLLE…	J. CONTROL. RELEASE	J. CONTROL. RELEASE	Co-delivery of autoantigens with immunomodulators via nanovaccines presents a promising strategy for inducing tolerogenic immune responses in rheumatoid arthritis (RA). Conventional subcutaneous administration often results in rapid systemic dissemination, limiting efficacy in targeting lymphatic tissues. Here, we developed a tolerogenic nanovaccine-in-hydrogel delivery system comprising heat sho…	Sustained codelivery of heat shock protein peptide and rapamycin via nano-in-hydrogel induces immune tolerance in rheumatoid arthritis	Autoantigenic peptide; Immune tolerance; Polymersomes; Rheumatoid arthritis; Tolerance nanovaccine		MEDICAL COLLEGE OF SOOCHOW UNIVERSITY;MEDICAL COLLEGE OF SOOCHOW UNIVERSITY;MEDICAL COLLEGE OF SOOCHOW UNIVERSITY;MEDICAL COLLEGE OF SOOCHOW UNIVERSITY;MEDICAL COLLEGE OF SOOCHOW UNIVERSITY;MEDICAL COLLEGE OF SOOCHOW UNIVERSITY;MEDICAL COLLEGE OF SOOCHOW UNIVERSITY;MEDICAL COLLEGE OF SOOCHOW UNIVERSITY	MEDICAL COLLEGE OF SOOCHOW UNIVERSITY;MEDICAL COLLEGE OF SOOCHOW UNIVERSITY;MEDICAL COLLEGE OF SOOCHOW UNIVERSITY;MEDICAL COLLEGE OF SOOCHOW UNIVERSITY;MEDICAL COLLEGE OF SOOCHOW UNIVERSITY;MEDICAL COLLEGE OF SOOCHOW UNIVERSITY;MEDICAL COLLEGE OF SOOCHOW UNIVERSITY;MEDICAL COLLEGE OF SOOCHOW UNIVERSITY
CHANG;H;YAN;J;WANG;A;WANG;N;LIU;P;SHI;Y;ZHAO;X;ZHU;J;CAI;Y;XIA;X;HAO;Y;YIN;S;WANG;J;WANG;X;SUN;L;MA;J;HUANG;X;GUAN;H;TIAN;D-C;SHI;K;DU;G;HUANG;W;QI;G;LI;H;WANG;Y;SHI;F-D;ZHANG;Z;JIN;W-N	CHANG, HAOXIAO (57204570533); YAN, JUNQIANG (39062625800); WANG, ANXIN (58728259000); WANG, NINGNING (60120825400); LIU, PENG (59967523900); SHI, YEMIN (59967773900); ZHAO, XIN (57770974500); ZHU, JINQIAO (58788470000); CAI, YUAN (59967898200); XIA, XUE (57193521526); HAO, YUNYI (59465717100); YIN, SHIYI (57862221600); WANG, JING (58802844800); WANG, XINLI (57217852633); SUN, LINA (59545367700); …	57204570533; 39062625800; 58728259000; 60120825400; 59967523900; 59967773900; 57770974500; 58788470000; 59967898200; 57193521526; 59465717100; 57862221600; 58802844800; 57217852633; 59545367700; 59967524000; 57191293440; 59967649400; 56865334200; 57189264409; 7201728067; 59967524100; 55961315900; 57196362947; 59967270100; 58690775400; 55753564500; 37026236400	THYMIC CHARACTERISTICS IN PATIENTS WITH AUTOIMMUNE DISEASES: A MULTICENTRE RADIOLOGICAL OBSERVATIONAL STUDY	2025	THE LANCET REGIONAL HEALTH - WESTERN PACIFIC	60		101615			0	1	10.1016/j.lanwpc.2025.101615	https://www.scopus.com/inward/record.uri?eid=2-s2.0-105009344317&doi=10.1016%2Fj.lanwpc.2025.101615&partnerID=40&md5=05b72b54ecca5a84a9433f861a74fb4a	BEIJING TIANTAN HOSPITAL, CAPITAL MEDICAL UNIVERSITY, BEIJING, CHINA; HENAN UNIVERSITY OF SCIENCE AND TECHNOLOGY, LUOYANG, CHINA; HEBEI MEDICAL UNIVERSITY, SHIJIAZHUANG, CHINA; BEIJING ACADEMY OF ARTIFICIAL INTELLIGENCE, BEIJING, CHINA; CHINESE UNIVERSITY OF HONG KONG, FACULTY OF MEDICINE, HONG KONG, HONG KONG; TIANJIN MEDICAL UNIVERSITY, TIANJIN, CHINA; CAPITAL MEDICAL UNIVERSITY, BEIJING, CHINA…	CHANG, HAOXIAO, BEIJING TIANTAN HOSPITAL, CAPITAL MEDICAL UNIVERSITY, BEIJING, CHINA; YAN, JUNQIANG, DEPARTMENT OF NEUROLOGY, HENAN UNIVERSITY OF SCIENCE AND TECHNOLOGY, LUOYANG, CHINA; WANG, ANXIN, BEIJING TIANTAN HOSPITAL, CAPITAL MEDICAL UNIVERSITY, BEIJING, CHINA; WANG, NINGNING, BEIJING TIANTAN HOSPITAL, CAPITAL MEDICAL UNIVERSITY, BEIJING, CHINA; LIU, PENG, HEBEI MEDICAL UNIVERSITY, SHIJIAZ…	BACKGROUND: AUTOIMMUNE DISEASES COMPRISE A SPECTRUM OF ILLNESSES STEMMING FROM A COMMON ETIOLOGY: THE LOSS OF SELF-TOLERANCE. THE ORGAN CRUCIAL FOR THE ESTABLISHMENT AND MAINTENANCE OF CENTRAL AND PERIPHERAL TOLERANCE, NAMELY THE THYMUS, HAS RARELY BEEN EXPLORED ACROSS THESE DISEASES. METHODS: IN A MULTICENTRE RADIOLOGICAL CASE–CONTROL STUDY, WE CHARACTERIZED THE THYMUS IN 16 PREVALENT AUTOIMMUNE…	AUTOIMMUNE DISEASES; CT; SELF-TOLERANCE; THYMIC INVOLUTION; THYMUS	ALGORITHM; ALLERGY; ANKYLOSING SPONDYLITIS; ARTICLE; AUTOIMMUNE DISEASE; AUTOIMMUNE ENCEPHALITIS; AUTOIMMUNITY; BODY MASS; CASE CONTROL STUDY; CHRONIC OBSTRUCTIVE LUNG DISEASE; COMPUTER ASSISTED TOMOGRAPHY; CONTROLLED STUDY; DIABETES MELLITUS; DISEASE DURATION; FEMALE; HASHIMOTO DISEASE; HUMAN; HYPERCHOLESTEROLEMIA; HYPERTENSION; IMMUNOLOGICAL TOLERANCE; INSULIN DEPENDENT DIABETES MELLITUS; ISCHE…			FUNDING TEXT 1: THE NATIONAL KEY R&D PROGRAM OF CHINA, THE NATIONAL SCIENCE FOUNDATION OF CHINA, AND THE TIANJIN KEY MEDICAL DISCIPLINE (SPECIALTY) CONSTRUCTION PROJECT.THIS STUDY WAS SUPPORTED IN PART BY THE NATIONAL KEY R&D PROGRAM OF CHINA (2022YFC2502400, 2022YFC2502403), THE NATIONAL SCIENCE FOUNDATION OF CHINA (82122021), AND THE TIANJIN KEY MEDICAL DISCIPLINE (SPECIALTY) CONSTRUCTION PROJE…	ROSE, NOEL R., PREDICTION AND PREVENTION OF AUTOIMMUNE DISEASE IN THE 21ST CENTURY: A REVIEW AND PREVIEW, AMERICAN JOURNAL OF EPIDEMIOLOGY, 183, 5, PP. 403-406, (2016); LENTI, MARCO VINCENZO, SERONEGATIVE AUTOIMMUNE DISEASES: A CHALLENGING DIAGNOSIS, AUTOIMMUNITY REVIEWS, 21, 9, (2022); GILHUS, NILS ERIK, MYASTHENIA GRAVIS, NEW ENGLAND JOURNAL OF MEDICINE, 375, 26, PP. 2570-2581, (2016); GILHUS, …		ELSEVIER LTD						26666065				ENGLISH	ARTICLE	FINAL	ALL OPEN ACCESS; GOLD OPEN ACCESS; GREEN ACCEPTED OPEN ACCESS; GREEN OPEN ACCESS	SCOPUS	2-S2.0-105009344317	CHANG, HAOXIAO, BEIJING TIANTAN HOSPITAL, CAPITAL MEDICAL UNIVERSITY, BEIJING, CHINA; YAN, JUNQIANG, DEPARTMENT OF NEUROLOGY, HENAN UNIVERSITY OF SCIENCE AND TECHNOLOGY, LUOYANG, CHINA; WANG, ANXIN, BEIJING TIANTAN HOSPITAL, CAPITAL MEDICAL UNIVERSITY, BEIJING, CHINA; WANG, NINGNING, BEIJING TIANTAN HOSPITAL, CAPITAL MEDICAL UNIVERSITY, BEIJING, CHINA; LIU, PENG, HEBEI MEDICAL UNIVERSITY, SHIJIAZ…	LANCET REG. HEALTH - WEST. PAC.	LANCET REG. HEALTH - WEST. PAC.	Background: Autoimmune diseases comprise a spectrum of illnesses stemming from a common etiology: the loss of self-tolerance. The organ crucial for the establishment and maintenance of central and peripheral tolerance, namely the thymus, has rarely been explored across these diseases. Methods: In a multicentre radiological case–control study, we characterized the thymus in 16 prevalent autoimmune…	Thymic characteristics in patients with autoimmune diseases: a multicentre radiological observational study	Autoimmune diseases; CT; Self-tolerance; Thymic involution; Thymus		CAPITAL MEDICAL UNIVERSITY;HENAN UNIVERSITY OF SCIENCE AND TECHNOLOGY;CAPITAL MEDICAL UNIVERSITY;CAPITAL MEDICAL UNIVERSITY;HEBEI MEDICAL UNIVERSITY;BEIJING ACADEMY OF ARTIFICIAL INTELLIGENCE;CAPITAL MEDICAL UNIVERSITY;CAPITAL MEDICAL UNIVERSITY;CHINESE UNIVERSITY OF HONG KONG;CAPITAL MEDICAL UNIVERSITY;CAPITAL MEDICAL UNIVERSITY;HENAN UNIVERSITY OF SCIENCE AND TECHNOLOGY;CAPITAL MEDICAL UNIVERSI…	CAPITAL MEDICAL UNIVERSITY;HENAN UNIVERSITY OF SCIENCE AND TECHNOLOGY;CAPITAL MEDICAL UNIVERSITY;CAPITAL MEDICAL UNIVERSITY;HEBEI MEDICAL UNIVERSITY;BEIJING ACADEMY OF ARTIFICIAL INTELLIGENCE;CAPITAL MEDICAL UNIVERSITY;CAPITAL MEDICAL UNIVERSITY;CHINESE UNIVERSITY OF HONG KONG;CAPITAL MEDICAL UNIVERSITY;CAPITAL MEDICAL UNIVERSITY;HENAN UNIVERSITY OF SCIENCE AND TECHNOLOGY;CAPITAL MEDICAL UNIVERSI…
SNYDER;ME;MCDYER;JF	SNYDER, MARK E. (56507948300); MCDYER, JOHN F. (6603139116)	56507948300; 6603139116	THE SEARCH FOR PERIPHERAL TOLERANCE IN LUNG TRANSPLANTATION	2025	CURRENT OPINION IN PULMONARY MEDICINE	31	4		404	408	0	0	10.1097/MCP.0000000000001180	https://www.scopus.com/inward/record.uri?eid=2-s2.0-105005869516&doi=10.1097%2FMCP.0000000000001180&partnerID=40&md5=0484b3f81ab704d09457268be1567ec0	UNIVERSITY OF PITTSBURGH SCHOOL OF MEDICINE, PITTSBURGH, UNITED STATES; UNIVERSITY OF PITTSBURGH MEDICAL CENTER, PITTSBURGH, UNITED STATES	UNIVERSITY OF PITTSBURGH SCHOOL OF MEDICINE, PITTSBURGH, UNITED STATES, UNIVERSITY OF PITTSBURGH MEDICAL CENTER, PITTSBURGH, UNITED STATES;UNIVERSITY OF PITTSBURGH SCHOOL OF MEDICINE, PITTSBURGH, UNITED STATES	PURPOSE OF REVIEWMEDIAN SURVIVAL AFTER LUNG TRANSPLANTATION IS 5.7 YEARS, WHICH LAGS BEHIND OTHER SOLID ORGAN TRANSPLANTS, SUCH AS HEART, LIVER, AND KIDNEY. THE MAJOR BARRIER TO LONG-TERM SURVIVAL IN LUNG TRANSPLANT RECIPIENTS IS CHRONIC LUNG ALLOGRAFT DYSFUNCTION (CLAD). THIS REVIEW DISCUSSES THE CHALLENGE OF CLAD AS A BARRIER TO TOLERANCE AND IDENTIFIES KEY AREAS IN THE FIELD THAT REQUIRE FURTH…	ALLOGRAFT REJECTION; CHRONIC LUNG ALLOGRAFT DYSFUNCTION; LUNG TRANSPLANT; TOLERANCE	ACUTE GRAFT REJECTION; ALLOGRAFT; ANTIBODY MEDIATED REJECTION; BONE MARROW TRANSPLANTATION; CHRONIC LUNG ALLOGRAFT DYSFUNCTION; CLINICAL ARTICLE; COMPLICATION; CYTOMEGALOVIRUS; DIAGNOSIS; GRAFT RECIPIENT; GRAFT REJECTION; HUMAN; IMMUNE DEFICIENCY; IMMUNOLOGICAL TOLERANCE; IMMUNOSUPPRESSIVE TREATMENT; LONG TERM SURVIVAL; LUNG TRANSPLANTATION; MEDIAN SURVIVAL TIME; MOLECULAR DIAGNOSIS; MOLECULAR DI…				MEYER, KEITH C., AN INTERNATIONAL ISHLT/ATS/ERS CLINICAL PRACTICE GUIDELINE: DIAGNOSIS AND MANAGEMENT OF BRONCHIOLITIS OBLITERANS SYNDROME, EUROPEAN RESPIRATORY JOURNAL, 44, 6, PP. 1479-1503, (2014); CHAMBERS, DANIEL C., THE INTERNATIONAL THORACIC ORGAN TRANSPLANT REGISTRY OF THE INTERNATIONAL SOCIETY FOR HEART AND LUNG TRANSPLANTATION: THIRTY-EIGHTH ADULT LUNG TRANSPLANTATION REPORT — 2021; FOCU…		LIPPINCOTT WILLIAMS AND WILKINS						10705287; 15316971		COPMF	40396535	ENGLISH	REVIEW	FINAL		SCOPUS	2-S2.0-105005869516	SNYDER, MARK E., UNIVERSITY OF PITTSBURGH SCHOOL OF MEDICINE, PITTSBURGH, UNITED STATES, UNIVERSITY OF PITTSBURGH MEDICAL CENTER, PITTSBURGH, UNITED STATES; MCDYER, JOHN F., UNIVERSITY OF PITTSBURGH SCHOOL OF MEDICINE, PITTSBURGH, UNITED STATES	CURR. OPIN. PULM. MED.	CURR. OPIN. PULM. MED.	Purpose of reviewMedian survival after lung transplantation is 5.7 years, which lags behind other solid organ transplants, such as heart, liver, and kidney. The major barrier to long-term survival in lung transplant recipients is chronic lung allograft dysfunction (CLAD). This review discusses the challenge of CLAD as a barrier to tolerance and identifies key areas in the field that require furth…	The search for peripheral tolerance in lung transplantation	allograft rejection; chronic lung allograft dysfunction; lung transplant; tolerance		UNIVERSITY OF PITTSBURGH SCHOOL OF MEDICINE;UNIVERSITY OF PITTSBURGH SCHOOL OF MEDICINE	UNIVERSITY OF PITTSBURGH SCHOOL OF MEDICINE;UNIVERSITY OF PITTSBURGH SCHOOL OF MEDICINE
NIU;X;LI;B;LUO;F;LI;W;ZHOU;X;ZHAO;W	NIU, XIAOSHUANG (57222042642); LI, BEIBEI (58222046700); LUO, FEIYU (59543424400); LI, WANQIONG (57204880189); ZHOU, XIUMAN (56789221800); ZHAO, WENSHAN (57201186819)	57222042642; 58222046700; 59543424400; 57204880189; 56789221800; 57201186819	VISTA AS A CONTEXT-DEPENDENT IMMUNE CHECKPOINT: IMPLICATIONS FOR TUMOR IMMUNITY AND AUTOIMMUNE PATHOGENESIS	2025	BIOCHIMICA ET BIOPHYSICA ACTA - REVIEWS ON CANCER	1880	3	189351			0	0	10.1016/j.bbcan.2025.189351	https://www.scopus.com/inward/record.uri?eid=2-s2.0-105004659138&doi=10.1016%2Fj.bbcan.2025.189351&partnerID=40&md5=f7890f8d25da9241b16117cd4f6fca61	ZHENGZHOU UNIVERSITY, ZHENGZHOU, CHINA; SUN YAT-SEN UNIVERSITY, GUANGZHOU, CHINA; SUN YAT-SEN UNIVERSITY, GUANGZHOU, CHINA	NIU, XIAOSHUANG, SCHOOL OF LIFE SCIENCES, ZHENGZHOU UNIVERSITY, ZHENGZHOU, CHINA, SCHOOL OF PHARMACEUTICAL SCIENCES (SHENZHEN), SUN YAT-SEN UNIVERSITY, GUANGZHOU, CHINA; LI, BEIBEI, SCHOOL OF LIFE SCIENCES, ZHENGZHOU UNIVERSITY, ZHENGZHOU, CHINA; LUO, FEIYU, SCHOOL OF PHARMACEUTICAL SCIENCES (SHENZHEN), SUN YAT-SEN UNIVERSITY, GUANGZHOU, CHINA; LI, WANQIONG, SCHOOL OF PHARMACEUTICAL SCIENCES (SHE…	V-DOMAIN IG SUPPRESSOR OF T CELL ACTIVATION (VISTA) IS A RECENTLY CHARACTERIZED AS IMMUNE CHECKPOINT REGULATOR WITH CRITICAL ROLES IN MODULATING IMMUNE RESPONSES ACROSS PATHOLOGICAL CONTEXTS. IN CANCER, VISTA CONTRIBUTES TO IMMUNE EVASION BY SUSTAINING AN IMMUNOSUPPRESSIVE TUMOR MICROENVIRONMENT, EMERGING AS A PROMISING TARGET FOR IMMUNOTHERAPEUTIC INTERVENTION. IN CONTRAST, IN AUTOIMMUNE DISEASE…	AUTOIMMUNE DISEASES; CANCER IMMUNOTHERAPY; IMMUNE CHECKPOINT; TUMOR MICROENVIRONMENT; VISTA	ANIMAL CELL; ANIMAL EXPERIMENT; ANIMAL MODEL; AUTOIMMUNE DISEASE; AUTOIMMUNITY; CANCER IMMUNOTHERAPY; CLINICAL TRIAL; CONTROLLED STUDY; HUMAN; IMMUNE EVASION; IMMUNE RESPONSE; IMMUNOLOGICAL TOLERANCE; IMMUNOMODULATION; IMMUNOSUPPRESSIVE TREATMENT; MOUSE; NONHUMAN; PATHOGENESIS; PHARMACOLOGY; REVIEW; SIGNAL TRANSDUCTION; T LYMPHOCYTE ACTIVATION; THERAPY; TUMOR IMMUNITY; TUMOR MICROENVIRONMENT; ANI…		B7 ANTIGENS; IMMUNE CHECKPOINT INHIBITORS; VSIR PROTEIN, HUMAN	NATURAL SCIENCE FOUNDATION OF HENAN (NOS. 242301420078 FOR WENSHAN ZHAO) AND GUANGDONG BASIC AND APPLIED BASIC RESEARCH FOUNDATION (NOS. 2025A1515010133 FOR XIUMAN ZHOU).	BAXEVANIS, CONSTANTIN N., CANCER IMMUNOTHERAPY, CRITICAL REVIEWS IN CLINICAL LABORATORY SCIENCES, 46, 4, PP. 167-189, (2009); CHA, JONG-HO, NEW APPROACHES ON CANCER IMMUNOTHERAPY, COLD SPRING HARBOR PERSPECTIVES IN MEDICINE, 10, 8, PP. 1-16, (2020); MELLMAN, IRA SETH, THE CANCER-IMMUNITY CYCLE: INDICATION, GENOTYPE, AND IMMUNOTYPE, IMMUNITY, 56, 10, PP. 2188-2205, (2023); WEI, SPENCER C., FUNDAME…		ELSEVIER B.V.						0304419X; 18792561		BBACE	40350098	ENGLISH	REVIEW	FINAL		SCOPUS	2-S2.0-105004659138	NIU, XIAOSHUANG, SCHOOL OF LIFE SCIENCES, ZHENGZHOU UNIVERSITY, ZHENGZHOU, CHINA, SCHOOL OF PHARMACEUTICAL SCIENCES (SHENZHEN), SUN YAT-SEN UNIVERSITY, GUANGZHOU, CHINA; LI, BEIBEI, SCHOOL OF LIFE SCIENCES, ZHENGZHOU UNIVERSITY, ZHENGZHOU, CHINA; LUO, FEIYU, SCHOOL OF PHARMACEUTICAL SCIENCES (SHENZHEN), SUN YAT-SEN UNIVERSITY, GUANGZHOU, CHINA; LI, WANQIONG, SCHOOL OF PHARMACEUTICAL SCIENCES (SHE…	BIOCHIM. BIOPHYS. ACTA - REV. CANCER	BIOCHIM. BIOPHYS. ACTA - REV. CANCER	V-domain Ig suppressor of T cell activation (VISTA) is a recently characterized as immune checkpoint regulator with critical roles in modulating immune responses across pathological contexts. In cancer, VISTA contributes to immune evasion by sustaining an immunosuppressive tumor microenvironment, emerging as a promising target for immunotherapeutic intervention. In contrast, in autoimmune disease…	VISTA as a context-dependent immune checkpoint: Implications for tumor immunity and autoimmune pathogenesis	Autoimmune diseases; Cancer immunotherapy; Immune checkpoint; Tumor microenvironment; VISTA		ZHENGZHOU UNIVERSITY;ZHENGZHOU UNIVERSITY;SUN YAT-SEN UNIVERSITY;SUN YAT-SEN UNIVERSITY;SUN YAT-SEN UNIVERSITY;ZHENGZHOU UNIVERSITY	ZHENGZHOU UNIVERSITY;ZHENGZHOU UNIVERSITY;SUN YAT-SEN UNIVERSITY;SUN YAT-SEN UNIVERSITY;SUN YAT-SEN UNIVERSITY;ZHENGZHOU UNIVERSITY
BOIKO;JR;HILL;GR	BOIKO, JULIE R. (54788864200); HILL, GEOFFREY R. (55586304200)	54788864200; 55586304200	CHRONIC GRAFT-VERSUS-HOST DISEASE: IMMUNE INSIGHTS, THERAPEUTIC ADVANCES, AND PARALLELS FOR SOLID ORGAN TRANSPLANTATION	2025	TRANSPLANTATION	109	6		955	966	0	2	10.1097/TP.0000000000005298	https://www.scopus.com/inward/record.uri?eid=2-s2.0-85212772083&doi=10.1097%2FTP.0000000000005298&partnerID=40&md5=d384555e1d0a1aab378b3e81644c385b	FRED HUTCHINSON CANCER CENTER, SEATTLE, UNITED STATES; UNIVERSITY OF WASHINGTON SCHOOL OF MEDICINE, SEATTLE, UNITED STATES; UNIVERSITY OF WASHINGTON SCHOOL OF MEDICINE, SEATTLE, UNITED STATES	TRANSLATIONAL SCIENCE AND THERAPEUTICS DIVISION, FRED HUTCHINSON CANCER CENTER, SEATTLE, UNITED STATES, UNIVERSITY OF WASHINGTON SCHOOL OF MEDICINE, SEATTLE, UNITED STATES;TRANSLATIONAL SCIENCE AND THERAPEUTICS DIVISION, FRED HUTCHINSON CANCER CENTER, SEATTLE, UNITED STATES, UNIVERSITY OF WASHINGTON SCHOOL OF MEDICINE, SEATTLE, UNITED STATES	CHRONIC GRAFT-VERSUS-HOST DISEASE REMAINS A FREQUENT AND MORBID OUTCOME OF ALLOGENEIC HEMATOPOIETIC CELL TRANSPLANTATION, IN WHICH THE DONOR-DERIVED IMMUNE SYSTEM ATTACKS HEALTHY RECIPIENT TISSUE. PRECEDING TISSUE DAMAGE MEDIATED BY CHEMORADIOTHERAPY AND ALLOREACTIVE T CELLS COMPROMISE CENTRAL AND PERIPHERAL TOLERANCE MECHANISMS, LEADING TO ABERRANT DONOR T CELL AND GERMINAL CENTER B CELL DIFFERE…		ALLOREACTIVE T CELL; B LYMPHOCYTE DIFFERENTIATION; CELL DIFFERENTIATION; CHEMORADIOTHERAPY; CHRONIC GRAFT VERSUS HOST DISEASE; DRUG DOSE; DRUG THERAPY; GERMINAL CENTER; HEMATOPOIETIC CELL; HUMAN; IMMUNE SYSTEM; IMMUNOLOGICAL TOLERANCE; MACROPHAGE; NONHUMAN; ORGAN TRANSPLANTATION; PATHOGENESIS; REVIEW; T LYMPHOCYTE; TARGET TISSUE; THERAPY; TISSUE INJURY; ARTICLE				CURRENT USES AND OUTCOMES OF CELLULAR THERAPIES CIBMTR SUMMARY SLIDES, (2023); COOPER, JASON P., HOW I DIAGNOSE AND TREAT ACUTE GRAFT-VERSUS-HOST DISEASE AFTER SOLID ORGAN TRANSPLANTATION, BLOOD, 141, 10, PP. 1136-1146, (2023); KOLLMAN, CRAIG R., THE EFFECT OF DONOR CHARACTERISTICS ON SURVIVAL AFTER UNRELATED DONOR TRANSPLANTATION FOR HEMATOLOGIC MALIGNANCY, BLOOD, 127, 2, PP. 260-267, (2016); MO…		LIPPINCOTT WILLIAMS AND WILKINS						00411337; 15346080		TRPLA	39682018	ENGLISH	REVIEW	FINAL		SCOPUS	2-S2.0-85212772083	BOIKO, JULIE R., TRANSLATIONAL SCIENCE AND THERAPEUTICS DIVISION, FRED HUTCHINSON CANCER CENTER, SEATTLE, UNITED STATES, UNIVERSITY OF WASHINGTON SCHOOL OF MEDICINE, SEATTLE, UNITED STATES; HILL, GEOFFREY R., TRANSLATIONAL SCIENCE AND THERAPEUTICS DIVISION, FRED HUTCHINSON CANCER CENTER, SEATTLE, UNITED STATES, UNIVERSITY OF WASHINGTON SCHOOL OF MEDICINE, SEATTLE, UNITED STATES	TRANSPLANTATION	TRANSPLANTATION	Chronic graft-versus-host disease remains a frequent and morbid outcome of allogeneic hematopoietic cell transplantation, in which the donor-derived immune system attacks healthy recipient tissue. Preceding tissue damage mediated by chemoradiotherapy and alloreactive T cells compromise central and peripheral tolerance mechanisms, leading to aberrant donor T cell and germinal center B cell differe…	Chronic Graft-versus-host Disease: Immune Insights, Therapeutic Advances, and Parallels for Solid Organ Transplantation			UNIVERSITY OF WASHINGTON SCHOOL OF MEDICINE;UNIVERSITY OF WASHINGTON SCHOOL OF MEDICINE	UNIVERSITY OF WASHINGTON SCHOOL OF MEDICINE;UNIVERSITY OF WASHINGTON SCHOOL OF MEDICINE
TONELLO;S;ROLLA;R;TILLIO;PA;SAINAGHI;PP;COLANGELO;D	TONELLO, STELVIO (57191227997); ROLLA, ROBERTA (6603463154); TILLIO, PAOLO AMEDEO (57218187793); SAINAGHI, PIER PAOLO (6506541779); COLANGELO, DONATO (6603735145)	57191227997; 6603463154; 57218187793; 6506541779; 6603735145	MICROENVIRONMENT AND TUMOR HETEROGENEITY AS PHARMACOLOGICAL TARGETS IN PRECISION ONCOLOGY	2025	PHARMACEUTICALS	18	6	915			0	1	10.3390/ph18060915	https://www.scopus.com/inward/record.uri?eid=2-s2.0-105009023557&doi=10.3390%2Fph18060915&partnerID=40&md5=273da3dffb91c05c3699b75aaf3f6f1c	UNIVERSITÀ DEGLI STUDI DEL PIEMONTE ORIENTALE “AMEDEO AVOGADRO”, VERCELLI, ITALY; UNIVERSITÀ DEGLI STUDI DEL PIEMONTE ORIENTALE “AMEDEO AVOGADRO”, VERCELLI, ITALY; AZIENDA OSPEDALIERA MAGGIORE DELLA CARITA DI NOVARA, NOVARA, ITALY; UNIVERSITÀ DEGLI STUDI DEL PIEMONTE ORIENTALE “AMEDEO AVOGADRO”, VERCELLI, ITALY	TONELLO, STELVIO, UNIVERSITÀ DEGLI STUDI DEL PIEMONTE ORIENTALE “AMEDEO AVOGADRO”, VERCELLI, ITALY, UNIVERSITÀ DEGLI STUDI DEL PIEMONTE ORIENTALE “AMEDEO AVOGADRO”, VERCELLI, ITALY; ROLLA, ROBERTA, CLINICAL CHEMISTRY, AZIENDA OSPEDALIERA MAGGIORE DELLA CARITA DI NOVARA, NOVARA, ITALY, DEPARTMENT OF HEALTH SCIENCES, UNIVERSITÀ DEGLI STUDI DEL PIEMONTE ORIENTALE “AMEDEO AVOGADRO”, VERCELLI, ITALY; …	TUMOR DISEASES ARE CHARACTERIZED BY HIGH INTERINDIVIDUAL AND INTRATUMORAL HETEROGENEITY (ITH). THE DEVELOPMENT AND PROGRESSION OF NEOPLASMS OUTLINE COMPLEX NETWORKS OF EXTRACELLULAR AND CELLULAR SIGNALS THAT HAVE YET TO BE FULLY ELUCIDATED. THIS NARRATIVE REVIEW PROVIDES A COMPREHENSIVE OVERVIEW OF THE LITERATURE RELATED TO THE CELLULAR AND MOLECULAR MECHANISMS UNDERLYING THE HETEROGENEITY OF THE…	INTRATUMOR HETEROGENEITY; MOLECULAR TARGETED; PHARMACOLOGICAL THERAPY; PRECISION MEDICINE; TUMOR MICROENVIRONMENT	ANTINEOPLASTIC AGENT; BIOLOGICAL MARKER; CHLOROPLAST DNA; MONOCLONAL ANTIBODY; DRUG ANALYSIS; DRUG THERAPY; EXTRACELLULAR MATRIX; GENE THERAPY; HUMAN; HYPOXIA; IMMUNOLOGICAL TOLERANCE; M2 MACROPHAGE; MICROENVIRONMENT; MYELOID PROGENITOR CELL; NONHUMAN; PERSONALIZED CANCER THERAPY; PERSONALIZED MEDICINE; PHARMACOLOGY; POLARIZATION; REVIEW; TUMOR GROWTH; TUMOR MICROENVIRONMENT			THIS WORK WAS FUNDED BY ITALIAN MINISTERO DELL\U2019UNIVERSIT\U00E0 E DELLA RICERCA BANDO PRIN 2022, GRANT NUMBER 2022BPNY3E, AND FUNDED BY THE EUROPEAN UNION\U2014NEXT GENERATION EU \U201CAGE-IT\U2014AGEING WELL IN AN AGEING SOCIETY\U201D, PNRR MISSION 4 COMPONENT 2 INV. 1.3 CUP:C13C22000660001.	LE TOURNEAU, CHRISTOPHE, MOLECULAR PROFILING IN PRECISION MEDICINE ONCOLOGY, NATURE MEDICINE, 25, 5, PP. 711-712, (2019); RYAN, JILLIAN CLAIRE, DEFINING PRECISION HEALTH: A SCOPING REVIEW PROTOCOL, BMJ OPEN, 11, 2, (2021); ANTHONIMUTHU, DANNY JEGANATHAN, APPLICATION OF MACHINE LEARNING IN MULTIMORBIDITY RESEARCH: PROTOCOL FOR A SCOPING REVIEW, JMIR RESEARCH PROTOCOLS, 13, (2024); NICOLINI, ANDREA…		MULTIDISCIPLINARY DIGITAL PUBLISHING INSTITUTE (MDPI)						14248247				ENGLISH	REVIEW	FINAL	ALL OPEN ACCESS; GOLD OPEN ACCESS; GREEN ACCEPTED OPEN ACCESS; GREEN OPEN ACCESS	SCOPUS	2-S2.0-105009023557	TONELLO, STELVIO, UNIVERSITÀ DEGLI STUDI DEL PIEMONTE ORIENTALE “AMEDEO AVOGADRO”, VERCELLI, ITALY, UNIVERSITÀ DEGLI STUDI DEL PIEMONTE ORIENTALE “AMEDEO AVOGADRO”, VERCELLI, ITALY; ROLLA, ROBERTA, CLINICAL CHEMISTRY, AZIENDA OSPEDALIERA MAGGIORE DELLA CARITA DI NOVARA, NOVARA, ITALY, DEPARTMENT OF HEALTH SCIENCES, UNIVERSITÀ DEGLI STUDI DEL PIEMONTE ORIENTALE “AMEDEO AVOGADRO”, VERCELLI, ITALY; …	PHARMACEUTICALS	PHARMACEUTICALS	Tumor diseases are characterized by high interindividual and intratumoral heterogeneity (ITH). The development and progression of neoplasms outline complex networks of extracellular and cellular signals that have yet to be fully elucidated. This narrative review provides a comprehensive overview of the literature related to the cellular and molecular mechanisms underlying the heterogeneity of the…	Microenvironment and Tumor Heterogeneity as Pharmacological Targets in Precision Oncology	intratumor heterogeneity; molecular targeted; pharmacological therapy; precision medicine; tumor microenvironment		UNIVERSITÀ DEGLI STUDI DEL PIEMONTE ORIENTALE “AMEDEO AVOGADRO”;UNIVERSITÀ DEGLI STUDI DEL PIEMONTE ORIENTALE “AMEDEO AVOGADRO”;CLINICAL CHEMISTRY;UNIVERSITÀ DEGLI STUDI DEL PIEMONTE ORIENTALE “AMEDEO AVOGADRO”;UNIVERSITÀ DEGLI STUDI DEL PIEMONTE ORIENTALE “AMEDEO AVOGADRO”	UNIVERSITÀ DEGLI STUDI DEL PIEMONTE ORIENTALE “AMEDEO AVOGADRO”;UNIVERSITÀ DEGLI STUDI DEL PIEMONTE ORIENTALE “AMEDEO AVOGADRO”;CLINICAL CHEMISTRY;UNIVERSITÀ DEGLI STUDI DEL PIEMONTE ORIENTALE “AMEDEO AVOGADRO”;UNIVERSITÀ DEGLI STUDI DEL PIEMONTE ORIENTALE “AMEDEO AVOGADRO”
WATSON;TK;ROSEN;ABI;DROW;T;MEDJO;JA;MACQUIVEY;MA;GE;Y;LIGGITT;HD;GROSVENOR;DA;DILL-MCFARLAND;KA;ALTMAN;MC;CONCANNON;PJ;BUCKNER;JH;RAWLINGS;DJ;ALLENSPACH;EJ	WATSON, TAYLOR K. (59339816700); ROSEN, AARON B.I. (57188866684); DROW, TRAVIS J. (57769987500); MEDJO, JACOB A. (59339816800); MACQUIVEY, MATTHEW A. (57393865900); GE, YAN (57188704409); LIGGITT, H. DENNY (59913573500); GROSVENOR, DANE A. (59338724300); DILL-MCFARLAND, KIMBERLY A. (56344177100); ALTMAN, MATTHEW C. (57188862664); CONCANNON, PATRICK J. (35379146200); BUCKNER, JANE HOYT (7102129697…	59339816700; 57188866684; 57769987500; 59339816800; 57393865900; 57188704409; 59913573500; 59338724300; 56344177100; 57188862664; 35379146200; 7102129697; 35461145700; 6508344640	REDUCED FUNCTION OF THE ADAPTOR SH2B3 PROMOTES T1D VIA ALTERED CYTOKINE-REGULATED, T-CELL–INTRINSIC IMMUNE TOLERANCE	2025	DIABETES	74	6		943	955	0	0	10.2337/db24-0655	https://www.scopus.com/inward/record.uri?eid=2-s2.0-105006604626&doi=10.2337%2Fdb24-0655&partnerID=40&md5=16a469e4d10586fd78287c19683292b5	SEATTLE CHILDREN’S RESEARCH INSTITUTE, SEATTLE, UNITED STATES; CARNEGIE MELLON UNIVERSITY, PITTSBURGH, UNITED STATES; UNIVERSITY OF PITTSBURGH, PITTSBURGH, UNITED STATES; UNIVERSITY OF FLORIDA COLLEGE OF MEDICINE, GAINESVILLE, UNITED STATES; INTERNATIONAL CENTER FOR GENETIC ENGINEERING AND BIOTECHNOLOGY, TAIZHOU, CHINA; UNIVERSITY OF WASHINGTON, SEATTLE, UNITED STATES; UNIVERSITY OF WASHINGTON SC…	CENTER FOR IMMUNITY AND IMMUNOTHERAPIES, SEATTLE CHILDREN’S RESEARCH INSTITUTE, SEATTLE, UNITED STATES;CARNEGIE MELLON UNIVERSITY, PITTSBURGH, UNITED STATES, CENTER FOR SYSTEMS IMMUNOLOGY, UNIVERSITY OF PITTSBURGH, PITTSBURGH, UNITED STATES;CENTER FOR IMMUNITY AND IMMUNOTHERAPIES, SEATTLE CHILDREN’S RESEARCH INSTITUTE, SEATTLE, UNITED STATES;CENTER FOR IMMUNITY AND IMMUNOTHERAPIES, SEATTLE CHILDR…	GENOME-WIDE ASSOCIATION STUDIES HAVE IDENTIFIED SH2B3 AS AN IMPORTANT NON-MHC GENE FOR ISLET AUTOIMMUNITY AND TYPE 1 DIABETES (T1D). IN THIS STUDY, WE FOUND A SINGLE SH2B3 HAPLOTYPE SIGNIFICANTLY ASSOCIATED WITH INCREASED RISK FOR HUMAN T1D. FINE MAPPING HAS DEMONSTRATED THE MOST CREDIBLE CAUSATIVE VARIANT IS THE SINGLE NUCLEOTIDE RS3184504*T POLYMORPHISM IN SH2B3. TO BETTER CHARACTERIZE THE ROLE…		ADAPTOR PROTEIN; ANTIGEN; AUTOANTIGEN; CELL RECEPTOR; CYTOKINE; GAMMA INTERFERON; GAMMA INTERFERON RECEPTOR; GENOMIC DNA; INSULIN; INTERLEUKIN 2; MESSENGER RNA; MYC PROTEIN; OVALBUMIN; SH2B ADAPTOR PROTEIN 3; STAT5 PROTEIN; UNCLASSIFIED DRUG; SH2B3 PROTEIN, HUMAN; SIGNAL TRANSDUCING ADAPTOR PROTEIN; ADOPTIVE TRANSFER; ALLELE; ANIMAL CELL; ANIMAL EXPERIMENT; ANIMAL MODEL; ANIMAL TISSUE; ANTIGEN PR…		GAMMA INTERFERON, 82115-62-6; INSULIN, 9004-10-8; INTERLEUKIN 2, 85898-30-2; OVALBUMIN, 77466-29-6; ADAPTOR PROTEINS, SIGNAL TRANSDUCING; CYTOKINES; SH2B3 PROTEIN, HUMAN	THIS STUDY WAS FUNDED BY THE NATIONAL INSTITUTE OF DIABETES AND DIGESTIVE AND KIDNEY DISEASES (DP3DK111802, K08DK114568, AND R03DK134746).	REDONDO, MARIA JOSE, TYPE 1 DIABETES IN DIVERSE ANCESTRIES AND THE USE OF GENETIC RISK SCORES, THE LANCET DIABETES AND ENDOCRINOLOGY, 10, 8, PP. 597-608, (2022); KRISCHER, JEFFREY P., PREDICTORS OF THE INITIATION OF ISLET AUTOIMMUNITY AND PROGRESSION TO MULTIPLE AUTOANTIBODIES AND CLINICAL DIABETES: THE TEDDY STUDY, DIABETES CARE, 45, 10, PP. 2271-2281, (2022); STECK, ANDREA K., CAN NON-HLA SINGL…		AMERICAN DIABETES ASSOCIATION INC.						00121797; 1939327X		DIAEA	40048557	ENGLISH	ARTICLE	FINAL		SCOPUS	2-S2.0-105006604626	WATSON, TAYLOR K., CENTER FOR IMMUNITY AND IMMUNOTHERAPIES, SEATTLE CHILDREN’S RESEARCH INSTITUTE, SEATTLE, UNITED STATES; ROSEN, AARON B.I., CARNEGIE MELLON UNIVERSITY, PITTSBURGH, UNITED STATES, CENTER FOR SYSTEMS IMMUNOLOGY, UNIVERSITY OF PITTSBURGH, PITTSBURGH, UNITED STATES; DROW, TRAVIS J., CENTER FOR IMMUNITY AND IMMUNOTHERAPIES, SEATTLE CHILDREN’S RESEARCH INSTITUTE, SEATTLE, UNITED STATE…	DIABETES	DIABETES	Genome-wide association studies have identified SH2B3 as an important non-MHC gene for islet autoimmunity and type 1 diabetes (T1D). In this study, we found a single SH2B3 haplotype significantly associated with increased risk for human T1D. Fine mapping has demonstrated the most credible causative variant is the single nucleotide rs3184504*T polymorphism in SH2B3. To better characterize the role…	Reduced Function of the Adaptor SH2B3 Promotes T1D via Altered Cytokine-Regulated, T-Cell–Intrinsic Immune Tolerance			SEATTLE CHILDREN’S RESEARCH INSTITUTE;CARNEGIE MELLON UNIVERSITY;SEATTLE CHILDREN’S RESEARCH INSTITUTE;SEATTLE CHILDREN’S RESEARCH INSTITUTE;SEATTLE CHILDREN’S RESEARCH INSTITUTE;UNIVERSITY OF FLORIDA COLLEGE OF MEDICINE;UNIVERSITY OF WASHINGTON;UNIVERSITY OF WASHINGTON SCHOOL OF MEDICINE;UNIVERSITY OF WASHINGTON SCHOOL OF MEDICINE;UNIVERSITY OF WASHINGTON SCHOOL OF MEDICINE;UNIVERSITY OF FLORIDA…	SEATTLE CHILDREN’S RESEARCH INSTITUTE;CARNEGIE MELLON UNIVERSITY;SEATTLE CHILDREN’S RESEARCH INSTITUTE;SEATTLE CHILDREN’S RESEARCH INSTITUTE;SEATTLE CHILDREN’S RESEARCH INSTITUTE;UNIVERSITY OF FLORIDA COLLEGE OF MEDICINE;UNIVERSITY OF WASHINGTON;UNIVERSITY OF WASHINGTON SCHOOL OF MEDICINE;UNIVERSITY OF WASHINGTON SCHOOL OF MEDICINE;UNIVERSITY OF WASHINGTON SCHOOL OF MEDICINE;UNIVERSITY OF FLORIDA…
YIN;Q;ZHU;T;SONG;D;FANG;S;ZHOU;H;GUAN;H	YIN, QINGLEI (57194185055); ZHU, TIANYI (59276385600); SONG, DALONG (57192236291); FANG, SIJIE (56596043400); ZHOU, HUIFANG (23994757600); GUAN, HAIXIA (7202612809)	57194185055; 59276385600; 57192236291; 56596043400; 23994757600; 7202612809	SOLUBLE IMMUNE CHECKPOINTS ASSOCIATED WITH DISEASE ACTIVITY AND TREATMENT RESPONSE IN GD AND TED	2025	JOURNAL OF CLINICAL ENDOCRINOLOGY AND METABOLISM	110	6		1537	1549	0	1	10.1210/clinem/dgae763	https://www.scopus.com/inward/record.uri?eid=2-s2.0-105005746835&doi=10.1210%2Fclinem%2Fdgae763&partnerID=40&md5=80c3d472550cb10c0e8d552063f2b1a4	GUANGDONG PROVINCIAL PEOPLE’S HOSPITAL OF SOUTHERN MEDICAL UNIVERSITY, GUANGZHOU, CHINA; SHANGHAI NINTH PEOPLE'S HOSPITAL, SHANGHAI JIAOTONG UNIVERSITY SCHOOL OF MEDICINE, SHANGHAI, CHINA; GUANGDONG PROVINCIAL PEOPLE’S HOSPITAL OF SOUTHERN MEDICAL UNIVERSITY, GUANGZHOU, CHINA; GUANGDONG PROVINCIAL PEOPLE’S HOSPITAL OF SOUTHERN MEDICAL UNIVERSITY, GUANGZHOU, CHINA	YIN, QINGLEI, GUANGDONG PROVINCIAL PEOPLE’S HOSPITAL OF SOUTHERN MEDICAL UNIVERSITY, GUANGZHOU, CHINA; ZHU, TIANYI, DEPARTMENT OF OPHTHALMOLOGY, SHANGHAI NINTH PEOPLE'S HOSPITAL, SHANGHAI JIAOTONG UNIVERSITY SCHOOL OF MEDICINE, SHANGHAI, CHINA; SONG, DALONG, DEPARTMENT OF OBSTETRICS AND GYNECOLOGY, GUANGDONG PROVINCIAL PEOPLE’S HOSPITAL OF SOUTHERN MEDICAL UNIVERSITY, GUANGZHOU, CHINA; FANG, SIJI…	CONTEXT: SOLUBLE IMMUNE CHECKPOINTS PLAY AN IMPORTANT ROLE IN PERIPHERAL TOLERANCE THAT HAS SELDOM BEEN INVESTIGATED IN GRAVES' DISEASE (GD) AND THYROID EYE DISEASE (TED). OBJECTIVE: THE OBJECTIVE OF THIS WORK IS TO EXAMINE THE ALTERATION OF SOLUBLE IMMUNE CHECKPOINTS IN GD AND TED. METHODS: WE PERFORMED A QUANTITATIVE MULTIPLEX ANALYSIS OF 17 IMMUNE CHECKPOINT PROTEINS IN SERUM FROM 50 GD PATIEN…	CAS; GRAVES' DISEASE; SOLUBLE IMMUNE CHECKPOINTS; THYROID EYE DISEASE; TRAB TITERS	FIBROBLAST GROWTH FACTOR; GAMMA INTERFERON; IMMUNE CHECKPOINT INHIBITOR; INTERLEUKIN 10; INTERLEUKIN 6; MACROPHAGE INFLAMMATORY PROTEIN; PLATELET DERIVED GROWTH FACTOR BB; THYROTROPIN; THYROTROPIN RECEPTOR ANTIBODY; THYROXINE; BIOLOGICAL MARKER; CYTOKINE; IMMUNE CHECKPOINT PROTEIN; ADULT; ANTIBODY TITER; ARTICLE; CLINICAL FEATURE; CLINICAL OUTCOME; CONTROLLED STUDY; DEMOGRAPHICS; DISEASE ACTIVITY…		FIBROBLAST GROWTH FACTOR, 62031-54-3; GAMMA INTERFERON, 82115-62-6; THYROTROPIN, 9002-71-5; THYROXINE, 7488-70-2; BIOMARKERS; CYTOKINES; IMMUNE CHECKPOINT PROTEINS	FUNDING TEXT 1: THE AUTHORS THANK THE PATIENTS AND HEALTHY VOLUNTEERS FOR THEIR PARTICIPATION IN THIS STUDY. THIS WORK IS SUPPORTED BY THE NATIONAL NATURAL SCIENCE FOUNDATION OF CHINA (82100826, 82100836, 82170803), SCIENCE AND TECHNOLOGY PROGRAM OF GUANGZHOU, CHINA (202201011020, 202201011532), AND YOUNG TALENT SUPPORT PROJECT OF GUANGZHOU ASSOCIATION FOR SCIENCE AND TECHNOLOGY.; FUNDING TEXT 2:…	SMITH, TERRY J., GRAVES' DISEASE, NEW ENGLAND JOURNAL OF MEDICINE, 375, 16, PP. 1552-1565, (2016); DAVIES, TERRY FRANCIS, GRAVES’ DISEASE, NATURE REVIEWS DISEASE PRIMERS, 6, 1, (2020); BARTALENA, LUIGI, THE 2021 EUROPEAN GROUP ON GRAVES' ORBITOPATHY (EUGOGO) CLINICAL PRACTICE GUIDELINES FOR THE MEDICAL MANAGEMENT OF GRAVES' ORBITOPATHY, EUROPEAN JOURNAL OF ENDOCRINOLOGY, 185, 4, PP. G43-G67, (202…		ENDOCRINE SOCIETY						19457197; 0021972X		JCEMA	39475457	ENGLISH	ARTICLE	FINAL		SCOPUS	2-S2.0-105005746835	YIN, QINGLEI, GUANGDONG PROVINCIAL PEOPLE’S HOSPITAL OF SOUTHERN MEDICAL UNIVERSITY, GUANGZHOU, CHINA; ZHU, TIANYI, DEPARTMENT OF OPHTHALMOLOGY, SHANGHAI NINTH PEOPLE'S HOSPITAL, SHANGHAI JIAOTONG UNIVERSITY SCHOOL OF MEDICINE, SHANGHAI, CHINA; SONG, DALONG, DEPARTMENT OF OBSTETRICS AND GYNECOLOGY, GUANGDONG PROVINCIAL PEOPLE’S HOSPITAL OF SOUTHERN MEDICAL UNIVERSITY, GUANGZHOU, CHINA; FANG, SIJI…	J. CLIN. ENDOCRINOL. METAB.	J. CLIN. ENDOCRINOL. METAB.	Context: Soluble immune checkpoints play an important role in peripheral tolerance that has seldom been investigated in Graves' disease (GD) and thyroid eye disease (TED). Objective: The objective of this work is to examine the alteration of soluble immune checkpoints in GD and TED. Methods: We performed a quantitative multiplex analysis of 17 immune checkpoint proteins in serum from 50 GD patien…	Soluble Immune Checkpoints Associated With Disease Activity and Treatment Response in GD and TED	CAS; Graves' disease; soluble immune checkpoints; thyroid eye disease; TRAb titers		GUANGDONG PROVINCIAL PEOPLE’S HOSPITAL OF SOUTHERN MEDICAL UNIVERSITY;SHANGHAI JIAOTONG UNIVERSITY SCHOOL OF MEDICINE;GUANGDONG PROVINCIAL PEOPLE’S HOSPITAL OF SOUTHERN MEDICAL UNIVERSITY;SHANGHAI JIAOTONG UNIVERSITY SCHOOL OF MEDICINE;SHANGHAI JIAOTONG UNIVERSITY SCHOOL OF MEDICINE;GUANGDONG PROVINCIAL PEOPLE’S HOSPITAL OF SOUTHERN MEDICAL UNIVERSITY	GUANGDONG PROVINCIAL PEOPLE’S HOSPITAL OF SOUTHERN MEDICAL UNIVERSITY;SHANGHAI JIAOTONG UNIVERSITY SCHOOL OF MEDICINE;GUANGDONG PROVINCIAL PEOPLE’S HOSPITAL OF SOUTHERN MEDICAL UNIVERSITY;SHANGHAI JIAOTONG UNIVERSITY SCHOOL OF MEDICINE;SHANGHAI JIAOTONG UNIVERSITY SCHOOL OF MEDICINE;GUANGDONG PROVINCIAL PEOPLE’S HOSPITAL OF SOUTHERN MEDICAL UNIVERSITY
SHEN;S-C;DEY;S;DUHADAWAY;JB;SUTANTO-WARD;E;HAMPTON;MT;KOZLOV;SV;PRENDERGAST;GC;MULLER;AJ	SHEN, SHIHCHUN (59559696000); DEY, SOUVIK (57207014022); DUHADAWAY, JAMES B. (6602471622); SUTANTO-WARD, ERIKA (8852406400); HAMPTON, MAURICE T. (59924412500); KOZLOV, SERGUEI V. (7103167058); PRENDERGAST, GEORGE C. (7006152006); MULLER, ALEXANDER J. (57203610768)	59559696000; 57207014022; 6602471622; 8852406400; 59924412500; 7103167058; 7006152006; 57203610768	NEOVASCULAR PRUNING BY IDO1 INHIBITORS CAN POTENTIATE IMMUNOGENIC CYTOTOXICITY OF ISCHEMIA-TARGETED AGENTS TO SYNERGISTICALLY ENHANCE ANTI-PD-1 RESPONSIVENESS	2025	JOURNAL FOR IMMUNOTHERAPY OF CANCER	13	5	E011398			0	1	10.1136/jitc-2024-011398	https://www.scopus.com/inward/record.uri?eid=2-s2.0-105007033679&doi=10.1136%2Fjitc-2024-011398&partnerID=40&md5=3c57f20c0897a4c95c41e36035a72417	LANKENAU INSTITUTE FOR MEDICAL RESEARCH, WYNNEWOOD, UNITED STATES; DREXEL UNIVERSITY COLLEGE OF MEDICINE, PHILADELPHIA, UNITED STATES; WUXI ADVANCED THERAPIES, PHILADELPHIA, UNITED STATES; INC, PHILADELPHIA, UNITED STATES; FREDERICK NATIONAL LABORATORY, FREDERICK, UNITED STATES; NATIONAL CANCER INSTITUTE AT FREDERICK, FREDERICK, UNITED STATES; SIDNEY KIMMEL CANCER CENTER AT JEFFERSON, PHILADELPHI…	SHEN, SHIHCHUN, LANKENAU INSTITUTE FOR MEDICAL RESEARCH, WYNNEWOOD, UNITED STATES, DREXEL UNIVERSITY COLLEGE OF MEDICINE, PHILADELPHIA, UNITED STATES; DEY, SOUVIK, WUXI ADVANCED THERAPIES, PHILADELPHIA, UNITED STATES;LANKENAU INSTITUTE FOR MEDICAL RESEARCH, WYNNEWOOD, UNITED STATES; SUTANTO-WARD, ERIKA, LANKENAU INSTITUTE FOR MEDICAL RESEARCH, WYNNEWOOD, UNITED STATES;TELESIS THERAPEUTICS, INC, P…	BACKGROUND STRATEGIES FOR DEPLOYING INDOLEAMINE 2,3-DIOXYGENASE 1 (IDO1)-TARGETED THERAPIES FOR USE AGAINST CANCER HAVE FOCUSED ON IDO1’S ROLE IN PROMOTING PERIPHERAL IMMUNE TOLERANCE THAT SHIELDS TUMORS FROM EFFECTOR T CELLS. HOWEVER, PRECLINICAL INVESTIGATION OF BOTH PRIMARY AND METASTATIC TUMOR DEVELOPMENT IN THE LUNGS HAS UNCOVERED A PREVIOUSLY UNAPPRECIATED ROLE FOR IDO1 IN DIRECTING A COUNT…	COMBINATION THERAPY; IDO; IMMUNE CHECKPOINT INHIBITOR; INDOLEAMINE 2, 3-DIOXYGENASE; LUNG CANCER; TME; TUMOR MICROENVIRONMENT	CARBOPLATIN; EPACADOSTAT; EVOFOSFAMIDE; GAMMA INTERFERON; INDOLEAMINE 2,3 DIOXYGENASE INHIBITOR; INDOXIMOD; NAVOXIMOD; PROGRAMMED DEATH 1 LIGAND 1; IDO1 PROTEIN, MOUSE; IMMUNE CHECKPOINT INHIBITOR; INDOLEAMINE 2,3 DIOXYGENASE; PROGRAMMED DEATH 1 RECEPTOR; 4T1 CELL LINE; ANIMAL CELL; ANIMAL EXPERIMENT; ANIMAL MODEL; ANIMAL TISSUE; APOPTOSIS; ARTICLE; BREAST CARCINOMA; CONFOCAL MICROSCOPY; CONTROLL…		CARBOPLATIN, 41575-94-4; EPACADOSTAT, 1204669-58-8; EVOFOSFAMIDE, 918633-87-1; GAMMA INTERFERON, 82115-62-6; INDOXIMOD, 110117-83-4; NAVOXIMOD, 1402837-78-8, 1793075-63-4; INDOLEAMINE 2,3 DIOXYGENASE; IDO1 PROTEIN, MOUSE; IMMUNE CHECKPOINT INHIBITORS; INDOLEAMINE-PYRROLE 2,3,-DIOXYGENASE; PROGRAMMED CELL DEATH 1 RECEPTOR	FUNDING TEXT 1: SUPPORT FOR THIS PROJECT WAS PROVIDED TO AJM THROUGH THE LANKENAU MEDICAL CENTER FOUNDATION AND MAIN LINE HEALTH. GCP HOLDS THE HAVENS CHAIR IN BIOMEDICAL RESEARCH AT THE LANKENAU INSTITUTE FOR MEDICAL RESEARCH. IN-KIND CONTRIBUTION OF TTL-315 TO THIS STUDY WAS PRODUCED WITH THE USE OF FEDERAL FUNDS FROM THE NATIONAL CANCER INSTITUTE, NATIONAL INSTITUTES OF HEALTH, UNDER CONTRACT …	STELLA, GIULIA MARIA, LUNG-SEEKING METASTASES, CANCERS, 11, 7, (2019); SMITH, COURTNEY, IDO IS A NODAL PATHOGENIC DRIVER OF LUNG CANCER AND METASTASIS DEVELOPMENT, CANCER DISCOVERY, 2, 8, PP. 722-735, (2012); YOSHIDA, RYOTARO, INDUCTION OF PULMONARY INDOLEAMINE 2,3-DIOXYGENASE BY INTERFERON, PROCEEDINGS OF THE NATIONAL ACADEMY OF SCIENCES OF THE UNITED STATES OF AMERICA, 78, 1 II, PP. 129-132, (1…		BMJ PUBLISHING GROUP						20511426			40447318	ENGLISH	ARTICLE	FINAL	ALL OPEN ACCESS; GOLD OPEN ACCESS; GREEN OPEN ACCESS	SCOPUS	2-S2.0-105007033679	SHEN, SHIHCHUN, LANKENAU INSTITUTE FOR MEDICAL RESEARCH, WYNNEWOOD, UNITED STATES, DREXEL UNIVERSITY COLLEGE OF MEDICINE, PHILADELPHIA, UNITED STATES; DEY, SOUVIK, WUXI ADVANCED THERAPIES, PHILADELPHIA, UNITED STATES; DUHADAWAY, JAMES B., LANKENAU INSTITUTE FOR MEDICAL RESEARCH, WYNNEWOOD, UNITED STATES; SUTANTO-WARD, ERIKA, LANKENAU INSTITUTE FOR MEDICAL RESEARCH, WYNNEWOOD, UNITED STATES; HAMPT…	J. IMMUNOTHER. CANCER	J. IMMUNOTHER. CANCER	Background Strategies for deploying indoleamine 2,3-dioxygenase 1 (IDO1)-targeted therapies for use against cancer have focused on IDO1’s role in promoting peripheral immune tolerance that shields tumors from effector T cells. However, preclinical investigation of both primary and metastatic tumor development in the lungs has uncovered a previously unappreciated role for IDO1 in directing a count…	Neovascular pruning by IDO1 inhibitors can potentiate immunogenic cytotoxicity of ischemia-targeted agents to synergistically enhance anti-PD-1 responsiveness	Combination therapy; IDO; Immune Checkpoint Inhibitor; Indoleamine 2, 3-dioxygenase; Lung Cancer; TME; Tumor microenvironment		DREXEL UNIVERSITY COLLEGE OF MEDICINE;LANKENAU INSTITUTE FOR MEDICAL RESEARCH;LANKENAU INSTITUTE FOR MEDICAL RESEARCH;NATIONAL CANCER INSTITUTE AT FREDERICK;SIDNEY KIMMEL MEDICAL COLLEGE;DREXEL UNIVERSITY COLLEGE OF MEDICINE	DREXEL UNIVERSITY COLLEGE OF MEDICINE;NOTREPORTED;LANKENAU INSTITUTE FOR MEDICAL RESEARCH;LANKENAU INSTITUTE FOR MEDICAL RESEARCH;NOTREPORTED;NATIONAL CANCER INSTITUTE AT FREDERICK;SIDNEY KIMMEL MEDICAL COLLEGE;DREXEL UNIVERSITY COLLEGE OF MEDICINE
COSTA-PEREIRA;S;LANZINGER;M;NÚÑEZ;N;VILLAR-VESGA;J;ANDREADOU;M;PRISCO;F;HÄNE;P;ROUSSEL;E;KRISHNARAJAH;S;CHANEL LINDEMANN;R;OBERBICHLER;L;WESTERMANN;F;DA SILVA;AF;CECCONI;V;PINZGER;M;TUGUES;S;MUNDT;S;GRETER;M;DE FEO;D;BECHER;B	COSTA-PEREIRA, SARA (57891881400); LANZINGER, MARGIT (55200421100); NÚÑEZ, NICOLÁS GONZALO (7003394948); VILLAR-VESGA, JUAN (57200968876); ANDREADOU, MYRTO (57437321700); PRISCO, FRANCESCO (57197497044); HÄNE, PHILIPP (58888147000); ROUSSEL, ELSA (57206670131); KRISHNARAJAH, SINDUYA (57200015698); CHANEL LINDEMANN, RACHEL (59761114900); OBERBICHLER, LAURA (57457735100); WESTERMANN, FREDERIKE (588…	57891881400; 55200421100; 7003394948; 57200968876; 57437321700; 57197497044; 58888147000; 57206670131; 57200015698; 59761114900; 57457735100; 58899932100; 58913245100; 10039063000; 59762157800; 9247432000; 57213006609; 8265388000; 35572868000; 7004635497	REGULATORY T CELLS SUPPRESS GM-CSF-PRODUCING T HELPER CELLS VIA IL-2 MODULATION TO RESTRAIN IMMUNOPATHOLOGY	2025	CELL REPORTS	44	5	115642			0	1	10.1016/j.celrep.2025.115642	https://www.scopus.com/inward/record.uri?eid=2-s2.0-105003977292&doi=10.1016%2Fj.celrep.2025.115642&partnerID=40&md5=b0ea35ac5e643652178cc569293198b9	UNIVERSITÄT ZÜRICH, ZURICH, SWITZERLAND; UNIVERSIDAD NACIONAL DE CÓRDOBA, CORDOBA, ARGENTINA; UNIVERSITÄT ZÜRICH, ZURICH, SWITZERLAND	COSTA-PEREIRA, SARA, INSTITUTE OF EXPERIMENTAL IMMUNOLOGY, UNIVERSITÄT ZÜRICH, ZURICH, SWITZERLAND; LANZINGER, MARGIT, INSTITUTE OF EXPERIMENTAL IMMUNOLOGY, UNIVERSITÄT ZÜRICH, ZURICH, SWITZERLAND; NÚÑEZ, NICOLÁS GONZALO, INSTITUTE OF EXPERIMENTAL IMMUNOLOGY, UNIVERSITÄT ZÜRICH, ZURICH, SWITZERLAND, FACULTY OF SCIENCE, UNIVERSIDAD NACIONAL DE CÓRDOBA, CORDOBA, ARGENTINA; VILLAR-VESGA, JUAN, INSTI…	REGULATORY T (T<INF>REG</INF>) CELLS ARE CRITICAL FOR MAINTAINING PERIPHERAL TOLERANCE AND PREVENTING AUTOIMMUNITY. T<INF>REG</INF> CELL DEPLETION OR DYSFUNCTION RESULTS IN FATAL MULTIORGAN INFLAMMATION LINKED TO UNRESTRAINED EFFECTOR T CELL EXPANSION. HERE, WE COMBINE IN VIVO GENE TARGETING AND FATE-MAPPING WITH HIGH-DIMENSIONAL CYTOMETRY TO IDENTIFY T<INF>REG</INF> CELLS’ STEADY-STATE FUNCTION …	CP: IMMUNOLOGY; FOXP3; GM-CSF; IL-2; INFLAMMATION; REGULATORY T CELLS; TREG SUPPRESSOR FUNCTION; TISSUE-INVADING PHAGOCYTES; TYPE 1 RESPONSES	BENZYLSULFONYL FLUORIDE; COLLAGENASE; CYTOKINE; DEOXYRIBONUCLEASE; DIPHTHERIA TOXIN; GRANULOCYTE MACROPHAGE COLONY STIMULATING FACTOR; INTERFERON; INTERLEUKIN 17; INTERLEUKIN 2; IONOMYCIN; MONOCLONAL ANTIBODY; REACTIVE OXYGEN METABOLITE; GAMMA INTERFERON; ANIMAL EXPERIMENT; ANIMAL TISSUE; ARTICLE; AUTOIMMUNITY; BONE MARROW CELL; CELL EXPANSION; ENZYME LINKED IMMUNOSORBENT ASSAY; ESCHERICHIA COLI;…		BENZYLSULFONYL FLUORIDE, 329-98-6; COLLAGENASE, 37288-86-1, 39433-96-0; DEOXYRIBONUCLEASE, 37211-67-9; INTERLEUKIN 2, 85898-30-2; IONOMYCIN, 56092-81-0; GAMMA INTERFERON, 82115-62-6; GRANULOCYTE-MACROPHAGE COLONY-STIMULATING FACTOR; INTERFERON-GAMMA; INTERLEUKIN-2; REACTIVE OXYGEN SPECIES	WE ACKNOWLEDGE THE TECHNICAL STAFF FROM THE HISTOLOGY LABORATORY OF THE INSTITUTE OF VETERINARY PATHOLOGY AND MIRKA SCHMID FROM THE DERMATOLOGY DEPARTMENT OF ZURICH UNIVERSITY HOSPITAL FOR THEIR EXCELLENT TECHNICAL SUPPORT. WE EXPRESS OUR GRATITUDE TO DR. LUCY ROBINSON OF INSIGHT EDITING LONDON FOR THE METICULOUS REVIEW AND EDITING OF THE MANUSCRIPT. THIS WORK WAS SUPPORTED BY THE SWISS NATIONAL …	CONRAD, NATHALIE, INCIDENCE, PREVALENCE, AND CO-OCCURRENCE OF AUTOIMMUNE DISORDERS OVER TIME AND BY AGE, SEX, AND SOCIOECONOMIC STATUS: A POPULATION-BASED COHORT STUDY OF 22 MILLION INDIVIDUALS IN THE UK, THE LANCET, 401, 10391, PP. 1878-1890, (2023); GUTIÉRREZ-ARCELUS, MARÍA, AUTOIMMUNE DISEASES-CONNECTING RISK ALLELES WITH MOLECULAR TRAITS OF THE IMMUNE SYSTEM, NATURE REVIEWS GENETICS, 17, 3, P…		ELSEVIER B.V.						22111247; 26391856			40315053	ENGLISH	ARTICLE	FINAL	ALL OPEN ACCESS; GOLD OPEN ACCESS	SCOPUS	2-S2.0-105003977292	COSTA-PEREIRA, SARA, INSTITUTE OF EXPERIMENTAL IMMUNOLOGY, UNIVERSITÄT ZÜRICH, ZURICH, SWITZERLAND; LANZINGER, MARGIT, INSTITUTE OF EXPERIMENTAL IMMUNOLOGY, UNIVERSITÄT ZÜRICH, ZURICH, SWITZERLAND; NÚÑEZ, NICOLÁS GONZALO, INSTITUTE OF EXPERIMENTAL IMMUNOLOGY, UNIVERSITÄT ZÜRICH, ZURICH, SWITZERLAND, FACULTY OF SCIENCE, UNIVERSIDAD NACIONAL DE CÓRDOBA, CORDOBA, ARGENTINA; VILLAR-VESGA, JUAN, INSTI…	CELL REPORTS	CELL REPORTS	Regulatory T (T<inf>reg</inf>) cells are critical for maintaining peripheral tolerance and preventing autoimmunity. T<inf>reg</inf> cell depletion or dysfunction results in fatal multiorgan inflammation linked to unrestrained effector T cell expansion. Here, we combine in vivo gene targeting and fate-mapping with high-dimensional cytometry to identify T<inf>reg</inf> cells’ steady-state function …	Regulatory T cells suppress GM-CSF-producing T helper cells via IL-2 modulation to restrain immunopathology	CP: Immunology; Foxp3; GM-CSF; IL-2; inflammation; regulatory T cells; Treg suppressor function; tissue-invading phagocytes; type 1 responses		UNIVERSITÄT ZÜRICH;UNIVERSITÄT ZÜRICH;UNIVERSITÄT ZÜRICH;UNIVERSITÄT ZÜRICH;UNIVERSITÄT ZÜRICH;UNIVERSITÄT ZÜRICH;UNIVERSITÄT ZÜRICH;UNIVERSITÄT ZÜRICH;UNIVERSITÄT ZÜRICH;UNIVERSITÄT ZÜRICH;UNIVERSITÄT ZÜRICH;UNIVERSITÄT ZÜRICH;UNIVERSITÄT ZÜRICH;UNIVERSITÄT ZÜRICH;UNIVERSITÄT ZÜRICH;UNIVERSITÄT ZÜRICH;UNIVERSITÄT ZÜRICH;UNIVERSITÄT ZÜRICH;UNIVERSITÄT ZÜRICH;UNIVERSITÄT ZÜRICH	UNIVERSITÄT ZÜRICH;UNIVERSITÄT ZÜRICH;UNIVERSITÄT ZÜRICH;UNIVERSITÄT ZÜRICH;UNIVERSITÄT ZÜRICH;UNIVERSITÄT ZÜRICH;UNIVERSITÄT ZÜRICH;UNIVERSITÄT ZÜRICH;UNIVERSITÄT ZÜRICH;UNIVERSITÄT ZÜRICH;UNIVERSITÄT ZÜRICH;UNIVERSITÄT ZÜRICH;UNIVERSITÄT ZÜRICH;UNIVERSITÄT ZÜRICH;UNIVERSITÄT ZÜRICH;UNIVERSITÄT ZÜRICH;UNIVERSITÄT ZÜRICH;UNIVERSITÄT ZÜRICH;UNIVERSITÄT ZÜRICH;UNIVERSITÄT ZÜRICH
MOHANTA;SK;HERON;C;KLAUS-BERGMANN;A;HORSTMANN;H;BRAKENHIELM;E;GIANNARELLI;C;HABENICHT;AJR;GERHARDT;H;WEBER;C	MOHANTA, SARAJO KUMAR (54407004100); HERON, CORALINE (57628072500); KLAUS-BERGMANN, ALEXANDRA (57201134074); HORSTMANN, HAUKE (57219263693); BRAKENHIELM, EBBA (6507203923); GIANNARELLI, CHIARA (23476868400); HABENICHT, ANDREAS JOHANN RICHARD (7004842506); GERHARDT, HOLGER (8265989400); WEBER, CHRISTIAN M. (55112033700)	54407004100; 57628072500; 57201134074; 57219263693; 6507203923; 23476868400; 7004842506; 8265989400; 55112033700	METABOLIC AND IMMUNE CROSSTALK IN CARDIOVASCULAR DISEASE	2025	CIRCULATION RESEARCH	136	11		1433	1453	0	3	10.1161/CIRCRESAHA.125.325496	https://www.scopus.com/inward/record.uri?eid=2-s2.0-105006460888&doi=10.1161%2FCIRCRESAHA.125.325496&partnerID=40&md5=4f15f5366f879da0dba9edacb9f6fd06	KLINIKUM DER UNIVERSITÄT MÜNCHEN, MUNICH, GERMANY; DEUTSCHES ZENTRUM FÜR HERZ-KREISLAUF-FORSCHUNG E. V., BERLIN, GERMANY; UNIVERSITÉ DE ROUEN NORMANDIE, MONT-SAINT-AIGNAN, FRANCE; MAX DELBRUCK CENTER FOR MOLECULAR MEDICINE, BERLIN, GERMANY; DEUTSCHES ZENTRUM FÜR HERZ-KREISLAUF-FORSCHUNG E. V., BERLIN, GERMANY; FACULTY OF MEDICINE, BUCHAREST, UNITED STATES; UNIVERSITÄT FREIBURG, FREIBURG IM BREISG…	BERLIN, GERMANY; HERON, CORALINE, UNIVERSITÉ DE ROUEN NORMANDIE, MONT-SAINT-AIGNAN, FRANCE;BERLIN, GERMANY; HORSTMANN, HAUKE, CARDIOLOGY AND ANGIOLOGY, FACULTY OF MEDICINE, BUCHAREST, UNITED STATES, DEPARTMENT OF MEDICINE, UNIVERSITÄT FREIBURG, FREIBURG IM BREISGAU, GERMANY; BRAKENHIELM, EBBA, UNIVERSITÉ DE ROUEN NORMANDIE, MONT-SAINT-AIGNAN, FRANCE; GIANNARELLI, CHIARA, DEPARTMENT OF MEDICINE, U…	CARDIOVASCULAR DISEASES INCLUDING ATHEROSCLEROSIS AND HEART FAILURE, ARISE FROM THE INTRICATE INTERPLAY OF METABOLIC, IMMUNE, AND NEURAL DYSREGULATION WITHIN VASCULAR AND CARDIAC TISSUES: THIS REVIEW FOCUSES ON INTEGRATING RECENT ADVANCES IN METABOLIC AND IMMUNE CROSSTALK OF THE CARDIAC VASCULATURE THAT AFFECTS CARDIOMETABOLIC HEALTH AND DISEASE PROGRESSION. CORONARY AND LYMPHATIC ENDOTHELIAL CEL…	ADVENTITIA; ATHEROSCLEROSIS; CARDIOVASCULAR DISEASES; ENDOTHELIAL CELLS; HOMEOSTASIS	CD4 ANTIGEN; CD8 ANTIGEN; LIPID; ADVENTITIA; ATHEROSCLEROSIS; B LYMPHOCYTE ACTIVATION; CARDIOVASCULAR DISEASE; CELL METABOLISM; CELL PLASTICITY; DIAGNOSIS; ENDOTHELIUM CELL; ETIOLOGY; HEART FAILURE; HEART MUSCLE METABOLISM; HEART TISSUE; HEART VENTRICLE REMODELING; HOMEOSTASIS; HUMAN; IMMUNOCOMPETENT CELL; IMMUNOLOGICAL TOLERANCE; INFLAMMATION; NONHUMAN; REVIEW; SIGNAL TRANSDUCTION; T LYMPHOCYTE;…		LIPID, 66455-18-3	THIS WORK HAS BEEN SUPPORTED BY DEUTSCHE FORSCHUNGSGEMEINSCHAFT (DFG): SFB1123-Z1, DZHK 81X2600282, AND CORONA FOUNDATION GRANT TO S. K. MOHANTA; DFG CLUSTER OF EXCELLENCE SYNERGY (EXC 2145 SYNERGY 390857198) TO C. WEBER; NATIONAL INSTITUTES OF HEALTH/NATIONAL HEART, LUNG, AND BLOOD INSTITUTE GRANTS R01HL153712 AND R01HL165258 TO C. GIANNARELLI; DFG POSTDOCTORAL FELLOWSHIP AWARD HO 7496/1-1 TO H.…	DÖRING, YVONNE, TARGETING IMMUNE CELL RECRUITMENT IN ATHEROSCLEROSIS, NATURE REVIEWS CARDIOLOGY, 21, 11, PP. 824-840, (2024); GALLERAND, ALEXANDRE, MOUSE AND HUMAN MACROPHAGES AND THEIR ROLES IN CARDIOVASCULAR HEALTH AND DISEASE, NATURE CARDIOVASCULAR RESEARCH, 3, 12, PP. 1424-1437, (2024); RIKSEN, NIELS PETER, TRAINED IMMUNITY IN ATHEROSCLEROTIC CARDIOVASCULAR DISEASE, NATURE REVIEWS CARDIOLOGY,…		LIPPINCOTT WILLIAMS AND WILKINS						15244571; 00097330		CIRUA	40403115	ENGLISH	REVIEW	FINAL		SCOPUS	2-S2.0-105006460888	MOHANTA, SARAJO KUMAR, KLINIKUM DER UNIVERSITÄT MÜNCHEN, MUNICH, GERMANY, DEUTSCHES ZENTRUM FÜR HERZ-KREISLAUF-FORSCHUNG E. V., BERLIN, GERMANY; HERON, CORALINE, UNIVERSITÉ DE ROUEN NORMANDIE, MONT-SAINT-AIGNAN, FRANCE; KLAUS-BERGMANN, ALEXANDRA, INTEGRATIVE VASCULAR BIOLOGY LABORATORY, MAX DELBRUCK CENTER FOR MOLECULAR MEDICINE, BERLIN, GERMANY, DEUTSCHES ZENTRUM FÜR HERZ-KREISLAUF-FORSCHUNG E. …	CIRC. RES.	CIRC. RES.	Cardiovascular diseases including atherosclerosis and heart failure, arise from the intricate interplay of metabolic, immune, and neural dysregulation within vascular and cardiac tissues: This review focuses on integrating recent advances in metabolic and immune crosstalk of the cardiac vasculature that affects cardiometabolic health and disease progression. Coronary and lymphatic endothelial cel…	Metabolic and Immune Crosstalk in Cardiovascular Disease	adventitia; atherosclerosis; cardiovascular diseases; endothelial cells; homeostasis		UNIVERSITÉ DE ROUEN NORMANDIE;UNIVERSITÄT FREIBURG;UNIVERSITÉ DE ROUEN NORMANDIE;UNIVERSITÄT FREIBURG;MEDICAL SCHOOL OF NANJING UNIVERSITY;CARIM SCHOOL FOR CARDIOVASCULAR DISEASE	NOTREPORTED;UNIVERSITÉ DE ROUEN NORMANDIE;NOTREPORTED;UNIVERSITÄT FREIBURG;UNIVERSITÉ DE ROUEN NORMANDIE;UNIVERSITÄT FREIBURG;MEDICAL SCHOOL OF NANJING UNIVERSITY;NOTREPORTED;CARIM SCHOOL FOR CARDIOVASCULAR DISEASE
LEVENTOĞLU;E;BAKKALOǦLU;SA	LEVENTOĞLU, EMRE (57224186789); BAKKALOǦLU, SEVCAN AZIME (57542125800)	57224186789; 57542125800	A NEW ERA IN THE TREATMENT OF KIDNEY DISEASES: NLRP3 INFLAMMASOME AND CYTOKINE-TARGETED THERAPIES	2025	PEDIATRIC NEPHROLOGY	40	5	117791	1515	1521	0	2	10.1007/s00467-024-06578-0	https://www.scopus.com/inward/record.uri?eid=2-s2.0-85208059750&doi=10.1007%2Fs00467-024-06578-0&partnerID=40&md5=477144c30dcb778eb3d0c22c13d5fd8d	KONYA CITY HOSPITAL, KONYA, TURKEY; GAZI UNIVERSITY, FACULTY OF MEDICINE, ANKARA, TURKEY	LEVENTOĞLU, EMRE, DEPARTMENT OF PEDIATRIC NEPHROLOGY, KONYA CITY HOSPITAL, KONYA, TURKEY; BAKKALOǦLU, SEVCAN AZIME, DEPARTMENT OF PEDIATRIC NEPHROLOGY, GAZI UNIVERSITY, FACULTY OF MEDICINE, ANKARA, TURKEY	THE KIDNEYS ARE CRUCIAL FOR FILTERING BLOOD, MANAGING OVERALL BODY WATER, ELECTROLYTE, AND ACID–BASE BALANCE, AND REGULATING BLOOD PRESSURE. THEY REMOVE METABOLIC WASTE PRODUCTS, TOXINS, AND DRUGS. IN ADDITION, THEY LIMIT INFLAMMATION BY CLEARING CYTOKINES AND REDUCE IMMUNE CELL ACTIVATION BY REMOVING BACTERIAL COMPONENTS. DENDRITIC CELLS (DCS) IN THE KIDNEY MAINTAIN PERIPHERAL TOLERANCE. ABOUT 8…	CYTOKINE-TARGETED THERAPIES; KIDNEY DISEASES; NLRP3 INFLAMMASOME	CRYOPYRIN; CYTOKINE; INFLAMMASOME; INTERLEUKIN 1 ANTIBODY; INTERLEUKIN 17; INTERLEUKIN 6; INTERLEUKIN 6 ANTIBODY; NLRP3 PROTEIN, HUMAN; DENDRITIC CELL; HOMEOSTASIS; IMMUNE HOMEOSTASIS; IMMUNE RESPONSE; IMMUNE SYSTEM; INFLAMMATION; KIDNEY DISEASE; KIDNEY FAILURE; KIDNEY FUNCTION; MOLECULAR WEIGHT; PATHOPHYSIOLOGY; REVIEW; ANIMAL; DRUG EFFECT; DRUG THERAPY; HUMAN; IMMUNOLOGY; KIDNEY; METABOLISM; MO…		CYTOKINES; INFLAMMASOMES; NLR FAMILY, PYRIN DOMAIN-CONTAINING 3 PROTEIN; NLRP3 PROTEIN, HUMAN		KURTS, CHRISTIAN, THE IMMUNE SYSTEM AND KIDNEY DISEASE: BASIC CONCEPTS AND CLINICAL IMPLICATIONS, NATURE REVIEWS IMMUNOLOGY, 13, 10, PP. 738-753, (2013); BETJES, MICHIEL G.H., IMMUNE CELL DYSFUNCTION AND INFLAMMATION IN END-STAGE RENAL DISEASE, NATURE REVIEWS NEPHROLOGY, 9, 5, PP. 255-265, (2013); TECKLENBORG, J., THE ROLE OF THE IMMUNE SYSTEM IN KIDNEY DISEASE, CLINICAL AND EXPERIMENTAL IMMUNOLO…		SPRINGER SCIENCE AND BUSINESS MEDIA DEUTSCHLAND GMBH						0931041X; 1432198X		PEDNE	39485496	ENGLISH	REVIEW	FINAL		SCOPUS	2-S2.0-85208059750	LEVENTOĞLU, EMRE, DEPARTMENT OF PEDIATRIC NEPHROLOGY, KONYA CITY HOSPITAL, KONYA, TURKEY; BAKKALOǦLU, SEVCAN AZIME, DEPARTMENT OF PEDIATRIC NEPHROLOGY, GAZI UNIVERSITY, FACULTY OF MEDICINE, ANKARA, TURKEY	PEDIATR. NEPHROL.	PEDIATR. NEPHROL.	The kidneys are crucial for filtering blood, managing overall body water, electrolyte, and acid–base balance, and regulating blood pressure. They remove metabolic waste products, toxins, and drugs. In addition, they limit inflammation by clearing cytokines and reduce immune cell activation by removing bacterial components. Dendritic cells (DCs) in the kidney maintain peripheral tolerance. About 8…	A new era in the treatment of kidney diseases: NLRP3 inflammasome and cytokine-targeted therapies	Cytokine-targeted therapies; Kidney diseases; NLRP3 inflammasome		KONYA CITY HOSPITAL;GAZI UNIVERSITY	KONYA CITY HOSPITAL;GAZI UNIVERSITY
SHAO;X;LIU;L;WENG;C;GUO;K;LU;Z;HUANG;L;DI;Z;GUO;Y;DI;G;QIAO;R;WANG;J;YANG;Y;SUN;S;ZHUANG;S;LIN;A	SHAO, XIANYU (58768957000); LIU, LIJING (59916546900); WENG, CHANGZHEN (58626795800); GUO, KUN (58769170600); LU, ZHUTAO (59916141200); HUANG, LULU (58090971100); DI, ZHENHUA (58626740500); GUO, YIXUAN (59916829200); DI, GUORONG (59916141300); QIAO, RENMEI (59916007000); WANG, JINGYI (59916547000); YANG, YONG (56585255000); SUN, SHIYU (59916829300); ZHUANG, SHENTIAN (59898958500); LIN, ANG (57194…	58768957000; 59916546900; 58626795800; 58769170600; 59916141200; 58090971100; 58626740500; 59916829200; 59916141300; 59916007000; 59916547000; 56585255000; 59916829300; 59898958500; 57194145405	LEVERAGING AN MRNA PLATFORM FOR THE DEVELOPMENT OF VACCINES AGAINST EGG ALLERGY	2025	VACCINES	13	5	448			0	1	10.3390/vaccines13050448	https://www.scopus.com/inward/record.uri?eid=2-s2.0-105007480789&doi=10.3390%2Fvaccines13050448&partnerID=40&md5=48b33bfc5609bf852ed70d7741a5e471	CHINA PHARMACEUTICAL UNIVERSITY, NANJING, CHINA; CHINA PHARMACEUTICAL UNIVERSITY, NANJING, CHINA; INSTITUTE FOR INNOVATIVE DRUG DEVELOPMENT AND LIFE SCIENCES, WUXI, CHINA; CHINA PHARMACEUTICAL UNIVERSITY, NANJING, CHINA; SHANDONG UNIVERSITY, JINAN, CHINA	SHAO, XIANYU, CENTER FOR INFECTIOUS MEDICINE AND VACCINE RESEARCH, CHINA PHARMACEUTICAL UNIVERSITY, NANJING, CHINA, INSTITUTE OF TRANSLATIONAL MEDICINE, CHINA PHARMACEUTICAL UNIVERSITY, NANJING, CHINA, INNOVATION CENTER FOR NUCLEIC ACID MEDICINE, INSTITUTE FOR INNOVATIVE DRUG DEVELOPMENT AND LIFE SCIENCES, WUXI, CHINA; LIU, LIJING, CENTER FOR INFECTIOUS MEDICINE AND VACCINE RESEARCH, CHINA PHARMA…	BACKGROUND: FOOD ALLERGY (FA) POSES A MAJOR GLOBAL HEALTH ISSUE DUE TO THE INCREASING PREVALENCE AND LACK OF EFFECTIVE PREVENTION STRATEGIES. ALLERGEN-SPECIFIC IMMUNOTHERAPY (AIT) HAS EMERGED AS A DISEASE-MODIFYING THERAPY FOR FA. HOWEVER, DUE TO LONG-TERM TREATMENT DURATION AND UNEXPECTED ADVERSE REACTIONS, ONLY A MINORITY OF PATIENTS BENEFIT FROM AIT. THEREFORE, EFFECTIVE PROPHYLACTIC INTERVENT…	ANAPHYLAXIS; EGG ALLERGY; FOOD ALLERGY; MRNA TECHNOLOGY; PREVENTIVE EFFECT	ALLERGEN; EGG WHITE; GAMMA INTERFERON; IMMUNOGLOBULIN E; INTERLEUKIN 4; MESSENGER RNA; TUMOR NECROSIS FACTOR; ALLERGIC DISEASE; ALLERGY; ANALYSIS OF VARIANCE; ANAPHYLAXIS; ANIMAL EXPERIMENT; ANIMAL MODEL; ANIMAL TISSUE; ARTICLE; BODY TEMPERATURE; CONTROLLED STUDY; EGG; ENZYME LINKED IMMUNOSORBENT ASSAY; FEMALE; FLOW CYTOMETRY; FOOD ALLERGY; GENE EXPRESSION; HUMAN; IMMUNE RESPONSE; IMMUNIZATION; I…		EGG WHITE, 9006-50-2; GAMMA INTERFERON, 82115-62-6; IMMUNOGLOBULIN E, 37341-29-0	THIS WORK WAS SUPPORTED BY THE NATIONAL NATURAL SCIENCE FOUNDATION OF CHINA (GRANT NR. 32471004, 32200764 TO A.L.; 32301241 TO S.Z.) AND THE ANTI-TUMOR NEW DRUG RAPID TRANSLATION PUBLIC SERVICE PLATFORM OF JIANGSU PROVINCE (GRANT NR. BM2023002 TO Y.Y.). X.S. AND K.G. WERE ALSO SUPPORTED BY THE POSTGRADUATE RESEARCH AND PRACTICE INNOVATION PROGRAM OF JIANGSU PROVINCE (GRANT NR. KYCX23-0866 TO X.S.…	BARTHA, IRENE, FEAST FOR THOUGHT: A COMPREHENSIVE REVIEW OF FOOD ALLERGY 2021-2023, JOURNAL OF ALLERGY AND CLINICAL IMMUNOLOGY, 153, 3, PP. 576-594, (2024); FENG, HUA, PREVALENCE OF FOOD ALLERGY IN THE CHINESE POPULATION: A SYSTEMATIC REVIEW AND META-ANALYSIS OF POPULATION-BASED STUDIES, ALLERGY AND ASTHMA PROCEEDINGS, 44, 5, PP. 315-325, (2023); DURHAM, STEPHEN R., ALLERGEN IMMUNOTHERAPY: PAST, …		MULTIDISCIPLINARY DIGITAL PUBLISHING INSTITUTE (MDPI)						2076393X				ENGLISH	ARTICLE	FINAL	ALL OPEN ACCESS; GOLD OPEN ACCESS; GREEN ACCEPTED OPEN ACCESS; GREEN OPEN ACCESS	SCOPUS	2-S2.0-105007480789	SHAO, XIANYU, CENTER FOR INFECTIOUS MEDICINE AND VACCINE RESEARCH, CHINA PHARMACEUTICAL UNIVERSITY, NANJING, CHINA, INSTITUTE OF TRANSLATIONAL MEDICINE, CHINA PHARMACEUTICAL UNIVERSITY, NANJING, CHINA, INNOVATION CENTER FOR NUCLEIC ACID MEDICINE, INSTITUTE FOR INNOVATIVE DRUG DEVELOPMENT AND LIFE SCIENCES, WUXI, CHINA; LIU, LIJING, CENTER FOR INFECTIOUS MEDICINE AND VACCINE RESEARCH, CHINA PHARMA…	VACCINES	VACCINES	Background: Food allergy (FA) poses a major global health issue due to the increasing prevalence and lack of effective prevention strategies. Allergen-specific immunotherapy (AIT) has emerged as a disease-modifying therapy for FA. However, due to long-term treatment duration and unexpected adverse reactions, only a minority of patients benefit from AIT. Therefore, effective prophylactic intervent…	Leveraging an mRNA Platform for the Development of Vaccines Against Egg Allergy	anaphylaxis; egg allergy; food allergy; mRNA technology; preventive effect		CHINA PHARMACEUTICAL UNIVERSITY;CHINA PHARMACEUTICAL UNIVERSITY;CHINA PHARMACEUTICAL UNIVERSITY;CHINA PHARMACEUTICAL UNIVERSITY;CHINA PHARMACEUTICAL UNIVERSITY;CHINA PHARMACEUTICAL UNIVERSITY;CHINA PHARMACEUTICAL UNIVERSITY;CHINA PHARMACEUTICAL UNIVERSITY;CHINA PHARMACEUTICAL UNIVERSITY;CHINA PHARMACEUTICAL UNIVERSITY;CHINA PHARMACEUTICAL UNIVERSITY;CHINA PHARMACEUTICAL UNIVERSITY;CHINA PHARMACEU…	CHINA PHARMACEUTICAL UNIVERSITY;CHINA PHARMACEUTICAL UNIVERSITY;CHINA PHARMACEUTICAL UNIVERSITY;CHINA PHARMACEUTICAL UNIVERSITY;CHINA PHARMACEUTICAL UNIVERSITY;CHINA PHARMACEUTICAL UNIVERSITY;CHINA PHARMACEUTICAL UNIVERSITY;CHINA PHARMACEUTICAL UNIVERSITY;CHINA PHARMACEUTICAL UNIVERSITY;CHINA PHARMACEUTICAL UNIVERSITY;CHINA PHARMACEUTICAL UNIVERSITY;CHINA PHARMACEUTICAL UNIVERSITY;CHINA PHARMACEU…
LEE;AYS;QI;Z;JACKSON;KJL;REED;JH	LEE, ADRIAN Y.S. (55258053900); QI, ZHANKUN (59667762800); JACKSON, KATHERINE J.L. (55766972300); REED, JOANNE H. (24076655000)	55258053900; 59667762800; 55766972300; 24076655000	SELF-REACTIVE B CELLS ARE INCREASED IN ALL MAJOR STAGES OF PERIPHERAL DEVELOPMENT IN SJÖGREN'S DISEASE	2025	IMMUNOLOGY AND CELL BIOLOGY	103	4		401	410	0	0	10.1111/imcb.70005	https://www.scopus.com/inward/record.uri?eid=2-s2.0-85219679467&doi=10.1111%2Fimcb.70005&partnerID=40&md5=7d68343144ed20d91bea5af0593e3ceb	FACULTY OF MEDICINE AND HEALTH, SYDNEY, AUSTRALIA; WESTMEAD HOSPITAL, SYDNEY, AUSTRALIA; GARVAN INSTITUTE OF MEDICAL RESEARCH, SYDNEY, AUSTRALIA	CENTRE FOR IMMUNOLOGY AND ALLERGY RESEARCH, FACULTY OF MEDICINE AND HEALTH, SYDNEY, AUSTRALIA, DEPARTMENT OF IMMUNOLOGY, WESTMEAD HOSPITAL, SYDNEY, AUSTRALIA; QI, ZHANKUN, CENTRE FOR IMMUNOLOGY AND ALLERGY RESEARCH, FACULTY OF MEDICINE AND HEALTH, SYDNEY, AUSTRALIA;GARVAN INSTITUTE OF MEDICAL RESEARCH, SYDNEY, AUSTRALIA;CENTRE FOR IMMUNOLOGY AND ALLERGY RESEARCH, FACULTY OF MEDICINE AND HEALTH, S…	SJÖGREN'S DISEASE (SJD) IS A CHRONIC AUTOIMMUNE DISORDER CHARACTERIZED BY INCREASED CIRCULATING SELF-REACTIVE B CELLS. WHILE MANY OF THESE SELF-REACTIVE B CELLS EMERGE FROM THE BONE MARROW, IT IS NOT KNOWN WHETHER THEY ARE EXCLUDED FROM OR ENRICHED IN SPECIFIC DEVELOPMENTAL STAGES IN THE PERIPHERY. THE AIM OF THIS STUDY WAS TO DETERMINE THE IMMUNOPHENOTYPE OF CIRCULATING SELF-REACTIVE B CELLS IN …	AUTOANTIBODIES; AUTOIMMUNITY; B CELLS; SELF-REACTIVITY; SJÖGREN'S DISEASE; TRANSITIONAL B CELLS	AUTOANTIBODY; B LYMPHOCYTE RECEPTOR; CD86 ANTIGEN; COMPLEMENT COMPONENT C3D RECEPTOR; IMMUNOGLOBULIN G; IMMUNOGLOBULIN HEAVY CHAIN; IMMUNOGLOBULIN M; KI 67 ANTIGEN; AUTOANTIGEN; ARTICLE; B LYMPHOCYTE; B LYMPHOCYTE SUBPOPULATION; CELL MEMBRANE PERMEABILITY; CLINICAL ARTICLE; CONTROLLED STUDY; DISEASE COURSE; EMBRYO; ENZYME LINKED IMMUNOSORBENT ASSAY; FLOW CYTOMETRY; HEK293 CELL LINE; HEP-2 CELL LI…		IMMUNOGLOBULIN G, 97794-27-9, 308067-58-5; IMMUNOGLOBULIN M, 9007-85-6; AUTOANTIBODIES; AUTOANTIGENS; IMMUNOGLOBULIN G	FUNDING TEXT 1: FLOW CYTOMETRY, SORTING AND ELISA PLATE SPECTROPHOTOMETRY WERE PERFORMED AT THE WESTMEAD SCIENTIFIC PLATFORMS, WHICH ARE SUPPORTED BY THE WESTMEAD RESEARCH HUB, THE CANCER INSTITUTE NEW SOUTH WALES, THE NATIONAL HEALTH AND MEDICAL RESEARCH COUNCIL AND THE IAN POTTER FOUNDATION. THE AUTHORS ARE GRATEFUL FOR THE TECHNICAL ASSISTANCE FROM DR NICOLE FEWINGS AND MS SARAH VOLK. AYSL WAS…	LEE, ADRIAN Y.S., PHASES AND NATURAL HISTORY OF SJÖGREN'S DISEASE: A NEW MODEL FOR AN OLD DISEASE?, ARTHRITIS CARE AND RESEARCH, 75, 7, PP. 1580-1587, (2023); LEE, ADRIAN Y.S., HIGHLIGHT OF 2023: CAR T CELLS DRIVING PRECISION THERAPY FOR AUTOIMMUNE DISEASE, IMMUNOLOGY AND CELL BIOLOGY, 102, 6, PP. 437-440, (2024); REED, JOANNE H., RO52 AUTOANTIBODIES ARISE FROM SELF-REACTIVE PROGENITORS IN A MOTH…		JOHN WILEY AND SONS INC						14401711; 08189641		ICBIE	39957579	ENGLISH	ARTICLE	FINAL	ALL OPEN ACCESS; HYBRID GOLD OPEN ACCESS	SCOPUS	2-S2.0-85219679467	LEE, ADRIAN Y.S., CENTRE FOR IMMUNOLOGY AND ALLERGY RESEARCH, FACULTY OF MEDICINE AND HEALTH, SYDNEY, AUSTRALIA, DEPARTMENT OF IMMUNOLOGY, WESTMEAD HOSPITAL, SYDNEY, AUSTRALIA; QI, ZHANKUN, CENTRE FOR IMMUNOLOGY AND ALLERGY RESEARCH, FACULTY OF MEDICINE AND HEALTH, SYDNEY, AUSTRALIA; JACKSON, KATHERINE J.L., GARVAN INSTITUTE OF MEDICAL RESEARCH, SYDNEY, AUSTRALIA; REED, JOANNE H., CENTRE FOR IMMU…	IMMUNOL. CELL BIOL.	IMMUNOL. CELL BIOL.	Sjögren's disease (SjD) is a chronic autoimmune disorder characterized by increased circulating self-reactive B cells. While many of these self-reactive B cells emerge from the bone marrow, it is not known whether they are excluded from or enriched in specific developmental stages in the periphery. The aim of this study was to determine the immunophenotype of circulating self-reactive B cells in …	Self-reactive B cells are increased in all major stages of peripheral development in Sjögren's disease	autoantibodies; autoimmunity; B cells; self-reactivity; Sjögren's disease; transitional B cells		CENTRE FOR IMMUNOLOGY AND ALLERGY RESEARCH;CENTRE FOR IMMUNOLOGY AND ALLERGY RESEARCH;GARVAN INSTITUTE OF MEDICAL RESEARCH;CENTRE FOR IMMUNOLOGY AND ALLERGY RESEARCH	CENTRE FOR IMMUNOLOGY AND ALLERGY RESEARCH;CENTRE FOR IMMUNOLOGY AND ALLERGY RESEARCH;GARVAN INSTITUTE OF MEDICAL RESEARCH;CENTRE FOR IMMUNOLOGY AND ALLERGY RESEARCH
TOMASZEWICZ;M;STEFAŃSKA;K;DĘBSKA-ZIELKOWSKA;J;ZAMKOWSKA;D;PIEKARSKA;K;TYMONIUK;B;ADAMSKI;P;JASSEM-BOBOWICZ;J;MADEJ;D;TRZONKOWSKI;P;MAREK-TRZONKOWSKA;NM;ZIELIŃSKI;M	TOMASZEWICZ, MARTYNA (57824269300); STEFAŃSKA, KATARZYNA (6506114999); DĘBSKA-ZIELKOWSKA, JOANNA (57203061898); ZAMKOWSKA, DOROTA (57202930512); PIEKARSKA, KAROLINA (55819007800); TYMONIUK, BOGUSŁAW (57207296734); ADAMSKI, PRZEMYSŁAW (55257386300); JASSEM-BOBOWICZ, JOANNA MARIA (26665490100); MADEJ, DOROTA (59730944500); TRZONKOWSKI, PIOTR (6701779453); MAREK-TRZONKOWSKA, NATALIA MARIA (551738222…	57824269300; 6506114999; 57203061898; 57202930512; 55819007800; 57207296734; 55257386300; 26665490100; 59730944500; 6701779453; 55173822200; 54890479100	PD1+ T REGULATORY CELLS ARE NOT SUFFICIENT TO PROTECT FROM GESTATIONAL HYPERTENSION	2025	INTERNATIONAL JOURNAL OF MOLECULAR SCIENCES	26	7	2860			0	0	10.3390/ijms26072860	https://www.scopus.com/inward/record.uri?eid=2-s2.0-105002299234&doi=10.3390%2Fijms26072860&partnerID=40&md5=b04c917dda95cd350edf3f3beecee991	GDANSKI UNIWERSYTET MEDYCZNY, GDANSK, POLAND; POLTREG S.A., GDANSK, POLAND; GDANSKI UNIWERSYTET MEDYCZNY, GDANSK, POLAND; GAMETA GDYNIA CENTER OF HEALTH, GDYNIA, POLAND; UNIWERSYTET MEDYCZNY W LODZI, LODZ, POLAND; GDANSKI UNIWERSYTET MEDYCZNY, GDANSK, POLAND; UNIWERSYTET GDAŃSKI, GDANSK, POLAND; GDANSKI UNIWERSYTET MEDYCZNY, GDANSK, POLAND	GDANSK, POLAND; STEFAŃSKA, KATARZYNA, DEPARTMENT OF OBSTETRICS AND GYNECOLOGY, GDANSKI UNIWERSYTET MEDYCZNY, GDANSK, POLAND; DĘBSKA-ZIELKOWSKA, JOANNA, DEPARTMENT OF IMMUNOLOGY, GDANSKI UNIWERSYTET MEDYCZNY, GDANSK, POLAND; ZAMKOWSKA, DOROTA, GAMETA GDYNIA CENTER OF HEALTH, GDYNIA, POLAND; PIEKARSKA, KAROLINA, DEPARTMENT OF IMMUNOLOGY, GDANSKI UNIWERSYTET MEDYCZNY, GDANSK, POLAND; TYMONIUK, BOGUS…	TOLERANCE TO FOETAL TISSUES IN PREGNANCY DEPENDS ON THE MATCH BETWEEN MOTHER AND CHILD. CD4+FOXP3+ REGULATORY T CELLS (TREGS), WHICH ARE INVOLVED IN PERIPHERAL TOLERANCE, MAY FACILITATE THIS EFFECT. PREVIOUS FINDINGS HAVE INDICATED THAT THE NUMBER OF MISSING KIR LIGANDS (MSLS) BETWEEN MOTHER AND CHILD CORRELATES WITH THE RISK OF GESTATIONAL HYPERTENSION (GH) AND PREECLAMPSIA (PE). THIS STUDY TEST…	GESTATIONAL HYPERTENSION; IMMUNOLOGY; PD-1; PREECLAMPSIA; REGULATORY T CELLS	5' NUCLEOTIDASE; ANTIGEN; CD103 ANTIGEN; CD18 ANTIGEN; CD304 ANTIGEN; CD39 ANTIGEN; CHEMOKINE RECEPTOR CCR10; CHEMOKINE RECEPTOR CCR4; CHEMOKINE RECEPTOR CCR8; CHEMOKINE RECEPTOR CXCR4; CYTOTOXIC T LYMPHOCYTE ANTIGEN 4; KILLER CELL IMMUNOGLOBULIN LIKE RECEPTOR; LIGAND; PROGRAMMED DEATH 1 RECEPTOR; UNCLASSIFIED DRUG; PDCD1 PROTEIN, HUMAN; ADULT; ANTIGEN EXPRESSION; ARTICLE; CONTROLLED STUDY; DNA I…		5' NUCLEOTIDASE, 9027-73-0; CD103 ANTIGEN, 269047-90-7; CD18 ANTIGEN, 172592-43-7; CD39 ANTIGEN, 161818-29-7; CHEMOKINE RECEPTOR CCR4, 169936-75-8; CHEMOKINE RECEPTOR CCR8, 182970-66-7; CHEMOKINE RECEPTOR CXCR4, 188900-71-2; PDCD1 PROTEIN, HUMAN; PROGRAMMED CELL DEATH 1 RECEPTOR	THIS STUDY WAS SUPPORTED BY THE POLISH NATIONAL SCIENCE CENTER (2014/15/B/NZ5/03499) AND THE MEDICAL UNIVERSITY OF GDA\U0144SK (664/272/61/71-1403).	SAKAGUCHI, SHIMON, REGULATORY T CELLS AND HUMAN DISEASE, ANNUAL REVIEW OF IMMUNOLOGY, 38, PP. 541-566, (2020); WANG, WENJUAN, T HELPER (TH) CELL PROFILES IN PREGNANCY AND RECURRENT PREGNANCY LOSSES: TH1/TH2/TH9/TH17/TH22/TFH CELLS, FRONTIERS IN IMMUNOLOGY, 11, (2020); ZHANG, YONGHONG, IMMUNE CHECKPOINT MOLECULES IN PREGNANCY: FOCUS ON REGULATORY T CELLS, EUROPEAN JOURNAL OF IMMUNOLOGY, 50, 2, PP.…		MULTIDISCIPLINARY DIGITAL PUBLISHING INSTITUTE (MDPI)						14220067; 16616596			40243452	ENGLISH	ARTICLE	FINAL	ALL OPEN ACCESS; GOLD OPEN ACCESS; GREEN ACCEPTED OPEN ACCESS; GREEN OPEN ACCESS	SCOPUS	2-S2.0-105002299234	TOMASZEWICZ, MARTYNA, DEPARTMENT OF IMMUNOLOGY, GDANSKI UNIWERSYTET MEDYCZNY, GDANSK, POLAND, POLTREG S.A., GDANSK, POLAND; STEFAŃSKA, KATARZYNA, DEPARTMENT OF OBSTETRICS AND GYNECOLOGY, GDANSKI UNIWERSYTET MEDYCZNY, GDANSK, POLAND; DĘBSKA-ZIELKOWSKA, JOANNA, DEPARTMENT OF IMMUNOLOGY, GDANSKI UNIWERSYTET MEDYCZNY, GDANSK, POLAND; ZAMKOWSKA, DOROTA, GAMETA GDYNIA CENTER OF HEALTH, GDYNIA, POLAND; …	INT. J. MOL. SCI.	INT. J. MOL. SCI.	Tolerance to foetal tissues in pregnancy depends on the match between mother and child. CD4+Foxp3+ regulatory T cells (Tregs), which are involved in peripheral tolerance, may facilitate this effect. Previous findings have indicated that the number of missing KIR ligands (MSLs) between mother and child correlates with the risk of gestational hypertension (GH) and preeclampsia (PE). This study test…	PD1+ T Regulatory Cells Are Not Sufficient to Protect from Gestational Hypertension	gestational hypertension; immunology; PD-1; preeclampsia; regulatory T cells		GAMETA GDYNIA CENTER OF HEALTH;INTERNATIONAL CENTRE FOR CANCER VACCINE SCIENCE	NOTREPORTED;NOTREPORTED;NOTREPORTED;GAMETA GDYNIA CENTER OF HEALTH;NOTREPORTED;NOTREPORTED;NOTREPORTED;NOTREPORTED;NOTREPORTED;NOTREPORTED;INTERNATIONAL CENTRE FOR CANCER VACCINE SCIENCE;NOTREPORTED
REN;Y;QI;F;LI;J;LIU;X;ZHANG;Y;SHEN;Y;LIU;H;WANG;Y;ZHANG;YR;WANG;G;LI;N	REN, YAN (58137407300); QI, FEITENG (57217074270); LI, JIANING (58024203100); LIU, XINYUE (58863956600); ZHANG, YUANTING (59492234100); SHEN, YAOYANG (59492515000); LIU, HUA (59628582100); WANG, YIXUAN (57694719100); ZHANG, YANRU (57913908100); WANG, GENG (34772266400); LI, NA (58834106700)	58137407300; 57217074270; 58024203100; 58863956600; 59492234100; 59492515000; 59628582100; 57694719100; 57913908100; 34772266400; 58834106700	EXPRESSION AND CORRELATION ANALYSIS OF VISTA IN PERIPHERAL BLOOD MONONUCLEAR CELLS OF MYASTHENIA GRAVIS PATIENTS	2025	INTERNATIONAL IMMUNOPHARMACOLOGY	148		114096			0	1	10.1016/j.intimp.2025.114096	https://www.scopus.com/inward/record.uri?eid=2-s2.0-85215857942&doi=10.1016%2Fj.intimp.2025.114096&partnerID=40&md5=5d168adf61dcd1ba5560ba48c33a78f4	NINGBO UNIVERSITY, NINGBO, CHINA; NINGBO UNIVERSITY, NINGBO, CHINA	REN, YAN, HEALTH SCIENCE CENTER, NINGBO UNIVERSITY, NINGBO, CHINA; QI, FEITENG, DEPARTMENT OF NEUROLOGY, NINGBO UNIVERSITY, NINGBO, CHINA; LI, JIANING, HEALTH SCIENCE CENTER, NINGBO UNIVERSITY, NINGBO, CHINA; LIU, XINYUE, HEALTH SCIENCE CENTER, NINGBO UNIVERSITY, NINGBO, CHINA; ZHANG, YUANTING, HEALTH SCIENCE CENTER, NINGBO UNIVERSITY, NINGBO, CHINA; SHEN, YAOYANG, HEALTH SCIENCE CENTER, NINGBO U…	MYASTHENIA GRAVIS (MG) IS A T CELL-DEPENDENT, B CELL-MEDIATED DISORDER STRONGLY ASSOCIATED WITH ANTIGEN PRESENTATION BY DENDRITIC CELLS (DCS). IN MG, MUCOSAL TOLERANCE IS LINKED TO INCREASED EXPRESSION OF TGF-Β MRNA IN MONOCYTES. ADDITIONALLY, MONOCYTIC MYELOID-DERIVED SUPPRESSOR CELLS (M−MDSCS) EXHIBIT NEGATIVE IMMUNOMODULATORY EFFECTS BY SUPPRESSING AUTOREACTIVE T AND B CELLS. IN SHORT, ALL THE…	ANTI-ACHR-IGG; MG-ADL; MONOCYTES; MYASTHENIA GRAVIS; VISTA	ANTIBIOTIC AGENT; BIOLOGICAL MARKER; CYTOTOXIC T LYMPHOCYTE ANTIGEN 4; INTERLEUKIN 10; INTERLEUKIN 4; INTERLEUKIN 6; MESSENGER RNA; NEOSTIGMINE; TRANSCRIPTION FACTOR FOXP3; TRANSFORMING GROWTH FACTOR BETA; UNCLASSIFIED DRUG; VISTA PROTEIN; B7 ANTIGEN; CYTOKINE; VSIR PROTEIN, HUMAN; ADULT; ARTICLE; BLOOD SAMPLING; CD4+ T LYMPHOCYTE; CLINICAL ARTICLE; COHORT ANALYSIS; CONTROLLED STUDY; CORRELATION …		NEOSTIGMINE, 114-80-7, 588-17-0, 59-99-4, 8048-84-8; B7 ANTIGENS; CYTOKINES; VSIR PROTEIN, HUMAN	FUNDING TEXT 1: THANKS FOR THE TECHNICAL SUPPORT BY THE CORE FACILITIES, NINGBO UNIVERSITY SCHOOL OF MEDICINE. THANKS TO LABORATORY ANIMAL CENTER OF NINGBO UNIVERSITY FOR THE TECHNICAL SUPPORT.; FUNDING TEXT 2: THIS RESEARCH WAS SUPPORTED BY THE NATURAL SCIENCE FOUNDATION OF ZHEJIANG PROVINCE (LY23H090002), THE NINGBO MEDICAL AND HEALTH BRAND DISCIPLINE (GRANT NO. PPXK2024-01), THE PROJECT OF NIN…	MYASTHENIA GRAVIS, NATURE REVIEWS DISEASE PRIMERS, 5, 1, (2019); VINCENT, ANGELA V., DETERMINANT SPREADING AND IMMUNE RESPONSES TO ACETYLCHOLINE RECEPTORS IN MYASTHENIA GRAVIS, IMMUNOLOGICAL REVIEWS, 164, PP. 157-168, (1998); GILHUS, NILS ERIK, MYASTHENIA GRAVIS: SUBGROUP CLASSIFICATION AND THERAPEUTIC STRATEGIES, THE LANCET NEUROLOGY, 14, 10, PP. 1023-1036, (2015); ADIKARI, SANJAYA BANDARA, DEND…		ELSEVIER B.V.						18781705; 15675769		IINMB	39862630	ENGLISH	ARTICLE	FINAL		SCOPUS	2-S2.0-85215857942	REN, YAN, HEALTH SCIENCE CENTER, NINGBO UNIVERSITY, NINGBO, CHINA; QI, FEITENG, DEPARTMENT OF NEUROLOGY, NINGBO UNIVERSITY, NINGBO, CHINA; LI, JIANING, HEALTH SCIENCE CENTER, NINGBO UNIVERSITY, NINGBO, CHINA; LIU, XINYUE, HEALTH SCIENCE CENTER, NINGBO UNIVERSITY, NINGBO, CHINA; ZHANG, YUANTING, HEALTH SCIENCE CENTER, NINGBO UNIVERSITY, NINGBO, CHINA; SHEN, YAOYANG, HEALTH SCIENCE CENTER, NINGBO U…	INT. IMMUNOPHARMACOL.	INT. IMMUNOPHARMACOL.	Myasthenia gravis (MG) is a T cell-dependent, B cell-mediated disorder strongly associated with antigen presentation by dendritic cells (DCs). In MG, mucosal tolerance is linked to increased expression of TGF-β mRNA in monocytes. Additionally, monocytic myeloid-derived suppressor cells (M−MDSCs) exhibit negative immunomodulatory effects by suppressing autoreactive T and B cells. In short, all the…	Expression and correlation analysis of VISTA in peripheral blood mononuclear cells of myasthenia gravis patients	anti-AChR-IgG; MG-ADL; Monocytes; Myasthenia gravis; VISTA		NINGBO UNIVERSITY;NINGBO UNIVERSITY;NINGBO UNIVERSITY;NINGBO UNIVERSITY;NINGBO UNIVERSITY;NINGBO UNIVERSITY;NINGBO UNIVERSITY;NINGBO UNIVERSITY;NINGBO UNIVERSITY;NINGBO UNIVERSITY;NINGBO UNIVERSITY	NINGBO UNIVERSITY;NINGBO UNIVERSITY;NINGBO UNIVERSITY;NINGBO UNIVERSITY;NINGBO UNIVERSITY;NINGBO UNIVERSITY;NINGBO UNIVERSITY;NINGBO UNIVERSITY;NINGBO UNIVERSITY;NINGBO UNIVERSITY;NINGBO UNIVERSITY
BRETSCHER;PA	BRETSCHER, PETER ALAN (7004954212)	7004954212	ON THE NATURE OF SIGNAL 1 DELIVERED TO LYMPHOCYTES: A CRITICAL RESPONSE TO SOME CONSIDERATIONS PUT FORWARD IN SUPPORT OF THE QUANTUM MODEL OF T CELL ACTIVATION	2025	SCANDINAVIAN JOURNAL OF IMMUNOLOGY	101	2	E70002			0	0	10.1111/sji.70002	https://www.scopus.com/inward/record.uri?eid=2-s2.0-85218962292&doi=10.1111%2Fsji.70002&partnerID=40&md5=7baa77b181d3d80319e80db55ae79421	UNIVERSITY OF SASKATCHEWAN, COLLEGE OF MEDICINE, SASKATOON, CANADA	BRETSCHER, PETER ALAN, DEPARTMENT OF MICROBIOLOGY AND IMMUNOLOGY, UNIVERSITY OF SASKATCHEWAN, COLLEGE OF MEDICINE, SASKATOON, CANADA	THE ORIGINAL TWO SIGNAL MODEL OF LYMPHOCYTE ACTIVATION STATED THAT ANTIGEN-DEPENDENT LYMPHOCYTE COOPERATION IS REQUIRED FOR LYMPHOCYTE ACTIVATION, WHEREAS A SINGLE OR A FEW ANTIGEN-SPECIFIC LYMPHOCYTES CAN BE INACTIVATED BY ANTIGEN. A VIRTUE OF THIS MODEL IS ITS ABILITY TO ACCOUNT FOR PERIPHERAL TOLERANCE. BOTH THE ACTIVATION AND INACTIVATION OF LYMPHOCYTES WERE ENVISAGED TO REQUIRE THE LYMPHOCYT…	LYMPHOCYTE DIFFERENTIATION; LYMPHOCYTE SENSITIVITY TO ANTIGEN; SIGNAL 1 FOR LYMPHOCYTES	ANTIGEN; PEPTIDE; LYMPHOCYTE ANTIGEN RECEPTOR; AGONISTIC BEHAVIOR; ARTICLE; B LYMPHOCYTE; CD4+ T LYMPHOCYTE; CD8+ T LYMPHOCYTE; CELL ACTIVATION; CELL INTERACTION; CELL MATURATION; DIFFERENTIATION; ENCAPSULATION; HOMEOSTASIS; IMMUNOLOGICAL TOLERANCE; LYMPHOCYTE; LYMPHOCYTE ACTIVATION; LYMPHOCYTE FUNCTION; MODEL; NONHUMAN; RELIABILITY; SENSITIVITY ANALYSIS; SENSITIVITY AND SPECIFICITY; T LYMPHOCYTE…		ANTIGENS; RECEPTORS, ANTIGEN, T-CELL	THIS WORK WAS SUPPORTED BY A DISCOVERY GRANT FROM THE NATURAL SCIENCES AND ENGINEERING RESEARCH COUNCIL OF CANADA TO PAB (RGPIN 2018\U201004117).	MANJILI, MASOUD HAJIZADEH, THE QUANTUM MODEL OF T-CELL ACTIVATION: REVISITING IMMUNE RESPONSE THEORIES, SCANDINAVIAN JOURNAL OF IMMUNOLOGY, 100, 2, (2024); BRETSCHER, PETER ALAN, A THEORY OF SELF-NONSELF DISCRIMINATION, SCIENCE, 169, 3950, PP. 1042-1049, (1970); BRETSCHER, PETER ALAN, A TWO-STEP, TWO-SIGNAL MODEL FOR THE PRIMARY ACTIVATION OF PRECURSOR HELPER T CELLS, PROCEEDINGS OF THE NATIONAL …		JOHN WILEY AND SONS INC						03009475; 13653083		SJIMA	39957340	ENGLISH	ARTICLE	FINAL	ALL OPEN ACCESS; GREEN ACCEPTED OPEN ACCESS; GREEN OPEN ACCESS	SCOPUS	2-S2.0-85218962292	BRETSCHER, PETER ALAN, DEPARTMENT OF MICROBIOLOGY AND IMMUNOLOGY, UNIVERSITY OF SASKATCHEWAN, COLLEGE OF MEDICINE, SASKATOON, CANADA	SCAND. J. IMMUNOL.	SCAND. J. IMMUNOL.	The original Two Signal Model of lymphocyte activation stated that antigen-dependent lymphocyte cooperation is required for lymphocyte activation, whereas a single or a few antigen-specific lymphocytes can be inactivated by antigen. A virtue of this model is its ability to account for peripheral tolerance. Both the activation and inactivation of lymphocytes were envisaged to require the lymphocyt…	On the nature of signal 1 delivered to lymphocytes: A critical response to some considerations put forward in support of the quantum model of T cell activation	lymphocyte differentiation; lymphocyte sensitivity to antigen; signal 1 for lymphocytes		UNIVERSITY OF SASKATCHEWAN	UNIVERSITY OF SASKATCHEWAN
DE WIT;AS;BIANCHI;F;VAN DEN BOGAART;G	DE WIT, ALEXINE S. (57423833700); BIANCHI, FRANS (55323186400); VAN DEN BOGAART, GEERT (8608474700)	57423833700; 55323186400; 8608474700	ANTIGEN PRESENTATION OF POST-TRANSLATIONALLY MODIFIED PEPTIDES IN MAJOR HISTOCOMPATIBILITY COMPLEXES	2025	IMMUNOLOGY AND CELL BIOLOGY	103	2		161	177	0	2	10.1111/imcb.12839	https://www.scopus.com/inward/record.uri?eid=2-s2.0-85210502061&doi=10.1111%2Fimcb.12839&partnerID=40&md5=b9ae99a368fd9cf69ea7739c8b08a284	GRONINGEN BIOMOLECULAR SCIENCE AND BIOTECHNOLOGY INSTITUTE, GRONINGEN, NETHERLANDS	DEPARTMENT OF MOLECULAR IMMUNOLOGY, GRONINGEN BIOMOLECULAR SCIENCE AND BIOTECHNOLOGY INSTITUTE, GRONINGEN, NETHERLANDS; BIANCHI, FRANS, DEPARTMENT OF MOLECULAR IMMUNOLOGY, GRONINGEN BIOMOLECULAR SCIENCE AND BIOTECHNOLOGY INSTITUTE, GRONINGEN, NETHERLANDS; VAN DEN BOGAART, GEERT, DEPARTMENT OF MOLECULAR IMMUNOLOGY, GRONINGEN BIOMOLECULAR SCIENCE AND BIOTECHNOLOGY INSTITUTE, GRONINGEN, NETHERLANDS	T CELLS OF THE ADAPTIVE IMMUNE SYSTEM RECOGNIZE PATHOGENS AND MALIGNANTLY TRANSFORMED CELLS THROUGH A PROCESS CALLED ANTIGEN PRESENTATION. DURING THIS PROCESS, PEPTIDES ARE DISPLAYED ON MAJOR HISTOCOMPATIBILITY COMPLEX (MHC) CLASS I AND II MOLECULES. SELF-REACTIVE T CELLS ARE TYPICALLY REMOVED OR SUPPRESSED DURING T-CELL DEVELOPMENT AND THROUGH PERIPHERAL TOLERANCE MECHANISMS, ENSURING THAT ONLY …	ADAPTIVE IMMUNE SYSTEM; ANTIGEN PRESENTATION; MAJOR HISTOCOMPATIBILITY COMPLEX; POST-TRANSLATIONAL MODIFICATION; T CELLS	MAJOR HISTOCOMPATIBILITY ANTIGEN CLASS 1; PEPTIDE; ADAPTIVE IMMUNITY; ANTIGEN PRESENTATION; ANTIGEN RECOGNITION; CELL MATURATION; DRUG DEVELOPMENT; HUMAN; IMMUNOGENICITY; IMMUNOLOGICAL TOLERANCE; MAJOR HISTOCOMPATIBILITY COMPLEX; PROTEIN FUNCTION; PROTEIN PROCESSING; REVIEW; T LYMPHOCYTE; TRANSFORMED CELL; ANIMAL; IMMUNOLOGY; METABOLISM; ANIMALS; ANTIGEN PRESENTATION; HUMANS; MAJOR HISTOCOMPATIBI…		PEPTIDES	GVDB HAS RECEIVED FUNDING FROM THE EUROPEAN RESEARCH COUNCIL (ERC) UNDER THE EUROPEAN UNION'S HORIZON 2020 RESEARCH AND INNOVATION PROGRAMME (GRANT AGREEMENT NO. 862137) AND ZONMW (PROJECT GRANT NO. 09120011910001).	BÄCKLUND, JOHAN, PREDOMINANT SELECTION OF T CELLS SPECIFIC FOR THE GLYCOSYLATED COLLAGEN TYPE II EPITOPE (263-270) IN HUMANIZED TRANSGENIC MICE AND IN RHEUMATOID ARTHRITIS, PROCEEDINGS OF THE NATIONAL ACADEMY OF SCIENCES OF THE UNITED STATES OF AMERICA, 99, 15, PP. 9960-9965, (2002); SNIR, OMRI, MULTIFUNCTIONAL T CELL REACTIVITY WITH NATIVE AND GLYCOSYLATED TYPE II COLLAGEN IN RHEUMATOID ARTHRITI…		JOHN WILEY AND SONS INC						14401711; 08189641		ICBIE	39609891	ENGLISH	REVIEW	FINAL	ALL OPEN ACCESS; GREEN ACCEPTED OPEN ACCESS; GREEN OPEN ACCESS; HYBRID GOLD OPEN ACCESS	SCOPUS	2-S2.0-85210502061	DE WIT, ALEXINE S., DEPARTMENT OF MOLECULAR IMMUNOLOGY, GRONINGEN BIOMOLECULAR SCIENCE AND BIOTECHNOLOGY INSTITUTE, GRONINGEN, NETHERLANDS; BIANCHI, FRANS, DEPARTMENT OF MOLECULAR IMMUNOLOGY, GRONINGEN BIOMOLECULAR SCIENCE AND BIOTECHNOLOGY INSTITUTE, GRONINGEN, NETHERLANDS; VAN DEN BOGAART, GEERT, DEPARTMENT OF MOLECULAR IMMUNOLOGY, GRONINGEN BIOMOLECULAR SCIENCE AND BIOTECHNOLOGY INSTITUTE, GRO…	IMMUNOL. CELL BIOL.	IMMUNOL. CELL BIOL.	T cells of the adaptive immune system recognize pathogens and malignantly transformed cells through a process called antigen presentation. During this process, peptides are displayed on major histocompatibility complex (MHC) class I and II molecules. Self-reactive T cells are typically removed or suppressed during T-cell development and through peripheral tolerance mechanisms, ensuring that only …	Antigen presentation of post-translationally modified peptides in major histocompatibility complexes	Adaptive immune system; antigen presentation; major histocompatibility complex; post-translational modification; T cells		GRONINGEN BIOMOLECULAR SCIENCE AND BIOTECHNOLOGY INSTITUTE;GRONINGEN BIOMOLECULAR SCIENCE AND BIOTECHNOLOGY INSTITUTE;GRONINGEN BIOMOLECULAR SCIENCE AND BIOTECHNOLOGY INSTITUTE	GRONINGEN BIOMOLECULAR SCIENCE AND BIOTECHNOLOGY INSTITUTE;GRONINGEN BIOMOLECULAR SCIENCE AND BIOTECHNOLOGY INSTITUTE;GRONINGEN BIOMOLECULAR SCIENCE AND BIOTECHNOLOGY INSTITUTE
MCCARTHY;EE;YU;S;PERLMUTTER;N;NAKAO;Y;NAITO;R;LIN;C;RIEKHER;V;DERISI;J;YE;CJ;WEISS;A;ASHOURI;JF	MCCARTHY, ELIZABETH E. (57200244284); YU, STEVEN (57210954601); PERLMUTTER, NOAH (57225022924); NAKAO, YUKA (59528342300); NAITO, RYOTA (57385137600); LIN, CHARLES (57474354600); RIEKHER, VIVIENNE (59528358100); DERISI, JOSEPH L. (57663847600); YE, CHUN JIMMIE (57203988083); WEISS, ARTHUR (7402247675); ASHOURI, JUDITH F. (6507145342)	57200244284; 57210954601; 57225022924; 59528342300; 57385137600; 57474354600; 59528358100; 57663847600; 57203988083; 7402247675; 6507145342	ENDOGENOUS ANTIGENS SHAPE THE TRANSCRIPTOME AND TCR REPERTOIRE IN AN AUTOIMMUNE ARTHRITIS MODEL	2025	JOURNAL OF CLINICAL INVESTIGATION	135	2	E174647			0	5	10.1172/JCI174647	https://www.scopus.com/inward/record.uri?eid=2-s2.0-85215837241&doi=10.1172%2FJCI174647&partnerID=40&md5=335fc8fabaf76d02ab1570af417d3ed4	ROSALIND RUSSELL AND EPHRAIM P. ENGLEMAN RHEUMATOLOGY RESEARCH CENTER, EPHRAIM, UNITED STATES; UNIVERSITY OF CALIFORNIA, SAN FRANCISCO, SAN FRANCISCO, UNITED STATES; UNIVERSITY OF CALIFORNIA, SAN FRANCISCO, SAN FRANCISCO, UNITED STATES; STANFORD UNIVERSITY, STANFORD, UNITED STATES; FRIEDRICH-ALEXANDER-UNIVERSITÄT ERLANGEN-NÜRNBERG, ERLANGEN, GERMANY; UNIVERSITY OF CALIFORNIA, SAN FRANCISCO, SAN F…	DEPARTMENT OF MEDICINE, ROSALIND RUSSELL AND EPHRAIM P. ENGLEMAN RHEUMATOLOGY RESEARCH CENTER, EPHRAIM, UNITED STATES, DEPARTMENT OF BIOSTATISTICS AND EPIDEMIOLOGY, UNIVERSITY OF CALIFORNIA, SAN FRANCISCO, SAN FRANCISCO, UNITED STATES, INSTITUTE FOR HUMAN GENETICS, UNIVERSITY OF CALIFORNIA, SAN FRANCISCO, SAN FRANCISCO, UNITED STATES; YU, STEVEN, DEPARTMENT OF MEDICINE, ROSALIND RUSSELL AND EPHRA…	THE DEVELOPMENT OF PATHOGENIC AUTOREACTIVE CD4+ T CELLS, PARTICULARLY IN THE CONTEXT OF IMPAIRED SIGNALING, REMAINS POORLY UNDERSTOOD. UNRAVELING HOW DEFECTIVE SIGNALING PATHWAYS CONTRIBUTE TO THEIR ACTIVATION AND PERSISTENCE IS CRUCIAL FOR IDENTIFYING NEW THERAPEUTIC TARGETS. WE PERFORMED BULK AND SINGLE-CELL RNA-SEQ (SCRNA-SEQ) AND SINGLE-CELL T CELL RECEPTOR SEQUENCING (SCTCR-SEQ) TO PROFILE A…		CD5 ANTIGEN; EMTRICITABINE PLUS TENOFOVIR DISOPROXIL; GREEN FLUORESCENT PROTEIN; INTERLEUKIN 17; INTERLEUKIN 1BETA; INTERLEUKIN 23; INTERLEUKIN 6; PROTEIN; PROTEIN IZUMO1R; PROTEIN KINASE ZAP 70; PROTEIN S100A11; SUPERANTIGEN; T LYMPHOCYTE RECEPTOR BETA CHAIN; TENOFOVIR; TUMOR NECROSIS FACTOR RECEPTOR SUPERFAMILY MEMBER 9; UNCLASSIFIED DRUG; LYMPHOCYTE ANTIGEN RECEPTOR; TRANSCRIPTOME; ZAP70 PROTE…		EMTRICITABINE PLUS TENOFOVIR DISOPROXIL, 731772-45-5; PROTEIN, 67254-75-5; PROTEIN KINASE ZAP 70, 148047-34-1; TENOFOVIR, 147127-19-3, 147127-20-6; RECEPTORS, ANTIGEN, T-CELL; ZAP-70 PROTEIN-TYROSINE KINASE; ZAP70 PROTEIN, MOUSE	WE THANK LEWIS LANIER AND JULIE ZIKHERMAN (UCSF, SAN FRANCISCO, CA, USA) FOR VALUABLE COMMENTS THAT IMPROVED THE MANUSCRIPT. WE THANK Z. WANG (UCSF, SAN FRANCISCO, CA, USA) FOR CELL SORTING, A. ROQUE (UCSF, SAN FRANCISCO, CA, USA) FOR ANIMAL HUSBANDRY, CHAN ZUCKERBERG BIOHUB (SUPPORTED BY THE CHAN ZUCKERBERG INITIATIVE) FOR SINGLE-CELL SEQUENCING, AND SCISTORIES LLC FOR THEIR ASSISTANCE IN CREATI…	ARKWRIGHT, PETER D., AUTOIMMUNITY IN HUMAN PRIMARY IMMUNODEFICIENCY DISEASES, BLOOD, 99, 8, PP. 2694-2702, (2002); ETZIONI, AMOS, IMMUNE DEFICIENCY AND AUTOIMMUNITY, AUTOIMMUNITY REVIEWS, 2, 6, PP. 364-369, (2003); FISCHER, ALAIN M., AUTOIMMUNE AND INFLAMMATORY MANIFESTATIONS OCCUR FREQUENTLY IN PATIENTS WITH PRIMARY IMMUNODEFICIENCIES, JOURNAL OF ALLERGY AND CLINICAL IMMUNOLOGY, 140, 5, PP. 1388…		AMERICAN SOCIETY FOR CLINICAL INVESTIGATION						00219738; 15588238		JCINA	39589811	ENGLISH	ARTICLE	FINAL	ALL OPEN ACCESS; GOLD OPEN ACCESS; GREEN ACCEPTED OPEN ACCESS; GREEN OPEN ACCESS	SCOPUS	2-S2.0-85215837241	MCCARTHY, ELIZABETH E., DEPARTMENT OF MEDICINE, ROSALIND RUSSELL AND EPHRAIM P. ENGLEMAN RHEUMATOLOGY RESEARCH CENTER, EPHRAIM, UNITED STATES, DEPARTMENT OF BIOSTATISTICS AND EPIDEMIOLOGY, UNIVERSITY OF CALIFORNIA, SAN FRANCISCO, SAN FRANCISCO, UNITED STATES, INSTITUTE FOR HUMAN GENETICS, UNIVERSITY OF CALIFORNIA, SAN FRANCISCO, SAN FRANCISCO, UNITED STATES; YU, STEVEN, DEPARTMENT OF MEDICINE, RO…	J. CLIN. INVESTIG.	J. CLIN. INVESTIG.	The development of pathogenic autoreactive CD4+ T cells, particularly in the context of impaired signaling, remains poorly understood. Unraveling how defective signaling pathways contribute to their activation and persistence is crucial for identifying new therapeutic targets. We performed bulk and single-cell RNA-Seq (scRNA-Seq) and single-cell T cell receptor sequencing (scTCR-Seq) to profile a…	Endogenous antigens shape the transcriptome and TCR repertoire in an autoimmune arthritis model			UNIVERSITY OF CALIFORNIA;ROSALIND RUSSELL AND EPHRAIM P. ENGLEMAN RHEUMATOLOGY RESEARCH CENTER;ROSALIND RUSSELL AND EPHRAIM P. ENGLEMAN RHEUMATOLOGY RESEARCH CENTER;ROSALIND RUSSELL AND EPHRAIM P. ENGLEMAN RHEUMATOLOGY RESEARCH CENTER;ROSALIND RUSSELL AND EPHRAIM P. ENGLEMAN RHEUMATOLOGY RESEARCH CENTER;STANFORD UNIVERSITY;FRIEDRICH-ALEXANDER-UNIVERSITÄT ERLANGEN-NÜRNBERG;UNIVERSITY OF CALIFORNIA…	UNIVERSITY OF CALIFORNIA;ROSALIND RUSSELL AND EPHRAIM P. ENGLEMAN RHEUMATOLOGY RESEARCH CENTER;ROSALIND RUSSELL AND EPHRAIM P. ENGLEMAN RHEUMATOLOGY RESEARCH CENTER;ROSALIND RUSSELL AND EPHRAIM P. ENGLEMAN RHEUMATOLOGY RESEARCH CENTER;ROSALIND RUSSELL AND EPHRAIM P. ENGLEMAN RHEUMATOLOGY RESEARCH CENTER;STANFORD UNIVERSITY;FRIEDRICH-ALEXANDER-UNIVERSITÄT ERLANGEN-NÜRNBERG;UNIVERSITY OF CALIFORNIA…
JEFFERSON;JA;CHEN;K;HINGORANI;S;MALIK;AB;TYKODI;SS;KELLER;KH;HUANG;Y;SMITH;KD;REED;RC;WEINS;A;AKILESH;S	JEFFERSON, JONATHAN ASHLEY (7101635336); CHEN, KARIN (55881115900); HINGORANI, SANGEETA R. (7003961937); MALIK, AHMAD BILAL (56659576400); TYKODI, SCOTT S. (6602796295); KELLER, KEITH H. (57220036804); HUANG, YUAN (59671636400); SMITH, KELLY D. (7410186531); REED, ROBYN C. (7401921441); WEINS, ASTRID (13004139300); AKILESH, SHREERAM (7801622184)	7101635336; 55881115900; 7003961937; 56659576400; 6602796295; 57220036804; 59671636400; 7410186531; 7401921441; 13004139300; 7801622184	GENETIC AND IATROGENIC DEFECTS IN PERIPHERAL TOLERANCE ASSOCIATED WITH ANTI-NEPHRIN ANTIBODY-ASSOCIATED MINIMAL CHANGE DISEASE	2025	GLOMERULAR DISEASES	5	1		74	83	0	0	10.1159/000543334	https://www.scopus.com/inward/record.uri?eid=2-s2.0-86000176513&doi=10.1159%2F000543334&partnerID=40&md5=7a411dd4c455005faeefa17204311be2	UNIVERSITY OF WASHINGTON SCHOOL OF MEDICINE, SEATTLE, UNITED STATES; UNIVERSITY OF WASHINGTON SCHOOL OF MEDICINE, SEATTLE, UNITED STATES; SEATTLE CHILDREN’S RESEARCH INSTITUTE, SEATTLE, UNITED STATES; UNIVERSITY OF WASHINGTON SCHOOL OF MEDICINE, SEATTLE, UNITED STATES; FRED HUTCHINSON CANCER CENTER, SEATTLE, UNITED STATES; BROAD INSTITUTE, CAMBRIDGE, UNITED STATES; CLEVELAND CLINIC FOUNDATION, CL…	JEFFERSON, JONATHAN ASHLEY, UNIVERSITY OF WASHINGTON SCHOOL OF MEDICINE, SEATTLE, UNITED STATES; CHEN, KARIN, DIVISION OF IMMUNOLOGY, UNIVERSITY OF WASHINGTON SCHOOL OF MEDICINE, SEATTLE, UNITED STATES, SEATTLE CHILDREN’S RESEARCH INSTITUTE, SEATTLE, UNITED STATES;DIVISION OF IMMUNOLOGY, UNIVERSITY OF WASHINGTON SCHOOL OF MEDICINE, SEATTLE, UNITED STATES, SEATTLE CHILDREN’S RESEARCH INSTITUTE, SE…	INTRODUCTION: MINIMAL CHANGE DISEASE (MCD) IS A COMMON CAUSE OF NEPHROTIC SYNDROME IN CHILDREN AND ADULTS. IMMUNE DYSREGULATION IS A CONTRIBUTOR, BUT THE RELATIVE ROLES OF INDIVIDUAL COMPONENTS OF THE IMMUNE SYSTEM IN MCD PATHOGENESIS REMAIN UNCLEAR. CASE PRESENTATION: HERE, WE PRESENT 2 PATIENTS WITH DEFECTS IN IMMUNE TOLERANCE MECHANISMS THAT DEVELOPED MCD ASSOCIATED WITH ANTINEPHRIN ANTIBODIES…	ANTI-NEPHRIN ANTIBODIES; MINIMAL CHANGE DISEASE; NEPHROTIC SYNDROME; PATHOLOGY; PODOCYTE					THE PRIMARY NEPHROTIC SYNDROME IN CHILDREN. IDENTIFICATION OF PATIENTS WITH MINIMAL CHANGE NEPHROTIC SYNDROME FROM INITIAL RESPONSE TO PREDNISONE. A REPORT OF THE INTERNATIONAL STUDY OF KIDNEY DISEASE IN CHILDREN, JOURNAL OF PEDIATRICS, 98, 4, PP. 561-564, (1981); MATHIESON, PETER WILLIAM, MINIMAL CHANGE NEPHROPATHY AND FOCAL SEGMENTAL GLOMERULOSCLEROSIS, SEMINARS IN IMMUNOPATHOLOGY, 29, 4, PP. 4…		S. KARGER AG						26733633				ENGLISH	ARTICLE	FINAL	ALL OPEN ACCESS; GOLD OPEN ACCESS; GREEN ACCEPTED OPEN ACCESS; GREEN OPEN ACCESS	SCOPUS	2-S2.0-86000176513	JEFFERSON, JONATHAN ASHLEY, UNIVERSITY OF WASHINGTON SCHOOL OF MEDICINE, SEATTLE, UNITED STATES; CHEN, KARIN, DIVISION OF IMMUNOLOGY, UNIVERSITY OF WASHINGTON SCHOOL OF MEDICINE, SEATTLE, UNITED STATES, SEATTLE CHILDREN’S RESEARCH INSTITUTE, SEATTLE, UNITED STATES; HINGORANI, SANGEETA R., DIVISION OF IMMUNOLOGY, UNIVERSITY OF WASHINGTON SCHOOL OF MEDICINE, SEATTLE, UNITED STATES, SEATTLE CHILDREN…	GLOMERULAR DIS.	GLOMERULAR DIS.	Introduction: Minimal change disease (MCD) is a common cause of nephrotic syndrome in children and adults. Immune dysregulation is a contributor, but the relative roles of individual components of the immune system in MCD pathogenesis remain unclear. Case Presentation: Here, we present 2 patients with defects in immune tolerance mechanisms that developed MCD associated with antinephrin antibodies…	Genetic and Iatrogenic Defects in Peripheral Tolerance Associated with Anti-Nephrin Antibody-Associated Minimal Change Disease	Anti-nephrin antibodies; Minimal change disease; Nephrotic syndrome; Pathology; Podocyte		UNIVERSITY OF WASHINGTON SCHOOL OF MEDICINE;UNIVERSITY OF WASHINGTON SCHOOL OF MEDICINE;UNIVERSITY OF WASHINGTON SCHOOL OF MEDICINE;UNIVERSITY OF WASHINGTON SCHOOL OF MEDICINE;UNIVERSITY OF WASHINGTON SCHOOL OF MEDICINE;BROAD INSTITUTE;CLEVELAND CLINIC FOUNDATION;UNIVERSITY OF WASHINGTON;UNIVERSITY OF WASHINGTON;BRIGHAM AND WOMEN'S HOSPITAL;UNIVERSITY OF WASHINGTON	UNIVERSITY OF WASHINGTON SCHOOL OF MEDICINE;UNIVERSITY OF WASHINGTON SCHOOL OF MEDICINE;UNIVERSITY OF WASHINGTON SCHOOL OF MEDICINE;UNIVERSITY OF WASHINGTON SCHOOL OF MEDICINE;UNIVERSITY OF WASHINGTON SCHOOL OF MEDICINE;BROAD INSTITUTE;CLEVELAND CLINIC FOUNDATION;UNIVERSITY OF WASHINGTON;UNIVERSITY OF WASHINGTON;BRIGHAM AND WOMEN'S HOSPITAL;UNIVERSITY OF WASHINGTON
SINGH;A;SINGH;A;KUSHWAHA;R;VERMA;SP;ALI;W;SINGH;US	SINGH, AKANKSHA (57226053841); SINGH, ANURAG (57211485996); KUSHWAHA, RASHMI S. (36680418200); VERMA, SHAILENDRA PRASAD (36601743700); ALI, WAHID (53163087800); SINGH, UMA SHANKAR (8542921000)	57226053841; 57211485996; 36680418200; 36601743700; 53163087800; 8542921000	CORRELATION OF T REGULATORY CELLS, CYTOTOXIC T-LYMPHOCYTE-ASSOCIATED ANTIGEN 4, AND TRANSFORMING GROWTH FACTOR-Β1 WITH TREATMENT RESPONSE IN PATIENTS WITH CHRONIC MYELOID LEUKEMIA RECEIVING DASATINIB THERAPY	2025	ANNALS OF AFRICAN MEDICINE	24	1		68	74	0	0	10.4103/aam.aam_5_24	https://www.scopus.com/inward/record.uri?eid=2-s2.0-86000178678&doi=10.4103%2Faam.aam_5_24&partnerID=40&md5=bf3bf1d79276a1147d22c2d5540d861f	KING GEORGE'S MEDICAL UNIVERSITY, LUCKNOW, INDIA; KING GEORGE'S MEDICAL UNIVERSITY, LUCKNOW, INDIA	SINGH, AKANKSHA, DEPARTMENT OF PATHOLOGY, KING GEORGE'S MEDICAL UNIVERSITY, LUCKNOW, INDIA; SINGH, ANURAG, DEPARTMENT OF PATHOLOGY, KING GEORGE'S MEDICAL UNIVERSITY, LUCKNOW, INDIA;DEPARTMENT OF PATHOLOGY, KING GEORGE'S MEDICAL UNIVERSITY, LUCKNOW, INDIA; VERMA, SHAILENDRA PRASAD, DEPARTMENT OF CLINICAL HEMATOLOGY, KING GEORGE'S MEDICAL UNIVERSITY, LUCKNOW, INDIA; ALI, WAHID, DEPARTMENT OF PATHOL…	BACKGROUND: TYROSINE KINASE INHIBITORS IMPROVE CHRONIC MYELOID LEUKEMIA (CML) OUTCOMES. DASATINIB INHIBITS BREAKPOINT CLUSTER REGION-ABELSON 1 PROTO-ONCOGENE TYROSINE KINASE BETTER THAN IMATINIB IN CML. T-REGULATORY CELLS PREVENT AUTOIMMUNE DISEASES AND ABERRANT IMMUNE RESPONSES BY REDUCING ONCOPROTEIN ANTIGEN REACTIVITY. THEY ALSO REDUCE SELF-ANTIGEN-INDUCED IMMUNE RESPONSES TO MAINTAIN PERIPHER…	CYTOTOXIC T-LYMPHOCYTE-ASSOCIATED ANTIGEN 4; DASATINIB; T-REGULATORY CELLS; TRANSFORMING GROWTH FACTOR-Β1; TYROSINE KINASE INHIBITOR	ABELSON KINASE; CYTOTOXIC T LYMPHOCYTE ANTIGEN 4; DASATINIB; HEMOGLOBIN; TRANSFORMING GROWTH FACTOR BETA1; ADULT; ARTICLE; BLOOD; CHRONIC MYELOID LEUKEMIA; CLINICAL ARTICLE; CONTROLLED STUDY; ENZYME LINKED IMMUNOSORBENT ASSAY; FEMALE; FLOW CYTOMETRY; HUMAN; HUMAN CELL; INDIA; LEUKOCYTE COUNT; MALE; MIDDLE AGED; PERIPHERAL BLOOD MONONUCLEAR CELL; PLATELET COUNT; PROSPECTIVE STUDY; PROTO ONCOGENE; …		DASATINIB, 302962-49-8, 863127-77-9, 2398469-56-0; HEMOGLOBIN, 9008-02-0	FUNDING TEXT 1: THIS RESEARCH WAS FUNDED BY THE INDIAN COUNCIL OF MEDICAL RESEARCH, NEW DELHI, GOVERNMENT OF INDIA, GRANT NUMBER - NO. 3/TSS-2/MD-PHD/KGMU/LUCKNOW/HRD-2019 AND THE APC WAS FUNDED BY AUTHORS.; FUNDING TEXT 2: THE INDIAN COUNCIL OF MEDICAL RESEARCH, NEW DELHI, IS GRATEFULLY ACKNOWLEDGED BY THE AUTHORS OF THE CURRENT STUDY FOR ITS FINANCIAL SUPPORT. THE STUDY WAS CONDUCTED IN ACCORDA…	OSMAN, AFAF E.G., CHRONIC MYELOID LEUKEMIA: MODERN THERAPIES, CURRENT CHALLENGES AND FUTURE DIRECTIONS, BLOOD REVIEWS, 49, (2021); JABBOUR, ELIAS JOSEPH, CHRONIC MYELOID LEUKEMIA: 2022 UPDATE ON DIAGNOSIS, THERAPY, AND MONITORING, AMERICAN JOURNAL OF HEMATOLOGY, 97, 9, PP. 1236-1256, (2022); RIX, UWE, CHEMICAL PROTEOMIC PROFILES OF THE BCR-ABL INHIBITORS IMATINIB, NILOTINIB, AND DASATINIB REVEAL …		WOLTERS KLUWER MEDKNOW PUBLICATIONS						09755764; 15963519			39440535	ENGLISH	ARTICLE	FINAL	ALL OPEN ACCESS; GREEN ACCEPTED OPEN ACCESS; GREEN OPEN ACCESS	SCOPUS	2-S2.0-86000178678	SINGH, AKANKSHA, DEPARTMENT OF PATHOLOGY, KING GEORGE'S MEDICAL UNIVERSITY, LUCKNOW, INDIA; SINGH, ANURAG, DEPARTMENT OF PATHOLOGY, KING GEORGE'S MEDICAL UNIVERSITY, LUCKNOW, INDIA; KUSHWAHA, RASHMI S., DEPARTMENT OF PATHOLOGY, KING GEORGE'S MEDICAL UNIVERSITY, LUCKNOW, INDIA; VERMA, SHAILENDRA PRASAD, DEPARTMENT OF CLINICAL HEMATOLOGY, KING GEORGE'S MEDICAL UNIVERSITY, LUCKNOW, INDIA; ALI, WAHID…	ANN. AFR. MED.	ANN. AFR. MED.	Background: Tyrosine kinase inhibitors improve chronic myeloid leukemia (CML) outcomes. Dasatinib inhibits breakpoint cluster region-Abelson 1 proto-oncogene tyrosine kinase better than imatinib in CML. T-regulatory cells prevent autoimmune diseases and aberrant immune responses by reducing oncoprotein antigen reactivity. They also reduce self-antigen-induced immune responses to maintain peripher…	Correlation of T Regulatory Cells, Cytotoxic T-lymphocyte-associated Antigen 4, and Transforming Growth Factor-β1 with Treatment Response in Patients with Chronic Myeloid Leukemia Receiving Dasatinib Therapy	Cytotoxic T-lymphocyte-associated antigen 4; dasatinib; t-regulatory cells; transforming growth factor-β1; tyrosine kinase inhibitor		KING GEORGE'S MEDICAL UNIVERSITY;KING GEORGE'S MEDICAL UNIVERSITY;KING GEORGE'S MEDICAL UNIVERSITY;KING GEORGE'S MEDICAL UNIVERSITY;KING GEORGE'S MEDICAL UNIVERSITY;KING GEORGE'S MEDICAL UNIVERSITY	KING GEORGE'S MEDICAL UNIVERSITY;KING GEORGE'S MEDICAL UNIVERSITY;KING GEORGE'S MEDICAL UNIVERSITY;KING GEORGE'S MEDICAL UNIVERSITY;KING GEORGE'S MEDICAL UNIVERSITY;KING GEORGE'S MEDICAL UNIVERSITY
MOREL;E;HERRANZ-JUSDADO;JG;SIMÓN;R;VICENTE-GIL;S;GONZÁLEZ;L;TAFALLA;C	MOREL, ESTHER (57205900785); HERRANZ-JUSDADO, JUAN GERMAN (56375080500); SIMÓN, ROCIO (57203512407); VICENTE-GIL, SAMUEL (58665138100); GONZÁLEZ, LUCÍA (56346476500); TAFALLA, CAROLINA (6701391644)	57205900785; 56375080500; 57203512407; 58665138100; 56346476500; 6701391644	CCR7A DEFINES A SUBPOPULATION OF IGD+IGM- B CELLS WITH HIGHER IGD SECRETING CAPACITY IN THE RAINBOW TROUT SKIN	2025	FRONTIERS IN IMMUNOLOGY	16		1538234			0	3	10.3389/fimmu.2025.1538234	https://www.scopus.com/inward/record.uri?eid=2-s2.0-85219600178&doi=10.3389%2Ffimmu.2025.1538234&partnerID=40&md5=16de6b4d515cc72f367186d8c85a0dd6	CSIC - INSTITUTO NACIONAL DE INVESTIGACIÓN Y TECNOLOGÍA AGRARIA Y ALIMENTARIA (INIA), MADRID, SPAIN; CSIC - CENTRO DE INVESTIGACIÓN EN SANIDAD ANIMAL (CISA-INIA), VALDEOLMOS, SPAIN; SKRETTING, STAVANGER, NORWAY	MOREL, ESTHER, DEPARTMENT OF BIOTECHNOLOGY, CSIC - INSTITUTO NACIONAL DE INVESTIGACIÓN Y TECNOLOGÍA AGRARIA Y ALIMENTARIA (INIA), MADRID, SPAIN, CSIC - CENTRO DE INVESTIGACIÓN EN SANIDAD ANIMAL (CISA-INIA), VALDEOLMOS, SPAIN; HERRANZ-JUSDADO, JUAN GERMAN, CSIC - CENTRO DE INVESTIGACIÓN EN SANIDAD ANIMAL (CISA-INIA), VALDEOLMOS, SPAIN, SKRETTING, STAVANGER, NORWAY; SIMÓN, ROCIO, CSIC - CENTRO DE I…	B CELLS EXCLUSIVELY EXPRESSING IGD ON THE CELL SURFACE (IGD+IGM− B CELLS) HAVE BEEN IDENTIFIED IN MAMMALS, WHERE THEY SEEM TO PLAY A STILL NOT WELL-DEFINED ROLE IN PERIPHERAL TOLERANCE. THESE CELLS HAVE ALSO BEEN REPORTED IN CATFISH (ICTALURUS PUNCTATUS) PERIPHERAL BLOOD AND IN SEVERAL MUCOSAL TISSUES OF RAINBOW TROUT (ONCORHYNCHUS MYKISS), INCLUDING GUT, GILLS AND SKIN. AS IN MAMMALS, THE PRECIS…	CCR7; IGD+IGM- B CELLS; PLASMA-LIKE CELLS; RAINBOW TROUT; SKIN	B CELL MATURATION ANTIGEN; B LYMPHOCYTE INDUCED MATURATION PROTEIN 1; CHEMOKINE RECEPTOR CCR7; IMMUNOGLOBULIN D; IMMUNOGLOBULIN M; INTERFERON REGULATORY FACTOR 4; INTERLEUKIN 1BETA; TRANSCRIPTION FACTOR PAX5; ADULT; ANIMAL CELL; ANIMAL EXPERIMENT; ANIMAL TISSUE; ARTICLE; B LYMPHOCYTE; CATFISH; CELL SELECTION; CONFOCAL MICROSCOPY; CONTROLLED STUDY; ENZYME LINKED IMMUNOSORBENT ASSAY; FLOW CYTOMETRY…		CHEMOKINE RECEPTOR CCR7, 231617-75-7; IMMUNOGLOBULIN M, 9007-85-6; IMMUNOGLOBULIN D; IMMUNOGLOBULIN M; RECEPTORS, CCR7	THE AUTHOR(S) DECLARE FINANCIAL SUPPORT WAS RECEIVED FOR THE RESEARCH, AUTHORSHIP, AND/OR PUBLICATION OF THIS ARTICLE. THE AUTHOR(S) DECLARE THIS WORK WAS FINANCIAL SUPPORTED BY THE EUROPEAN RESEARCH COUNCIL (ERC CONSOLIDATOR GRANT 725061), BY THE SPANISH MINISTRY OF SCIENCE AND INNOVATION (GRANT NUMBERS PID2020-113268RB-I00 AND PID2023-148142NB-I00 FUNDED BY MCNI/AEI/10.13039/501100011033 AND VA…	NITSCHKE, LARS, IMMUNOGLOBULIN D-DEFICIENT MICE CAN MOUNT NORMAL IMMUNE RESPONSES TO THYMUS-INDEPENDENT AND -DEPENDENT ANTIGENS, PROCEEDINGS OF THE NATIONAL ACADEMY OF SCIENCES OF THE UNITED STATES OF AMERICA, 90, 5, PP. 1887-1891, (1993); NECHVÁTALOVÁ, JANA, ABSENCE OF SURFACE IGD DOES NOT IMPAIR NAIVE B CELL HOMEOSTASIS OR MEMORY B CELL FORMATION IN IGHD HAPLOINSUFFICIENT HUMANS, JOURNAL OF IMM…		FRONTIERS MEDIA SA						16643224			40028335	ENGLISH	ARTICLE	FINAL	ALL OPEN ACCESS; GOLD OPEN ACCESS; GREEN ACCEPTED OPEN ACCESS; GREEN OPEN ACCESS	SCOPUS	2-S2.0-85219600178	MOREL, ESTHER, DEPARTMENT OF BIOTECHNOLOGY, CSIC - INSTITUTO NACIONAL DE INVESTIGACIÓN Y TECNOLOGÍA AGRARIA Y ALIMENTARIA (INIA), MADRID, SPAIN, CSIC - CENTRO DE INVESTIGACIÓN EN SANIDAD ANIMAL (CISA-INIA), VALDEOLMOS, SPAIN; HERRANZ-JUSDADO, JUAN GERMAN, CSIC - CENTRO DE INVESTIGACIÓN EN SANIDAD ANIMAL (CISA-INIA), VALDEOLMOS, SPAIN, SKRETTING, STAVANGER, NORWAY; SIMÓN, ROCIO, CSIC - CENTRO DE I…	FRONT. IMMUNOL.	FRONT. IMMUNOL.	B cells exclusively expressing IgD on the cell surface (IgD+IgM− B cells) have been identified in mammals, where they seem to play a still not well-defined role in peripheral tolerance. These cells have also been reported in catfish (Ictalurus punctatus) peripheral blood and in several mucosal tissues of rainbow trout (Oncorhynchus mykiss), including gut, gills and skin. As in mammals, the precis…	CCR7A defines a subpopulation of IgD+IgM- B cells with higher IgD secreting capacity in the rainbow trout skin	CCR7; IgD+IgM- B cells; plasma-like cells; rainbow trout; skin		CSIC - INSTITUTO NACIONAL DE INVESTIGACIÓN Y TECNOLOGÍA AGRARIA Y ALIMENTARIA (INIA);CSIC - CENTRO DE INVESTIGACIÓN EN SANIDAD ANIMAL (CISA-INIA);CSIC - CENTRO DE INVESTIGACIÓN EN SANIDAD ANIMAL (CISA-INIA);CSIC - INSTITUTO NACIONAL DE INVESTIGACIÓN Y TECNOLOGÍA AGRARIA Y ALIMENTARIA (INIA);CSIC - INSTITUTO NACIONAL DE INVESTIGACIÓN Y TECNOLOGÍA AGRARIA Y ALIMENTARIA (INIA);CSIC - INSTITUTO NACIO…	CSIC - INSTITUTO NACIONAL DE INVESTIGACIÓN Y TECNOLOGÍA AGRARIA Y ALIMENTARIA (INIA);CSIC - CENTRO DE INVESTIGACIÓN EN SANIDAD ANIMAL (CISA-INIA);CSIC - CENTRO DE INVESTIGACIÓN EN SANIDAD ANIMAL (CISA-INIA);CSIC - INSTITUTO NACIONAL DE INVESTIGACIÓN Y TECNOLOGÍA AGRARIA Y ALIMENTARIA (INIA);CSIC - INSTITUTO NACIONAL DE INVESTIGACIÓN Y TECNOLOGÍA AGRARIA Y ALIMENTARIA (INIA);CSIC - INSTITUTO NACIO…
PAPA-GOBBI;R;STRINGA;P;GENTILINI;MV;IVANOFF;I;MACHUCA;M;ARREOLA;NM;SERRADILLA;J;ESTEFANÍA-FERNÁNDEZ;K;TALAYERO;P;VELAYOS;M;SÁNCHEZ—ZAPARDIEL;E;GONDOLESI;G;ANDRÉS-MORENO;A;RUMBO;M;HERNÁNDEZ OLIVEROS;F	PAPA-GOBBI, RODRIGO (54786870800); STRINGA, PABLO LUIS (42762265200); GENTILINI, MARÍA VIRGINIA (57196647920); IVANOFF, IVANA (57919667300); MACHUCA, MARIANA ALEJANDRA (6603924853); ARREOLA, NIDIA MONSERRAT (57200913825); SERRADILLA, JAVIER (57204450147); ESTEFANÍA-FERNÁNDEZ, KARLA (57216310779); TALAYERO, PALOMA (37105250700); VELAYOS, MARIA (57211352958); SÁNCHEZ—ZAPARDIEL, ELENA (59532456600);…	54786870800; 42762265200; 57196647920; 57919667300; 6603924853; 57200913825; 57204450147; 57216310779; 37105250700; 57211352958; 59532456600; 7003636307; 57786649200; 6701399854; 35428104500	LOW REGULATORY T-CELLS FREQUENCY IS ASSOCIATED WITH GRAFT REJECTION AFTER SMALL BOWEL TRANSPLANTATION: CLINICAL AND EXPERIMENTAL EVIDENCE	2025	PLOS ONE	20	1 JANUARY	E0307534			0	1	10.1371/journal.pone.0307534	https://www.scopus.com/inward/record.uri?eid=2-s2.0-85216353338&doi=10.1371%2Fjournal.pone.0307534&partnerID=40&md5=3f825821ac214e7be3aa4bb51f484168	INSTITUTO DE ESTUDIOS INMUNOLÓGICOS Y FISIOPATOLÓGICOS (CONICET- UNIVERSIDAD NACIONAL DE LA PLATA), LA PLATA, ARGENTINA; UNIVERSIDAD FAVALORO, BUENOS AIRES, ARGENTINA; UNIVERSIDAD NACIONAL DE LA PLATA, LA PLATA, ARGENTINA; INSTITUTO DE INVESTIGACIÓN SANITARIA DEL HOSPITAL UNIVERSITARIO LA PAZ, MADRID, SPAIN; HOSPITAL UNIVERSITARIO LA PAZ, MADRID, SPAIN; HOSPITAL UNIVERSITARIO 12 DE OCTUBRE, MADRI…	PAPA-GOBBI, RODRIGO, SCHOOL OF EXACT SCIENCES, INSTITUTO DE ESTUDIOS INMUNOLÓGICOS Y FISIOPATOLÓGICOS (CONICET- UNIVERSIDAD NACIONAL DE LA PLATA), LA PLATA, ARGENTINA; STRINGA, PABLO LUIS, SCHOOL OF EXACT SCIENCES, INSTITUTO DE ESTUDIOS INMUNOLÓGICOS Y FISIOPATOLÓGICOS (CONICET- UNIVERSIDAD NACIONAL DE LA PLATA), LA PLATA, ARGENTINA; GENTILINI, MARÍA VIRGINIA, TRANSPLANTATION AND BIOENGINEERING (…	BACKGROUND: INTESTINAL TRANSPLANTATION (ITX) REPRESENTS THE ONLY CURATIVE OPTION FOR PATIENTS WITH IRREVERSIBLE INTESTINAL FAILURE. NEVERTHELESS, ITS REJECTION RATE SURPASSES THAT OF OTHER SOLID ORGAN TRANSPLANTS DUE TO THE HEIGHTENED IMMUNOLOGICAL LOAD OF THE GUT. REGULATORY T-CELLS (TREGS) ARE KEY PLAYERS IN THE INDUCTION AND MAINTENANCE OF PERIPHERAL TOLERANCE, SUGGESTING THEIR POTENTIAL INVOL…		ALEMTUZUMAB; AZATHIOPRINE; BASILIXIMAB; BUPRENORPHINE; CD19 ANTIGEN; CD4 ANTIGEN; CD45RA ANTIGEN; CORTICOSTEROID; EOTAXIN; GAMMA INTERFERON; GAMMA INTERFERON INDUCIBLE PROTEIN 10; INTERLEUKIN 10; INTERLEUKIN 13; INTERLEUKIN 17; INTERLEUKIN 2 RECEPTOR ALPHA; INTERLEUKIN 22; INTERLEUKIN 6; INTERLEUKIN 7 RECEPTOR; LEUKOCYTE ANTIGEN; MESSENGER RNA; MONOCYTE CHEMOTACTIC PROTEIN 1; RITUXIMAB; SIROLIMUS…		ALEMTUZUMAB, 216503-57-0; AZATHIOPRINE, 446-86-6, 55774-33-9; BASILIXIMAB, 179045-86-4; BUPRENORPHINE, 52485-79-7, 53152-21-9; GAMMA INTERFERON, 82115-62-6; GAMMA INTERFERON INDUCIBLE PROTEIN 10, 97741-20-3; INTERLEUKIN 13, 148157-34-0; INTERLEUKIN 22, 457106-70-6, 478219-35-1, 554460-75-2; RITUXIMAB, 174722-31-7; SIROLIMUS, 53123-88-9; TACROLIMUS, 104987-11-3, 109581-93-3; IMMUNOSUPPRESSIVE AGEN…	WE WOULD LIKE TO DISCLOSE THAT THIS STUDY WAS SUPPORTED BY: 1) MUTUAL MADRILE\U00F1A GRANT TO FRANCISCO HERN\U00E1NDEZ-OLIVEROS (MUTUA-2019) 2) INSTITUO DE SALUD CARLOS III GRANT TO FRANCISCO HERN\U00E1NDEZ-OLIVEROS (FIS PI21/01332) 3) THE TRANSPLANTATION SOCIETY RESEARCH GRANT TO RODRIGO PAPA-GOBBI (2022-2024 TTS RESEARCH GRANT) THE FUNDERS HAD NO ROLE IN STUDY DESIGN, DATA COLLECTIONAND ANALYSI…	GRANT, DAVID R., INTESTINAL TRANSPLANT REGISTRY REPORT: GLOBAL ACTIVITY AND TRENDS, AMERICAN JOURNAL OF TRANSPLANTATION, 15, 1, PP. 210-219, (2015); KESSELI, SAMUEL J., SMALL BOWEL TRANSPLANTATION, SURGICAL CLINICS OF NORTH AMERICA, 99, 1, PP. 103-116, (2019); GONDOLESI, GABRIEL EDUARDO, INTESTINAL TRANSPLANT. REVIEW AND DESCRIPTION OF ITS EVOLUTION IN LATIN AMERICA, ACTA GASTROENTEROLOGICA LATIN…		PUBLIC LIBRARY OF SCIENCE						19326203		POLNC	39854413	ENGLISH	ARTICLE	FINAL	ALL OPEN ACCESS; GOLD OPEN ACCESS; GREEN ACCEPTED OPEN ACCESS; GREEN OPEN ACCESS	SCOPUS	2-S2.0-85216353338	PAPA-GOBBI, RODRIGO, SCHOOL OF EXACT SCIENCES, INSTITUTO DE ESTUDIOS INMUNOLÓGICOS Y FISIOPATOLÓGICOS (CONICET- UNIVERSIDAD NACIONAL DE LA PLATA), LA PLATA, ARGENTINA; STRINGA, PABLO LUIS, SCHOOL OF EXACT SCIENCES, INSTITUTO DE ESTUDIOS INMUNOLÓGICOS Y FISIOPATOLÓGICOS (CONICET- UNIVERSIDAD NACIONAL DE LA PLATA), LA PLATA, ARGENTINA; GENTILINI, MARÍA VIRGINIA, TRANSPLANTATION AND BIOENGINEERING (…	PLOS ONE	PLOS ONE	Background: Intestinal transplantation (ITx) represents the only curative option for patients with irreversible intestinal failure. Nevertheless, its rejection rate surpasses that of other solid organ transplants due to the heightened immunological load of the gut. Regulatory T-cells (Tregs) are key players in the induction and maintenance of peripheral tolerance, suggesting their potential invol…	Low regulatory T-cells frequency is associated with graft rejection after small bowel transplantation: Clinical and experimental evidence			INSTITUTO DE ESTUDIOS INMUNOLÓGICOS Y FISIOPATOLÓGICOS (CONICET- UNIVERSIDAD NACIONAL DE LA PLATA);INSTITUTO DE ESTUDIOS INMUNOLÓGICOS Y FISIOPATOLÓGICOS (CONICET- UNIVERSIDAD NACIONAL DE LA PLATA);UNIVERSIDAD FAVALORO;INSTITUTO DE ESTUDIOS INMUNOLÓGICOS Y FISIOPATOLÓGICOS (CONICET- UNIVERSIDAD NACIONAL DE LA PLATA);UNIVERSIDAD NACIONAL DE LA PLATA;INSTITUTO DE INVESTIGACIÓN SANITARIA DEL HOSPITA…	INSTITUTO DE ESTUDIOS INMUNOLÓGICOS Y FISIOPATOLÓGICOS (CONICET- UNIVERSIDAD NACIONAL DE LA PLATA);INSTITUTO DE ESTUDIOS INMUNOLÓGICOS Y FISIOPATOLÓGICOS (CONICET- UNIVERSIDAD NACIONAL DE LA PLATA);UNIVERSIDAD FAVALORO;INSTITUTO DE ESTUDIOS INMUNOLÓGICOS Y FISIOPATOLÓGICOS (CONICET- UNIVERSIDAD NACIONAL DE LA PLATA);UNIVERSIDAD NACIONAL DE LA PLATA;INSTITUTO DE INVESTIGACIÓN SANITARIA DEL HOSPITA…
NADA;HR;MOURAD;A;RASHED;LA;EL-HANAFY;GM;ABDALLAH;NMA;ABDELHADY;MM	NADA, HANAN RABEA (10341237000); MOURAD, AHMED (57535163500); RASHED, LAILA AHMED (55801841100); EL-HANAFY, GHADA MOHAMED (36727404900); ABDALLAH, NERMEEN M.A. (57217124725); ABDELHADY, MOHAMED M. (56698192200)	10341237000; 57535163500; 55801841100; 36727404900; 57217124725; 56698192200	ASSESSMENT OF PROGRAMMED CELL DEATH 1 AND ITS PROGRAMMED CELL DEATH LIGAND 1 LEVELS IN VITILIGO	2025	JOURNAL OF THE EGYPTIAN WOMEN'S DERMATOLOGIC SOCIETY	22	1		79	87	0	0	10.4103/jewd.jewd_44_24	https://www.scopus.com/inward/record.uri?eid=2-s2.0-85215870812&doi=10.4103%2Fjewd.jewd_44_24&partnerID=40&md5=6dd0f8861591c30baaf40a6d7f172b3c	FACULTY OF MEDICINE, CAIRO, EGYPT; FACULTY OF MEDICINE, CAIRO, EGYPT; FACULTY OF MEDICINE - AIN SHAMS UNIVERSITY, CAIRO, EGYPT	NADA, HANAN RABEA, FACULTY OF MEDICINE, CAIRO, EGYPT; MOURAD, AHMED, FACULTY OF MEDICINE, CAIRO, EGYPT; RASHED, LAILA AHMED, DEPARTMENT OF BIOCHEMISTRY, FACULTY OF MEDICINE, CAIRO, EGYPT; EL-HANAFY, GHADA MOHAMED, FACULTY OF MEDICINE, CAIRO, EGYPT;DEPARTMENT OF MEDICAL MICROBIOLOGY AND IMMUNOLOGY, FACULTY OF MEDICINE - AIN SHAMS UNIVERSITY, CAIRO, EGYPT;FACULTY OF MEDICINE, CAIRO, EGYPT	BACKGROUND PROGRAMMED CELL DEATH 1 (PD-1) IS A CELL SURFACE PROTEIN THAT SERVES AS AN IMMUNE CHECKPOINT IN CONJUNCTION WITH ITS TWO LIGANDS, PD-L1 AND PD-L2. RECENTLY, THERE HAS BEEN A LOT OF INTEREST IN THE ROLE OF THE PD-1/PD-L1 PATHWAY IN IMMUNOREGULATION. OBJECTIVE TO ASSESS BOTH PD-1 AND PD-L1 LEVELS IN VITILIGO PATIENTS’ MARGINAL AND NONLESIONAL BIOPSIES COMPARED WITH NORMAL CONTROLS AND TO…	PROGRAMMED CELL DEATH 1; PROGRAMMED CELL DEATH LIGAND 1; TOLERANCE; VITILIGO	CELL SURFACE PROTEIN; PROGRAMMED DEATH 1 LIGAND 1; ABDOMINOPLASTY; ADULT; APOPTOSIS; ARTICLE; CASE CONTROL STUDY; CLINICAL ARTICLE; CLINICAL ASSESSMENT; CLINICAL EXAMINATION; CONTROLLED STUDY; DISEASE ACTIVITY; DISEASE ACTIVITY SCORE; DISEASE DURATION; EGYPTIAN; ENZYME LINKED IMMUNOSORBENT ASSAY; FEMALE; HUMAN; HUMAN TISSUE; IMMUNOLOGICAL TOLERANCE; IMMUNOREGULATION; MALE; PUNCH BIOPSY; SKIN BIOP…				NATURE REVIEWS DISEASE PRIMERS, (2015); SANDOVAL-CRUZ, MANUEL, IMMUNOPATHOGENESIS OF VITILIGO, AUTOIMMUNITY REVIEWS, 10, 12, PP. 762-765, (2011); SPEECKAERT, REINHART M., VITILIGO: AN UPDATE ON PATHOPHYSIOLOGY AND TREATMENT OPTIONS, AMERICAN JOURNAL OF CLINICAL DERMATOLOGY, 18, 6, PP. 733-744, (2017); JUBEL, JIL MARIE, THE ROLE OF PD-1 IN ACUTE AND CHRONIC INFECTION, FRONTIERS IN IMMUNOLOGY, 11, …		WOLTERS KLUWER MEDKNOW PUBLICATIONS						16871537; 20902565				ENGLISH	ARTICLE	FINAL	ALL OPEN ACCESS; GOLD OPEN ACCESS	SCOPUS	2-S2.0-85215870812	NADA, HANAN RABEA, FACULTY OF MEDICINE, CAIRO, EGYPT; MOURAD, AHMED, FACULTY OF MEDICINE, CAIRO, EGYPT; RASHED, LAILA AHMED, DEPARTMENT OF BIOCHEMISTRY, FACULTY OF MEDICINE, CAIRO, EGYPT; EL-HANAFY, GHADA MOHAMED, FACULTY OF MEDICINE, CAIRO, EGYPT; ABDALLAH, NERMEEN M.A., DEPARTMENT OF MEDICAL MICROBIOLOGY AND IMMUNOLOGY, FACULTY OF MEDICINE - AIN SHAMS UNIVERSITY, CAIRO, EGYPT; ABDELHADY, MOHAME…	J. EGYPT. WOMEN'S DERMATOL. SOC.	J. EGYPT. WOMEN'S DERMATOL. SOC.	Background Programmed cell death 1 (PD-1) is a cell surface protein that serves as an immune checkpoint in conjunction with its two ligands, PD-L1 and PD-L2. Recently, there has been a lot of interest in the role of the PD-1/PD-L1 pathway in immunoregulation. Objective To assess both PD-1 and PD-L1 levels in vitiligo patients’ marginal and nonlesional biopsies compared with normal controls and to…	Assessment of programmed cell death 1 and its programmed cell death ligand 1 levels in vitiligo	programmed cell death 1; programmed cell death ligand 1; tolerance; vitiligo		FACULTY OF MEDICINE;FACULTY OF MEDICINE;FACULTY OF MEDICINE;FACULTY OF MEDICINE;FACULTY OF MEDICINE - AIN SHAMS UNIVERSITY;FACULTY OF MEDICINE	FACULTY OF MEDICINE;FACULTY OF MEDICINE;FACULTY OF MEDICINE;FACULTY OF MEDICINE;FACULTY OF MEDICINE - AIN SHAMS UNIVERSITY;FACULTY OF MEDICINE
HAN;X;WANG;Y;ZHANG;K;NA;T;WU;T;HAO;X;JIN;Y;WANG;Y;WANG;H;MENG;S	HAN, XIAOYAN (57188930372); WANG, YING (56201228400); ZHANG, KEHUA (56484891900); NA, TAO (56402875400); WU, TINGTING (57212768079); HAO, XIAOFANG (59580682500); JIN, YUXUAN (59522561100); WANG, YUCHUN (59522537500); WANG, HAOHAN (59522526800); MENG, SHUFANG (8252652700)	57188930372; 56201228400; 56484891900; 56402875400; 57212768079; 59580682500; 59522561100; 59522537500; 59522526800; 8252652700	DOSAGE AND ORGANIC ACID RESIDUE OF MYELIN OLIGODENDROCYTE GLYCOPROTEIN35–55 PEPTIDE INFLUENCES IMMUNOPATHOLOGY AND DEVELOPMENT OF BACILLUS CALMETTE-GUÉRIN INDUCED EXPERIMENTAL AUTOIMMUNE ENCEPHALOMYELITIS	2025	EXPERIMENTAL ANIMALS	74	1		16	30	0	0	10.1538/expanim.24-0012	https://www.scopus.com/inward/record.uri?eid=2-s2.0-85215647405&doi=10.1538%2Fexpanim.24-0012&partnerID=40&md5=e1fc1ae79bd523d4faa75444af6b955e	NATIONAL INSTITUTES FOR FOOD AND DRUG CONTROL, BEIJING, CHINA	HAN, XIAOYAN, CELL COLLECTION AND RESEARCH CENTER, NATIONAL INSTITUTES FOR FOOD AND DRUG CONTROL, BEIJING, CHINA; WANG, YING, CELL COLLECTION AND RESEARCH CENTER, NATIONAL INSTITUTES FOR FOOD AND DRUG CONTROL, BEIJING, CHINA; ZHANG, KEHUA, CELL COLLECTION AND RESEARCH CENTER, NATIONAL INSTITUTES FOR FOOD AND DRUG CONTROL, BEIJING, CHINA; NA, TAO, CELL COLLECTION AND RESEARCH CENTER, NATIONAL INST…	EXPERIMENTAL AUTOIMMUNE ENCEPHALOMYELITIS (EAE) SERVES AS A MODEL FOR STUDYING MULTIPLE SCLEROSIS, WITH IMMUNIZATION STRATEGIES UTILIZING MYELIN OLIGODENDROCYTE GLYCOPROTEIN (MOG)<INF>35–55</INF> PEPTIDE, EMULSIFIED IN ADJUVANT ENRICHED WITH MYCOBACTERIUM TUBERCULOSIS (MTB). THIS STUDY EXAMINED THE EFFECTS OF BACILLUS CALMETTE-GUÉRIN (BCG) AS AN ADJUVANT, ALONGSIDE THE IMPACT OF MOG<INF>35–55</IN…	BACILLUS CALMETTE-GUÉRIN (BCG); EXPERIMENTAL AUTOIMMUNE ENCEPHALOMYELITIS (EAE); MOG35–55 PEPTIDE; MULTIPLE SCLEROSIS	BCG VACCINE; CARBOXYLIC ACID; GAMMA INTERFERON; INTERLEUKIN 10; INTERLEUKIN 17; INTERLEUKIN 22; MYELIN OLIGODENDROCYTE GLYCOPROTEIN; TRIFLUOROACETIC ACID; TUMOR NECROSIS FACTOR; IMMUNOLOGICAL ADJUVANT; MYELIN OLIGODENDROCYTE GLYCOPROTEIN (35-55); PEPTIDE FRAGMENT; ANIMAL EXPERIMENT; ANIMAL MODEL; ANIMAL TISSUE; ARTICLE; AUTOIMMUNE ENCEPHALOMYELITIS; AUTOIMMUNITY; CD4+ T LYMPHOCYTE; CD8+ T LYMPHOC…		GAMMA INTERFERON, 82115-62-6; INTERLEUKIN 22, 457106-70-6, 478219-35-1, 554460-75-2; TRIFLUOROACETIC ACID, 14477-72-6, 2923-18-4, 76-05-1; ADJUVANTS, IMMUNOLOGIC; BCG VACCINE; MYELIN OLIGODENDROCYTE GLYCOPROTEIN (35-55); MYELIN-OLIGODENDROCYTE GLYCOPROTEIN; PEPTIDE FRAGMENTS	THIS WORK WAS SUPPORTED BY THE NATIONAL KEY RESEARCH AND DEVELOPMENT PROGRAM OF CHINA (2021YFA1101601). THE AUTHORS WISH TO THANK AIHUA ZHAO, LILI FU AND WEIXIN DU (DIVISION OF TUBERCULOSIS VACCINE AND ALLERGEN PRODUCTS, NATIONAL INSTITUTES FOR FOOD AND DRUG CONTROL) FOR KINDLY PROVIDING BCG VACCINE, XIAO MA AND CHEN WEI (NATIONAL INSTITUTES FOR FOOD AND DRUG CONTROL) FOR PROVIDING PERTUSSIS TOXI…	CONSTANTINESCU, CRIS S., EXPERIMENTAL AUTOIMMUNE ENCEPHALOMYELITIS (EAE) AS A MODEL FOR MULTIPLE SCLEROSIS (MS), BRITISH JOURNAL OF PHARMACOLOGY, 164, 4, PP. 1079-1106, (2011); OLEK, MICHAEL J., MULTIPLE SCLEROSIS, ANNALS OF INTERNAL MEDICINE, 174, 6, PP. ITC81-ITC96, (2021); CONTARINI, GABRIELLA, ACTIVE INDUCTION OF EXPERIMENTAL AUTOIMMUNE ENCEPHALOMYELITIS IN C57BL/6 MICE, METHODS IN MOLECULAR …		INTERNATIONAL PRESS EDITING CENTRE INCORPORATION						13411357		JIDOA	38987201	ENGLISH	ARTICLE	FINAL	ALL OPEN ACCESS; GOLD OPEN ACCESS; GREEN ACCEPTED OPEN ACCESS; GREEN OPEN ACCESS	SCOPUS	2-S2.0-85215647405	HAN, XIAOYAN, CELL COLLECTION AND RESEARCH CENTER, NATIONAL INSTITUTES FOR FOOD AND DRUG CONTROL, BEIJING, CHINA; WANG, YING, CELL COLLECTION AND RESEARCH CENTER, NATIONAL INSTITUTES FOR FOOD AND DRUG CONTROL, BEIJING, CHINA; ZHANG, KEHUA, CELL COLLECTION AND RESEARCH CENTER, NATIONAL INSTITUTES FOR FOOD AND DRUG CONTROL, BEIJING, CHINA; NA, TAO, CELL COLLECTION AND RESEARCH CENTER, NATIONAL INST…	EXP. ANIM.	EXP. ANIM.	Experimental autoimmune encephalomyelitis (EAE) serves as a model for studying multiple sclerosis, with immunization strategies utilizing myelin oligodendrocyte glycoprotein (MOG)<inf>35–55</inf> peptide, emulsified in adjuvant enriched with Mycobacterium tuberculosis (Mtb). This study examined the effects of Bacillus Calmette-Guérin (BCG) as an adjuvant, alongside the impact of MOG<inf>35–55</in…	Dosage and organic acid residue of myelin oligodendrocyte glycoprotein35–55 peptide influences immunopathology and development of Bacillus Calmette-Guérin induced experimental autoimmune encephalomyelitis	Bacillus Calmette-Guérin (BCG); experimental autoimmune encephalomyelitis (EAE); MOG35–55 peptide; multiple sclerosis		CELL COLLECTION AND RESEARCH CENTER;CELL COLLECTION AND RESEARCH CENTER;CELL COLLECTION AND RESEARCH CENTER;CELL COLLECTION AND RESEARCH CENTER;CELL COLLECTION AND RESEARCH CENTER;CELL COLLECTION AND RESEARCH CENTER;CELL COLLECTION AND RESEARCH CENTER;CELL COLLECTION AND RESEARCH CENTER;CELL COLLECTION AND RESEARCH CENTER;CELL COLLECTION AND RESEARCH CENTER	CELL COLLECTION AND RESEARCH CENTER;CELL COLLECTION AND RESEARCH CENTER;CELL COLLECTION AND RESEARCH CENTER;CELL COLLECTION AND RESEARCH CENTER;CELL COLLECTION AND RESEARCH CENTER;CELL COLLECTION AND RESEARCH CENTER;CELL COLLECTION AND RESEARCH CENTER;CELL COLLECTION AND RESEARCH CENTER;CELL COLLECTION AND RESEARCH CENTER;CELL COLLECTION AND RESEARCH CENTER
DE VLIEGER;L;NUYTTENS;L;KEPPENS;C;IEVEN;T;MATTON;C;DIELS;M;VERELST;S;RAES;M;LEUS;J;COPPENS;K;SAUER;K;DILISSEN;E;CREMER;J;COOREVITS;L;FRANS;G;SCHRIJVERS;R;BULLENS;DMA	DE VLIEGER, LISELOT (57219936007); NUYTTENS, LISA (57224202178); KEPPENS, CHEYENNE (59517805000); IEVEN, TOON (57221218635); MATTON, CHARLOTTE (58801713500); DIELS, MARIANNE (56584584800); VERELST, SOPHIE (57224186668); RAES, MARC M. (7005652139); LEUS, JASMINE (6506976719); COPPENS, KATRIEN (57195681862); SAUER, KATE A. (24169988900); DILISSEN, ELLEN (6504336415); CREMER, JONATHAN (35487058300);…	57219936007; 57224202178; 59517805000; 57221218635; 58801713500; 56584584800; 57224186668; 7005652139; 6506976719; 57195681862; 24169988900; 6504336415; 35487058300; 12796286400; 56105319300; 47461583300; 6603543599	EGG ALLERGEN-SPECIFIC T-CELL AND CYTOKINE RESPONSES IN HEALTHY AND EGG-ALLERGIC CHILDREN NATURALLY TOLERATING BAKED EGG	2025	PEDIATRIC ALLERGY AND IMMUNOLOGY	36	1	E70018			0	0	10.1111/pai.70018	https://www.scopus.com/inward/record.uri?eid=2-s2.0-85215325690&doi=10.1111%2Fpai.70018&partnerID=40&md5=c6c8e3ab0cdd5a2da940b3dbdc73c5f2	DEPARTEMENT MICROBIOLOGIE, IMMUNOLOGIE EN TRANSPLANTATIE, LEUVEN, BELGIUM; KU LEUVEN– UNIVERSITY HOSPITAL LEUVEN, LEUVEN, BELGIUM; KU LEUVEN– UNIVERSITY HOSPITAL LEUVEN, LEUVEN, BELGIUM; AZ MARIA MIDDELARES, GHENT, BELGIUM; JESSA HOSPITAL, HASSELT, BELGIUM; IMELDA HOSPITAL, BONHEIDEN, BELGIUM; GENERAL HOSPITAL ST. JAN, BRUGGE, BELGIUM; KU LEUVEN– UNIVERSITY HOSPITAL LEUVEN, LEUVEN, BELGIUM; DEPAR…	DE VLIEGER, LISELOT, ALLERGY AND CLINICAL IMMUNOLOGY RESEARCH GROUP, DEPARTEMENT MICROBIOLOGIE, IMMUNOLOGIE EN TRANSPLANTATIE, LEUVEN, BELGIUM; NUYTTENS, LISA, ALLERGY AND CLINICAL IMMUNOLOGY RESEARCH GROUP, DEPARTEMENT MICROBIOLOGIE, IMMUNOLOGIE EN TRANSPLANTATIE, LEUVEN, BELGIUM, DEPARTMENT OF PEDIATRICS, KU LEUVEN– UNIVERSITY HOSPITAL LEUVEN, LEUVEN, BELGIUM; KEPPENS, CHEYENNE, ALLERGY AND CLI…	BACKGROUND: TYPE 1 REGULATORY T (TR1) CELLS ARE CRITICAL PLAYERS IN MAINTAINING PERIPHERAL TOLERANCE, BY PRODUCING HIGH IL-10 LEVELS IN ASSOCIATION WITH INDUCIBLE T-CELL CO-STIMULATOR (ICOS) EXPRESSION. WHETHER THESE CELLS PLAY A ROLE IN NATURALLY ACQUIRED BAKED EGG TOLERANCE IS UNKNOWN. OBJECTIVES: EVALUATE FREQUENCIES OF EGG-RESPONSIVE TR1 AND TH2 CELLS IN EGG-ALLERGIC CHILDREN THAT NATURALLY A…	BAKED EGG TOLERANCE; CD49B; EGG ALLERGY; ICOS; LAG3; PEDIATRIC; TR1 CELLS	ALPHA2 INTEGRIN; CD3 ANTIGEN; CD4 ANTIGEN; CD45RA ANTIGEN; EGG WHITE; FOOD ALLERGEN; IMMUNOGLOBULIN E; IMMUNOGLOBULIN G4; INDUCIBLE T CELL COSTIMULATOR; INTERLEUKIN 10; INTERLEUKIN 13; INTERLEUKIN 17; INTERLEUKIN 21; INTERLEUKIN 5; INTERLEUKIN 9; LYMPHOCYTE ACTIVATION GENE 3 PROTEIN; OVALBUMIN; OVOMUCOID; ALLERGEN; CYTOKINE; ARTICLE; CD3+ T LYMPHOCYTE; CD4+ T LYMPHOCYTE; CELL POPULATION; CHILD; C…		EGG WHITE, 9006-50-2; IMMUNOGLOBULIN E, 37341-29-0; INTERLEUKIN 13, 148157-34-0; INTERLEUKIN 21, 251100-02-4, 510787-82-3, 542817-56-1; OVALBUMIN, 77466-29-6; ALLERGENS; CYTOKINES; INDUCIBLE T-CELL CO-STIMULATOR PROTEIN; OVALBUMIN; OVOMUCIN	THIS STUDY IS PART OF THE TETI\U2010II PROJECT, FUNDED BY THE FUND FOR SCIENTIFIC RESEARCH FLANDERS (FWO)\U2010TBM PROGRAM (T001419N). D. BULLENS AND R. SCHRIJVERS ARE, RESPECTIVELY, FORMER AND CURRENT RECIPIENTS OF A SENIOR RESEARCHER FELLOWSHIP FROM THE FWO AND A RECENT KU LEUVEN (BOF\U2010FKO) MANDATE.	LEONARD, STEPHANIE ANN, DIETARY BAKED EGG ACCELERATES RESOLUTION OF EGG ALLERGY IN CHILDREN, JOURNAL OF ALLERGY AND CLINICAL IMMUNOLOGY, 130, 2, PP. 473-E1, (2012); FRONT ALLERGY, (2022); CHINTHRAJAH, REBECCA SHARON, MOLECULAR AND CELLULAR MECHANISMS OF FOOD ALLERGY AND FOOD TOLERANCE, JOURNAL OF ALLERGY AND CLINICAL IMMUNOLOGY, 137, 4, PP. 984-997, (2016); YU, WONG, FOOD ALLERGY: IMMUNE MECHANIS…		JOHN WILEY AND SONS INC						09056157; 13993038		PALUE	39803990	ENGLISH	ARTICLE	FINAL		SCOPUS	2-S2.0-85215325690	DE VLIEGER, LISELOT, ALLERGY AND CLINICAL IMMUNOLOGY RESEARCH GROUP, DEPARTEMENT MICROBIOLOGIE, IMMUNOLOGIE EN TRANSPLANTATIE, LEUVEN, BELGIUM; NUYTTENS, LISA, ALLERGY AND CLINICAL IMMUNOLOGY RESEARCH GROUP, DEPARTEMENT MICROBIOLOGIE, IMMUNOLOGIE EN TRANSPLANTATIE, LEUVEN, BELGIUM, DEPARTMENT OF PEDIATRICS, KU LEUVEN– UNIVERSITY HOSPITAL LEUVEN, LEUVEN, BELGIUM; KEPPENS, CHEYENNE, ALLERGY AND CLI…	PEDIATR. ALLERGY IMMUNOL.	PEDIATR. ALLERGY IMMUNOL.	Background: Type 1 regulatory T (Tr1) cells are critical players in maintaining peripheral tolerance, by producing high IL-10 levels in association with inducible T-cell co-stimulator (ICOS) expression. Whether these cells play a role in naturally acquired baked egg tolerance is unknown. Objectives: Evaluate frequencies of egg-responsive Tr1 and Th2 cells in egg-allergic children that naturally a…	Egg allergen-specific T-cell and cytokine responses in healthy and egg-allergic children naturally tolerating baked egg	baked egg tolerance; CD49b; egg allergy; ICOS; LAG3; pediatric; Tr1 cells		ALLERGY AND CLINICAL IMMUNOLOGY RESEARCH GROUP;KU LEUVEN– UNIVERSITY HOSPITAL LEUVEN;ALLERGY AND CLINICAL IMMUNOLOGY RESEARCH GROUP;KU LEUVEN– UNIVERSITY HOSPITAL LEUVEN;AZ MARIA MIDDELARES;KU LEUVEN– UNIVERSITY HOSPITAL LEUVEN;KU LEUVEN– UNIVERSITY HOSPITAL LEUVEN;JESSA HOSPITAL;KU LEUVEN– UNIVERSITY HOSPITAL LEUVEN;KU LEUVEN– UNIVERSITY HOSPITAL LEUVEN;GENERAL HOSPITAL ST. JAN;ALLERGY AND CLINI…	ALLERGY AND CLINICAL IMMUNOLOGY RESEARCH GROUP;KU LEUVEN– UNIVERSITY HOSPITAL LEUVEN;ALLERGY AND CLINICAL IMMUNOLOGY RESEARCH GROUP;KU LEUVEN– UNIVERSITY HOSPITAL LEUVEN;AZ MARIA MIDDELARES;KU LEUVEN– UNIVERSITY HOSPITAL LEUVEN;KU LEUVEN– UNIVERSITY HOSPITAL LEUVEN;JESSA HOSPITAL;KU LEUVEN– UNIVERSITY HOSPITAL LEUVEN;KU LEUVEN– UNIVERSITY HOSPITAL LEUVEN;GENERAL HOSPITAL ST. JAN;ALLERGY AND CLINI…
OKA;T;HASEGAWA;T;LEE;T;OLIVER-GARCÍA;VS;MORTAJA;M;AZIN;M;HORIBA;S;SMITH;SS;KHATTAB;S;TRERICE;KE;CHEN;ST;SEMENOV;YR;DEMEHRI;S	OKA, TOMONORI (56601072000); HASEGAWA, TATSUYA (37022926700); LEE, TRUELIAN (58291054800); OLIVER-GARCÍA, VALERIA S. (58157784100); MORTAJA, MAHSA (58110401700); AZIN, MARJAN (57256927300); HORIBA, SATOSHI (58133349400); SMITH, SABRINA S. (59255947000); KHATTAB, SARA YASMIN (58643644400); TRERICE, KATHRYN E. (57655172400); CHEN, STEVEN T. (57191986397); SEMENOV, YEVGENIY R. (57209462632); DEMEHRI…	56601072000; 37022926700; 58291054800; 58157784100; 58110401700; 57256927300; 58133349400; 59255947000; 58643644400; 57655172400; 57191986397; 57209462632; 57203078478	LANGERHANS CELLS DIRECTLY INTERACT WITH RESIDENT T CELLS IN THE HUMAN EPIDERMIS	2025	JID INNOVATIONS	5	1	100324			0	4	10.1016/j.xjidi.2024.100324	https://www.scopus.com/inward/record.uri?eid=2-s2.0-85212117022&doi=10.1016%2Fj.xjidi.2024.100324&partnerID=40&md5=326845618717c3587d2d5df43fd03d73	MASSACHUSETTS GENERAL HOSPITAL, BOSTON, UNITED STATES; MASSACHUSETTS GENERAL HOSPITAL, BOSTON, UNITED STATES; SHISEIDO COMPANY, LIMITED, TOKYO, JAPAN; MASSACHUSETTS GENERAL HOSPITAL, BOSTON, UNITED STATES; HARVARD MEDICAL SCHOOL, BOSTON, UNITED STATES	OKA, TOMONORI, CENTER FOR CANCER IMMUNOLOGY IS A PART OF KRANTZ FAMILY CENTER FOR CANCER RESEARCH, MASSACHUSETTS GENERAL HOSPITAL, BOSTON, UNITED STATES, DEPARTMENT OF DERMATOLOGY, MASSACHUSETTS GENERAL HOSPITAL, BOSTON, UNITED STATES; HASEGAWA, TATSUYA, CENTER FOR CANCER IMMUNOLOGY IS A PART OF KRANTZ FAMILY CENTER FOR CANCER RESEARCH, MASSACHUSETTS GENERAL HOSPITAL, BOSTON, UNITED STATES, DEPAR…	ADULT HUMAN SKIN CONTAINS NEARLY TWICE AS MANY T CELLS AS THE PERIPHERAL BLOOD, WHICH INCLUDE TISSUE-RESIDENT MEMORY T CELLS. HOWEVER, THE PRECISE MECHANISMS MAINTAINING TISSUE-RESIDENT MEMORY T CELLS IN THE HEALTHY SKIN REMAIN UNCLEAR. USING NORMAL HUMAN SKIN SAMPLES, WE FIND THAT LANGERHANS CELLS (LCS) CONTACT T CELLS IN THE EPIDERMIS OF THE ELDERLY. LCS WITH HIGH HLA-II, CD86, AND PD-L2 EXPRES…	IMMUNE CHECKPOINT; LANGERHANS CELL; PERIPHERAL TOLERANCE; REGULATORY T CELL; TISSUE-RESIDENT MEMORY T CELL	CD86 ANTIGEN; CYTOTOXIC T LYMPHOCYTE ANTIGEN 4; HAPTEN; HLA ANTIGEN CLASS 2; PROGRAMMED DEATH 1 LIGAND 2; PROGRAMMED DEATH 1 RECEPTOR; TRANSCRIPTION FACTOR FOXP3; ADOLESCENT; ADULT; AGED; ARTICLE; CANCER PATIENT; CELL CONTACT; CELL INTERACTION; CHECKPOINT INHIBITOR THERAPY; CLINICAL ARTICLE; CONTROLLED STUDY; DERMATITIS; DOWN REGULATION; EPIDERMIS; FEMALE; HUMAN; HUMAN CELL; HUMAN TISSUE; IMMUNOP…			FUNDING TEXT 1: SHADMEHR DEMEHRI, M.D., PH.D., HOLDS A CAREER AWARD FOR MEDICAL SCIENTISTS AWARD FROM THE BURROUGHS WELLCOME FUND. TH AND SH WERE SUPPORTED BY SHISEIDO CO. LTD. THE AUTHORS GRATEFULLY ACKNOWLEDGE SUPPORT FROM SHISEIDO CO., LTD. THE GRAPHICAL ABSTRACT AND SCHEMATIC DIAGRAMS WERE CREATED WITH BIORENDER.COM . TISSUE SAMPLES WERE PROVIDED BY THE COOPERATIVE HUMAN TISSUE NETWORK (CHTN)…	CLARK, RACHAEL A., SKIN-RESIDENT T CELLS: THE UPS AND DOWNS OF ON SITE IMMUNITY, JOURNAL OF INVESTIGATIVE DERMATOLOGY, 130, 2, PP. 362-370, (2010); CLARK, RACHAEL A., THE VAST MAJORITY OF CLA+ T CELLS ARE RESIDENT IN NORMAL SKIN, JOURNAL OF IMMUNOLOGY, 176, 7, PP. 4431-4439, (2006); COUTURE, ALEXANDRE, HLA-CLASS II ARTIFICIAL ANTIGEN PRESENTING CELLS IN CD4+ T CELL-BASED IMMUNOTHERAPY, FRONTIERS …		ELSEVIER INC.						26670267				ENGLISH	ARTICLE	FINAL	ALL OPEN ACCESS; GOLD OPEN ACCESS; GREEN ACCEPTED OPEN ACCESS; GREEN OPEN ACCESS	SCOPUS	2-S2.0-85212117022	OKA, TOMONORI, CENTER FOR CANCER IMMUNOLOGY IS A PART OF KRANTZ FAMILY CENTER FOR CANCER RESEARCH, MASSACHUSETTS GENERAL HOSPITAL, BOSTON, UNITED STATES, DEPARTMENT OF DERMATOLOGY, MASSACHUSETTS GENERAL HOSPITAL, BOSTON, UNITED STATES; HASEGAWA, TATSUYA, CENTER FOR CANCER IMMUNOLOGY IS A PART OF KRANTZ FAMILY CENTER FOR CANCER RESEARCH, MASSACHUSETTS GENERAL HOSPITAL, BOSTON, UNITED STATES, DEPAR…	JID INNOV.	JID INNOV.	Adult human skin contains nearly twice as many T cells as the peripheral blood, which include tissue-resident memory T cells. However, the precise mechanisms maintaining tissue-resident memory T cells in the healthy skin remain unclear. Using normal human skin samples, we find that Langerhans cells (LCs) contact T cells in the epidermis of the elderly. LCs with high HLA-II, CD86, and PD-L2 expres…	Langerhans Cells Directly Interact with Resident T Cells in the Human Epidermis	Immune checkpoint; Langerhans cell; Peripheral tolerance; Regulatory T cell; Tissue-resident memory T cell		CENTER FOR CANCER IMMUNOLOGY IS A PART OF KRANTZ FAMILY CENTER FOR CANCER RESEARCH;CENTER FOR CANCER IMMUNOLOGY IS A PART OF KRANTZ FAMILY CENTER FOR CANCER RESEARCH;CENTER FOR CANCER IMMUNOLOGY IS A PART OF KRANTZ FAMILY CENTER FOR CANCER RESEARCH;CENTER FOR CANCER IMMUNOLOGY IS A PART OF KRANTZ FAMILY CENTER FOR CANCER RESEARCH;CENTER FOR CANCER IMMUNOLOGY IS A PART OF KRANTZ FAMILY CENTER FOR …	CENTER FOR CANCER IMMUNOLOGY IS A PART OF KRANTZ FAMILY CENTER FOR CANCER RESEARCH;CENTER FOR CANCER IMMUNOLOGY IS A PART OF KRANTZ FAMILY CENTER FOR CANCER RESEARCH;CENTER FOR CANCER IMMUNOLOGY IS A PART OF KRANTZ FAMILY CENTER FOR CANCER RESEARCH;CENTER FOR CANCER IMMUNOLOGY IS A PART OF KRANTZ FAMILY CENTER FOR CANCER RESEARCH;CENTER FOR CANCER IMMUNOLOGY IS A PART OF KRANTZ FAMILY CENTER FOR …
KUMAR;M;YIP;L;WANG;F;MARTY;S-E;FATHMAN;CG	KUMAR, MANOJ (57200793651); YIP, LINDA (12781046100); WANG, FANGYUAN (60054390700); MARTY, SACI ELODIE (59655394000); FATHMAN, CHARLES GARRISON (7102725080)	57200793651; 12781046100; 60054390700; 59655394000; 7102725080	AUTOIMMUNE DISEASE: GENETIC SUSCEPTIBILITY, ENVIRONMENTAL TRIGGERS, AND IMMUNE DYSREGULATION. WHERE CAN WE DEVELOP THERAPIES?	2025	FRONTIERS IN IMMUNOLOGY	16		1626082			0	0	10.3389/fimmu.2025.1626082	https://www.scopus.com/inward/record.uri?eid=2-s2.0-105013625326&doi=10.3389%2Ffimmu.2025.1626082&partnerID=40&md5=9f6a6080409de3577deb6f2621c338be	STANFORD UNIVERSITY SCHOOL OF MEDICINE, STANFORD, UNITED STATES; STANFORD UNIVERSITY SCHOOL OF MEDICINE, STANFORD, UNITED STATES	KUMAR, MANOJ, DEPARTMENT OF MEDICINE, STANFORD UNIVERSITY SCHOOL OF MEDICINE, STANFORD, UNITED STATES, DEPARTMENT OF RADIOLOGY, STANFORD UNIVERSITY SCHOOL OF MEDICINE, STANFORD, UNITED STATES; YIP, LINDA, DEPARTMENT OF MEDICINE, STANFORD UNIVERSITY SCHOOL OF MEDICINE, STANFORD, UNITED STATES; WANG, FANGYUAN, DEPARTMENT OF MEDICINE, STANFORD UNIVERSITY SCHOOL OF MEDICINE, STANFORD, UNITED STATES; …	AUTOIMMUNE DISEASES ARE A DIVERSE GROUP OF CHRONIC DISORDERS CHARACTERIZED BY INAPPROPRIATE IMMUNE RESPONSES AGAINST SELF-ANTIGENS, RESULTING IN PERSISTENT INFLAMMATION AND TISSUE DESTRUCTION. AFFECTING AN ESTIMATED 7–10% OF THE GLOBAL POPULATION, THESE CONDITIONS INCLUDE BOTH SYSTEMIC AND ORGAN-SPECIFIC ENTITIES SUCH AS SYSTEMIC LUPUS ERYTHEMATOSUS (SLE), RHEUMATOID ARTHRITIS (RA), TYPE 1 DIABET…	AUTOIMMUNE DISEASE; ENVIRONMENTAL TRIGGERS; GENETIC SUSCEPTIBILITY; GRAIL; IL-2 RECEPTOR SIGNALING; NEDDYLATION; PHOSPHOR-S6; REGULATORY T CELLS	AUTOANTIGEN; CULLIN; INTERLEUKIN 2; OCLACITINIB; PHOSPHORUS; ANTIGEN PRESENTATION; AUTOIMMUNE DISEASE; CELL FUNCTION; CHRONIC INFLAMMATION; COHORT ANALYSIS; CYTOKINE SIGNALING; DRUG THERAPY; ENVIRONMENTAL EXPOSURE; ENVIRONMENTAL FACTOR; EPIGENETIC MODIFICATION; ETIOLOGY; GENE EXPRESSION; GENETIC DISORDER; GENETIC PREDISPOSITION; GENETIC SUSCEPTIBILITY; GENOME-WIDE ASSOCIATION STUDY; HUMAN; IMMUNE…		INTERLEUKIN 2, 85898-30-2; OCLACITINIB, 1208319-26-9, 1208319-27-0; PHOSPHORUS, 7723-14-0	THE AUTHOR(S) DECLARE THAT FINANCIAL SUPPORT WAS RECEIVED FOR THE RESEARCH AND/OR PUBLICATION OF THIS ARTICLE. CGF WAS FUNDED BY GRANTS FROM THE JUVENILE DIABETES RESEARCH FOUNDATION (JDRF; BREAKTHROUGH T1D), MYRA REINHARD FAMILY FOUNDATION, THE LUPUS RESEARCH ALLIANCE (ALR), THE DEPARTMENT OF DEFENSE (DOD), AND THE NATIONAL INSTITUTES OF HEALTH (RO1 AI-49903, RO1 CA065237, U19 AI 082719, AND U19…	ABEND, AARON H., ESTIMATION OF PREVALENCE OF AUTOIMMUNE DISEASES IN THE UNITED STATES USING ELECTRONIC HEALTH RECORD DATA, JOURNAL OF CLINICAL INVESTIGATION, 135, 4, (2025); MENG, XUN, IMMUNOLOGICAL MECHANISMS OF TOLERANCE: CENTRAL, PERIPHERAL AND THE ROLE OF T AND B CELLS, ASIA PACIFIC ALLERGY, 13, 4, PP. 175-186, (2023); PISETSKY, DAVID S., PATHOGENESIS OF AUTOIMMUNE DISEASE, NATURE REVIEWS NEP…		FRONTIERS MEDIA SA						16643224			40852720	ENGLISH	REVIEW	FINAL		SCOPUS	2-S2.0-105013625326	KUMAR, MANOJ, DEPARTMENT OF MEDICINE, STANFORD UNIVERSITY SCHOOL OF MEDICINE, STANFORD, UNITED STATES, DEPARTMENT OF RADIOLOGY, STANFORD UNIVERSITY SCHOOL OF MEDICINE, STANFORD, UNITED STATES; YIP, LINDA, DEPARTMENT OF MEDICINE, STANFORD UNIVERSITY SCHOOL OF MEDICINE, STANFORD, UNITED STATES; WANG, FANGYUAN, DEPARTMENT OF MEDICINE, STANFORD UNIVERSITY SCHOOL OF MEDICINE, STANFORD, UNITED STATES; …	FRONT. IMMUNOL.	FRONT. IMMUNOL.	Autoimmune diseases are a diverse group of chronic disorders characterized by inappropriate immune responses against self-antigens, resulting in persistent inflammation and tissue destruction. Affecting an estimated 7–10% of the global population, these conditions include both systemic and organ-specific entities such as systemic lupus erythematosus (SLE), rheumatoid arthritis (RA), type 1 diabet…	Autoimmune disease: genetic susceptibility, environmental triggers, and immune dysregulation. Where can we develop therapies?	Autoimmune disease; environmental triggers; genetic susceptibility; GRAIL; IL-2 receptor signaling; neddylation; phosphor-S6; regulatory T cells		STANFORD UNIVERSITY SCHOOL OF MEDICINE;STANFORD UNIVERSITY SCHOOL OF MEDICINE;STANFORD UNIVERSITY SCHOOL OF MEDICINE;STANFORD UNIVERSITY SCHOOL OF MEDICINE;STANFORD UNIVERSITY SCHOOL OF MEDICINE	STANFORD UNIVERSITY SCHOOL OF MEDICINE;STANFORD UNIVERSITY SCHOOL OF MEDICINE;STANFORD UNIVERSITY SCHOOL OF MEDICINE;STANFORD UNIVERSITY SCHOOL OF MEDICINE;STANFORD UNIVERSITY SCHOOL OF MEDICINE
CORREALE;J;CARNERO CONTENTTI;E	CORREALE, JORGE DANIEL (7003887037); CARNERO CONTENTTI, EDGAR GERMAN (55090103200)	7003887037; 55090103200	INDUCTION OF IMMUNE TOLERANCE IN NMOSD AND MOGAD	2025	THERAPEUTIC ADVANCES IN NEUROLOGICAL DISORDERS	18		17562864251357393			0	1	10.1177/17562864251357393	https://www.scopus.com/inward/record.uri?eid=2-s2.0-105013073005&doi=10.1177%2F17562864251357393&partnerID=40&md5=1e91c7c46c12008c7fbcd0324e85ab81	FUNDACION PARA LA LUCHA CONTRA LAS ENFERMEDADES NEUROLOGICAS DE LA INFANCIA, BUENOS AIRES, ARGENTINA; UNIVERSIDAD DE BUENOS AIRES, BUENOS AIRES, ARGENTINA; HOSPITAL ALEMAN, BUENOS AIRES, ARGENTINA; INSTITUTO DE NEUROLOGÍA COGNITIVA (INECO) NEUROCIENCIAS OROÑO, ROSARIO, ARGENTINA	CORREALE, JORGE DANIEL, DEPARTMENT OF NEUROLOGY, FUNDACION PARA LA LUCHA CONTRA LAS ENFERMEDADES NEUROLOGICAS DE LA INFANCIA, BUENOS AIRES, ARGENTINA, INSTITUTE OF BIOLOGICAL CHEMISTRY, UNIVERSIDAD DE BUENOS AIRES, BUENOS AIRES, ARGENTINA; CARNERO CONTENTTI, EDGAR GERMAN, DEPARTMENT OF NEUROSCIENCE, HOSPITAL ALEMAN, BUENOS AIRES, ARGENTINA, NEUROIMMUNOLOGY CLINIC, INSTITUTO DE NEUROLOGÍA COGNITIV…	NEUROMYELITIS OPTICA SPECTRUM DISORDER (NMOSD) AND MYELIN OLIGODENDROCYTE GLYCOPROTEIN ANTIBODY-ASSOCIATED DISEASE (MOGAD) ARE AUTOIMMUNE DISEASES CHARACTERIZED BY IMMUNE-MEDIATED DAMAGE TO THE CENTRAL NERVOUS SYSTEM. CURRENT TREATMENTS PRIMARILY FOCUS ON CHRONIC IMMUNOSUPPRESSION. IMMUNE TOLERANCE INDUCTION OFFERS A NOVEL APPROACH TO RESTORING IMMUNE BALANCE WHILE MINIMIZING SYSTEMIC SIDE EFFECT…	AUTOIMMUNITY; IMMUNE TOLERANCE; MOGAD; NMOSD	AQUAPORIN 4; AUTOANTIBODY; AUTOANTIGEN; BIOLOGICAL MARKER; MYELIN OLIGODENDROCYTE GLYCOPROTEIN; ADULT; ADVERSE DRUG REACTION; ANTIGEN SPECIFICITY; AUTOIMMUNITY; CENTRAL NERVOUS SYSTEM; CLINICAL ARTICLE; DRUG THERAPY; EX VIVO STUDY; FEMALE; GENE EDITING; HUMAN; HUMAN CELL; IMMUNE DEFICIENCY; IMMUNOLOGICAL TOLERANCE; IMMUNOMODULATION; IMMUNOSUPPRESSIVE TREATMENT; LYMPHOCYTE; MYELIN OLIGODENDROCYTE …		AQUAPORIN 4, 175960-54-0		WINGERCHUK, DEAN M., INTERNATIONAL CONSENSUS DIAGNOSTIC CRITERIA FOR NEUROMYELITIS OPTICA SPECTRUM DISORDERS, NEUROLOGY, 85, 2, PP. 177-189, (2015); BANWELL, BRENDA LOUISE, DIAGNOSIS OF MYELIN OLIGODENDROCYTE GLYCOPROTEIN ANTIBODY-ASSOCIATED DISEASE: INTERNATIONAL MOGAD PANEL PROPOSED CRITERIA, THE LANCET NEUROLOGY, 22, 3, PP. 268-282, (2023); CARNERO CONTENTTI, EDGAR GERMAN, NEUROMYELITIS OPTICA…		SAGE PUBLICATIONS LTD						17562856; 17562864				ENGLISH	REVIEW	FINAL	ALL OPEN ACCESS; GOLD OPEN ACCESS; GREEN ACCEPTED OPEN ACCESS; GREEN OPEN ACCESS	SCOPUS	2-S2.0-105013073005	CORREALE, JORGE DANIEL, DEPARTMENT OF NEUROLOGY, FUNDACION PARA LA LUCHA CONTRA LAS ENFERMEDADES NEUROLOGICAS DE LA INFANCIA, BUENOS AIRES, ARGENTINA, INSTITUTE OF BIOLOGICAL CHEMISTRY, UNIVERSIDAD DE BUENOS AIRES, BUENOS AIRES, ARGENTINA; CARNERO CONTENTTI, EDGAR GERMAN, DEPARTMENT OF NEUROSCIENCE, HOSPITAL ALEMAN, BUENOS AIRES, ARGENTINA, NEUROIMMUNOLOGY CLINIC, INSTITUTO DE NEUROLOGÍA COGNITIV…	THER. ADV. NEUROL. DISORD.	THER. ADV. NEUROL. DISORD.	Neuromyelitis optica spectrum disorder (NMOSD) and myelin oligodendrocyte glycoprotein antibody-associated disease (MOGAD) are autoimmune diseases characterized by immune-mediated damage to the central nervous system. Current treatments primarily focus on chronic immunosuppression. Immune tolerance induction offers a novel approach to restoring immune balance while minimizing systemic side effect…	Induction of immune tolerance in NMOSD and MOGAD	autoimmunity; immune tolerance; MOGAD; NMOSD		UNIVERSIDAD DE BUENOS AIRES;INSTITUTO DE NEUROLOGÍA COGNITIVA (INECO) NEUROCIENCIAS OROÑO	UNIVERSIDAD DE BUENOS AIRES;INSTITUTO DE NEUROLOGÍA COGNITIVA (INECO) NEUROCIENCIAS OROÑO
ÖKTELIK;FB;LUO;Y;BENAMAR;M;CHATILA;TA	ÖKTELIK, FATMA BETUL (57219201211); LUO, YING (57202507360); BENAMAR, MEHDI (57190736234); CHATILA, T. A. (7004519366)	57219201211; 57202507360; 57190736234; 7004519366	INBORN ERRORS OF REGULATORY T-CELL DIFFERENTIATION AND FUNCTION	2025	JOURNAL OF ALLERGY AND CLINICAL IMMUNOLOGY						0	0	10.1016/j.jaci.2025.07.001	https://www.scopus.com/inward/record.uri?eid=2-s2.0-105012550385&doi=10.1016%2Fj.jaci.2025.07.001&partnerID=40&md5=b896be9383119cce4dfc6fe0559287cc	BOSTON CHILDREN'S HOSPITAL, BOSTON, UNITED STATES; HARVARD MEDICAL SCHOOL, BOSTON, UNITED STATES; ISTANBUL ÜNIVERSITESI, ISTANBUL, TURKEY; SHENZHEN CHILDREN'S HOSPITAL, SHENZHEN, CHINA	ÖKTELIK, FATMA BETUL, DIVISION OF IMMUNOLOGY, BOSTON CHILDREN'S HOSPITAL, BOSTON, UNITED STATES, DEPARTMENT OF PEDIATRICS, HARVARD MEDICAL SCHOOL, BOSTON, UNITED STATES, DEPARTMENT OF IMMUNOLOGY, ISTANBUL ÜNIVERSITESI, ISTANBUL, TURKEY; LUO, YING, DIVISION OF IMMUNOLOGY, BOSTON CHILDREN'S HOSPITAL, BOSTON, UNITED STATES, DEPARTMENT OF IMMUNOLOGY AND RHEUMATOLOGY, SHENZHEN CHILDREN'S HOSPITAL, SHE…	REGULATORY T (TREG) CELLS PLAY AN ESSENTIAL ROLE IN ENFORCING PERIPHERAL IMMUNE TOLERANCE AND PROMOTING TISSUE HOMEOSTASIS AND REPAIR. OUR UNDERSTANDING OF THEIR PIVOTAL ROLE IN IMMUNE REGULATION HAS CRITICALLY BENEFITED FROM THE IDENTIFICATION OF A GROWING NUMBER OF INBORN ERRORS OF IMMUNITY KNOWN AS TREGOPATHIES, WHICH TARGET DIFFERENT PATHWAYS GOVERNING TREG CELL BIOLOGY. THE RESULTING DISORDE…	BACH2; CD122; CD25; CTLA-4; DEF6; IKAROS; IL10; IMMUNE DYSREGULATION; INBORN ERRORS OF IMMUNITY; IPEX; LRBA; REGULATORY T CELLS; STAT3; STAT5B; TREG; TREGOPATHIES	CYTOTOXIC T LYMPHOCYTE ANTIGEN 4; INTERLEUKIN 10; STAT3 PROTEIN; STAT5B PROTEIN; AUTOIMMUNITY; CHILD; ETIOLOGY; FEMALE; HOMEOSTASIS; HUMAN; IMMUNE DYSREGULATION; IMMUNOLOGICAL TOLERANCE; IMMUNOREGULATION; IPEX SYNDROME; PHENOTYPE; REGULATORY T LYMPHOCYTE; REVIEW; T LYMPHOCYTE DIFFERENTIATION			SUPPORTED BY THE NATIONAL INSTITUTES OF HEALTH GRANTS R01 AI115699, AI065617, AND AI126915 TO T.A.C.; AND BY ISTANBUL UNIVERSITY BAP (PROJECT TSA-2022-39088). TUBITAK PROVIDED SCHOLARSHIP SUPPORT (APPLICATION 2214-A, 1059B142200930).	GEORGIEV, PETER, REGULATORY T CELLS: THE MANY FACES OF FOXP3, JOURNAL OF CLINICAL IMMUNOLOGY, 39, 7, PP. 623-640, (2019); GEORGIEV, PETER, REGULATORY T CELLS IN DOMINANT IMMUNOLOGIC TOLERANCE, JOURNAL OF ALLERGY AND CLINICAL IMMUNOLOGY, 153, 1, PP. 28-41, (2024); DIKIY, STANISLAV, PRINCIPLES OF REGULATORY T CELL FUNCTION, IMMUNITY, 56, 2, PP. 240-255, (2023); LIN, WEN, REGULATORY T CELL DEVELOPME…		ELSEVIER INC.						00916749; 10976825		JACIB	40633593	ENGLISH	REVIEW	AIP		SCOPUS	2-S2.0-105012550385	ÖKTELIK, FATMA BETUL, DIVISION OF IMMUNOLOGY, BOSTON CHILDREN'S HOSPITAL, BOSTON, UNITED STATES, DEPARTMENT OF PEDIATRICS, HARVARD MEDICAL SCHOOL, BOSTON, UNITED STATES, DEPARTMENT OF IMMUNOLOGY, ISTANBUL ÜNIVERSITESI, ISTANBUL, TURKEY; LUO, YING, DIVISION OF IMMUNOLOGY, BOSTON CHILDREN'S HOSPITAL, BOSTON, UNITED STATES, DEPARTMENT OF IMMUNOLOGY AND RHEUMATOLOGY, SHENZHEN CHILDREN'S HOSPITAL, SHE…	J. ALLERGY CLIN. IMMUNOL.	J. ALLERGY CLIN. IMMUNOL.	Regulatory T (Treg) cells play an essential role in enforcing peripheral immune tolerance and promoting tissue homeostasis and repair. Our understanding of their pivotal role in immune regulation has critically benefited from the identification of a growing number of inborn errors of immunity known as Tregopathies, which target different pathways governing Treg cell biology. The resulting disorde…	Inborn errors of regulatory T-cell differentiation and function	BACH2; CD122; CD25; CTLA-4; DEF6; IKAROS; IL10; immune dysregulation; Inborn errors of immunity; IPEX; LRBA; Regulatory T cells; STAT3; STAT5B; Treg; Tregopathies		HARVARD MEDICAL SCHOOL;BOSTON CHILDREN'S HOSPITAL;HARVARD MEDICAL SCHOOL;HARVARD MEDICAL SCHOOL	HARVARD MEDICAL SCHOOL;BOSTON CHILDREN'S HOSPITAL;HARVARD MEDICAL SCHOOL;HARVARD MEDICAL SCHOOL
VOß;LC;SCHMIDT;C;HARBERTS;A;SPOHN;M;BRADTKE;P;BORCHERS;A;FERTIG;S;SCHMID;J;KOCH-NOLTE;F;KREBS;CF;RACZKOWSKI;F;MITTRÜCKER;H-W	VOß, LEONIE CAROLINE (58493146200); SCHMIDT, CONSTANTIN (57201309982); HARBERTS, AENNE (57223000590); SPOHN, MICHAEL (56698055300); BRADTKE, PETER (58031211500); BORCHERS, ALINA (57201432982); FERTIG, STEFANIE (60018564400); SCHMID, JOANNA (56033548100); KOCH-NOLTE, FRIEDRICH (7004185180); KREBS, CHRISTIAN F. (23568097200); RACZKOWSKI, FRIEDERIKE (55387523900); MITTRÜCKER, HANS WILLI (7003654144)	58493146200; 57201309982; 57223000590; 56698055300; 58031211500; 57201432982; 60018564400; 56033548100; 7004185180; 23568097200; 55387523900; 7003654144	INTERFERON REGULATORY FACTOR 4 DOSE-DEPENDENTLY CONTROLS PERIPHERAL TREG CELL DIFFERENTIATION AND HOMEOSTASIS BY MODULATING CHROMATIN ACCESSIBILITY IN MICE	2025	FRONTIERS IN IMMUNOLOGY	16		1604888			0	0	10.3389/fimmu.2025.1604888	https://www.scopus.com/inward/record.uri?eid=2-s2.0-105011963574&doi=10.3389%2Ffimmu.2025.1604888&partnerID=40&md5=2e540e73d921634617a91a64a2ac6d1c	UNIVERSITÄTSKLINIKUM HAMBURG-EPPENDORF, HAMBURG, GERMANY; UNIVERSITÄTSKLINIKUM HAMBURG-EPPENDORF, HAMBURG, GERMANY; DEPARTMENT OF MEDICINE, LA JOLLA, UNITED STATES; UNIVERSITÄTSKLINIKUM HAMBURG-EPPENDORF, HAMBURG, GERMANY; RESEARCH INSTITUTE CHILDREN’S CANCER CENTER HAMBURG, HAMBURG, GERMANY; UNIVERSITÄTSKLINIKUM HAMBURG-EPPENDORF, HAMBURG, GERMANY; UNIVERSITÄTSKLINIKUM HAMBURG-EPPENDORF, HAMBURG…	VOß, LEONIE CAROLINE, DEPARTMENT OF IMMUNOLOGY, UNIVERSITÄTSKLINIKUM HAMBURG-EPPENDORF, HAMBURG, GERMANY; SCHMIDT, CONSTANTIN, DEPARTMENT OF IMMUNOLOGY, UNIVERSITÄTSKLINIKUM HAMBURG-EPPENDORF, HAMBURG, GERMANY, DEPARTMENT OF MEDICINE, UNIVERSITÄTSKLINIKUM HAMBURG-EPPENDORF, HAMBURG, GERMANY; HARBERTS, AENNE, DEPARTMENT OF IMMUNOLOGY, UNIVERSITÄTSKLINIKUM HAMBURG-EPPENDORF, HAMBURG, GERMANY, DEPAR…	FOXP3+ REGULATORY T (TREG) CELLS RESTRICT EXCESSIVE IMMUNE RESPONSES AND IMMUNOPATHOLOGY AS WELL AS REACTIVITY TO SELF OR ENVIRONMENTAL ANTIGENS AND THUS ARE CRUCIAL FOR PERIPHERAL IMMUNE TOLERANCE. THE TRANSCRIPTION FACTOR INTERFERON REGULATORY FACTOR 4 (IRF4) CONTROLS DIFFERENTIATION AND FUNCTION OF T CELLS. IN TREG CELLS, IRF4 IS REQUIRED FOR PERIPHERAL ACTIVATION AND MATURATION TO EFFECTOR TR…	ASSAY FOR TRANSPOSASE-ACCESSIBLE CHROMATIN (ATAC) SEQUENCING; FOXP3; INTERFERON REGULATORY FACTOR 4; REGULATORY T CELLS; T CELLS	INTERFERON REGULATORY FACTOR 4; TRANSCRIPTION FACTOR FOXP3; FORKHEAD TRANSCRIPTION FACTOR; FOXP3 PROTEIN, MOUSE; INTERFERON REGULATORY FACTOR; INTERFERON REGULATORY FACTOR-4; ANIMAL CELL; ANIMAL EXPERIMENT; ANIMAL MODEL; ARTICLE; ATAC-SEQ; CELL DIFFERENTIATION; CHROMATIN ACCESSIBILITY; CHROMATIN IMMUNOPRECIPITATION SEQUENCING; CONTROLLED STUDY; FLOW CYTOMETRY; FLUORESCENCE INTENSITY; GENOTYPE; HO…		CHROMATIN; FORKHEAD TRANSCRIPTION FACTORS; FOXP3 PROTEIN, MOUSE; INTERFERON REGULATORY FACTOR-4; INTERFERON REGULATORY FACTORS	FUNDING TEXT 1: THE AUTHOR(S) DECLARE THAT FINANCIAL SUPPORT WAS RECEIVED FOR THE RESEARCH AND/OR PUBLICATION OF THIS ARTICLE. THIS STUDY WAS SUPPORTED BY GRANTS FROM THE DEUTSCHE FORSCHUNGSGEMEINSCHAFT: GRK 841 TO CS AND AH, SFB 841 AND MI 471/7 TO H-WM, AND RA 2893/2 TO FR. LCV WAS SUPPORTED BY A GRANT FROM THE ELSE KR\U00F6NER-FRESENIUS-STIFTUNG (IPRIME). WE FURTHER ACKNOWLEDGE FINANCIAL SUPPO…	HUBER, MAGDALENA, IRF4 AT THE CROSSROADS OF EFFECTOR T-CELL FATE DECISION, EUROPEAN JOURNAL OF IMMUNOLOGY, 44, 7, PP. 1886-1895, (2014); LOHOFF, MICHAEL D., DYSREGULATED T HELPER CELL DIFFERENTIATION IN THE ABSENCE OF INTERFERON REGULATORY FACTOR 4, PROCEEDINGS OF THE NATIONAL ACADEMY OF SCIENCES OF THE UNITED STATES OF AMERICA, 99, 18, PP. 11808-11812, (2002); BRUESTLE, ANNE, THE DEVELOPMENT OF …		FRONTIERS MEDIA SA						16643224			40726986	ENGLISH	ARTICLE	FINAL	ALL OPEN ACCESS; GOLD OPEN ACCESS	SCOPUS	2-S2.0-105011963574	VOß, LEONIE CAROLINE, DEPARTMENT OF IMMUNOLOGY, UNIVERSITÄTSKLINIKUM HAMBURG-EPPENDORF, HAMBURG, GERMANY; SCHMIDT, CONSTANTIN, DEPARTMENT OF IMMUNOLOGY, UNIVERSITÄTSKLINIKUM HAMBURG-EPPENDORF, HAMBURG, GERMANY, DEPARTMENT OF MEDICINE, UNIVERSITÄTSKLINIKUM HAMBURG-EPPENDORF, HAMBURG, GERMANY; HARBERTS, AENNE, DEPARTMENT OF IMMUNOLOGY, UNIVERSITÄTSKLINIKUM HAMBURG-EPPENDORF, HAMBURG, GERMANY, DEPAR…	FRONT. IMMUNOL.	FRONT. IMMUNOL.	FoxP3+ regulatory T (Treg) cells restrict excessive immune responses and immunopathology as well as reactivity to self or environmental antigens and thus are crucial for peripheral immune tolerance. The transcription factor Interferon Regulatory Factor 4 (IRF4) controls differentiation and function of T cells. In Treg cells, IRF4 is required for peripheral activation and maturation to effector Tr…	Interferon Regulatory Factor 4 dose-dependently controls peripheral Treg cell differentiation and homeostasis by modulating chromatin accessibility in mice	assay for transposase-accessible chromatin (ATAC) sequencing; FoxP3; Interferon Regulatory Factor 4; regulatory T cells; T cells		UNIVERSITÄTSKLINIKUM HAMBURG-EPPENDORF;UNIVERSITÄTSKLINIKUM HAMBURG-EPPENDORF;UNIVERSITÄTSKLINIKUM HAMBURG-EPPENDORF;UNIVERSITÄTSKLINIKUM HAMBURG-EPPENDORF;UNIVERSITÄTSKLINIKUM HAMBURG-EPPENDORF;UNIVERSITÄTSKLINIKUM HAMBURG-EPPENDORF;UNIVERSITÄTSKLINIKUM HAMBURG-EPPENDORF;UNIVERSITÄTSKLINIKUM HAMBURG-EPPENDORF;UNIVERSITÄTSKLINIKUM HAMBURG-EPPENDORF;UNIVERSITÄTSKLINIKUM HAMBURG-EPPENDORF;UNIVERSIT…	UNIVERSITÄTSKLINIKUM HAMBURG-EPPENDORF;UNIVERSITÄTSKLINIKUM HAMBURG-EPPENDORF;UNIVERSITÄTSKLINIKUM HAMBURG-EPPENDORF;UNIVERSITÄTSKLINIKUM HAMBURG-EPPENDORF;UNIVERSITÄTSKLINIKUM HAMBURG-EPPENDORF;UNIVERSITÄTSKLINIKUM HAMBURG-EPPENDORF;UNIVERSITÄTSKLINIKUM HAMBURG-EPPENDORF;UNIVERSITÄTSKLINIKUM HAMBURG-EPPENDORF;UNIVERSITÄTSKLINIKUM HAMBURG-EPPENDORF;UNIVERSITÄTSKLINIKUM HAMBURG-EPPENDORF;UNIVERSIT…
MASSIRONI;S	MASSIRONI, SARA (6602967208)	6602967208	AUTOIMMUNE GASTRITIS: AN ORGAN-SPECIFIC DISEASE OR A MODEL OF SYSTEMIC AUTOIMMUNITY? PARALLELS, DIVERGENCES, AND EMERGING INSIGHTS	2025	EXPERT REVIEW OF GASTROENTEROLOGY AND HEPATOLOGY						0	0	10.1080/17474124.2025.2522284	https://www.scopus.com/inward/record.uri?eid=2-s2.0-105010183074&doi=10.1080%2F17474124.2025.2522284&partnerID=40&md5=8b0c7905f05451e1f5db9f1240b8c8ea	UNIVERSITÀ VITA-SALUTE SAN RAFFAELE, MILAN, ITALY	MASSIRONI, SARA, DEPARTMENT OF MEDICINE AND SURGERY, UNIVERSITÀ VITA-SALUTE SAN RAFFAELE, MILAN, ITALY	INTRODUCTION: AUTOIMMUNE GASTRITIS (AIG) IS TRADITIONALLY CLASSIFIED AS AN ORGAN-SPECIFIC AUTOIMMUNE DISEASE; HOWEVER, EMERGING EVIDENCE HIGHLIGHTS ITS IMMUNOLOGICAL OVERLAP WITH SYSTEMIC AUTOIMMUNITY, WARRANTING A REEVALUATION OF ITS PATHOPHYSIOLOGICAL FRAMEWORK. AREAS COVERED: THIS REVIEW DELINEATES THE IMMUNOPATHOGENIC BASIS OF AIG, WITH PARTICULAR EMPHASIS ON THE BREAKDOWN OF CENTRAL AND PERI…	AUTOIMMUNE GASTRITIS; CD4+ T CELLS; EPITOPE SPREADING; H+/K+ ATPASE; HUMORAL IMMUNITY; REGULATORY T CELLS; SYSTEMIC AUTOIMMUNE DISEASE; TH17 CELLS	AUTOANTIBODY; BIOLOGICAL MARKER; EPITOPE; HYDROGEN POTASSIUM ADENOSINE TRIPHOSPHATASE; ATROPHIC GASTRITIS; AUTOIMMUNITY; CD4+ T LYMPHOCYTE; HUMAN; HUMORAL IMMUNITY; IMMUNOLOGICAL TOLERANCE; IMMUNOMODULATION; NONHUMAN; ORGAN-SPECIFIC AUTOIMMUNE DISEASE; REGULATORY T LYMPHOCYTE; REVIEW; STOMACH MUCOSA; SYSTEMIC AUTOIMMUNE DISEASE; T LYMPHOCYTE SUBPOPULATION; TH17 CELL		HYDROGEN POTASSIUM ADENOSINE TRIPHOSPHATASE		LENTI, MARCO VINCENZO, AUTOIMMUNE GASTRITIS, NATURE REVIEWS DISEASE PRIMERS, 6, 1, (2020); TOH, BAN HOCK, PERNICIOUS ANAEMIA, AUTOIMMUNITY, 37, 4, PP. 357-361, (2004); NEUMANN, WILLIAM L., AUTOIMMUNE ATROPHIC GASTRITIS-PATHOGENESIS, PATHOLOGY AND MANAGEMENT, NATURE REVIEWS GASTROENTEROLOGY AND HEPATOLOGY, 10, 9, PP. 529-541, (2013); COATI, IRENE, AUTOIMMUNE GASTRITIS: PATHOLOGIST'S VIEWPOINT, WOR…		TAYLOR AND FRANCIS LTD.						17474124; 17474132			40538077	ENGLISH	REVIEW	AIP		SCOPUS	2-S2.0-105010183074	MASSIRONI, SARA, DEPARTMENT OF MEDICINE AND SURGERY, UNIVERSITÀ VITA-SALUTE SAN RAFFAELE, MILAN, ITALY	EXPERT REV. GASTROENTEROL. HEPATOL.	EXPERT REV. GASTROENTEROL. HEPATOL.	Introduction: Autoimmune gastritis (AIG) is traditionally classified as an organ-specific autoimmune disease; however, emerging evidence highlights its immunological overlap with systemic autoimmunity, warranting a reevaluation of its pathophysiological framework. Areas covered: This review delineates the immunopathogenic basis of AIG, with particular emphasis on the breakdown of central and peri…	Autoimmune gastritis: an organ-specific disease or a model of systemic autoimmunity? Parallels, divergences, and emerging insights	Autoimmune gastritis; CD4+ T cells; epitope spreading; H+/K+ ATPase; humoral immunity; regulatory T cells; systemic autoimmune disease; Th17 cells		UNIVERSITÀ VITA-SALUTE SAN RAFFAELE	UNIVERSITÀ VITA-SALUTE SAN RAFFAELE
MONTAMAT-GARCIA;G;BAZON;ML;DEMCZUK;A;LÉONARD;C;OLLERT;M	MONTAMAT-GARCIA, GUILLEM (59979487800); BAZON, MURILO LUIZ (57191923117); DEMCZUK, AGNIESZKA (24464203000); LÉONARD, CATHY M. (7201721308); OLLERT, MARKUS W. (7004161698)	59979487800; 57191923117; 24464203000; 7201721308; 7004161698	TUMOR NECROSIS FACTOR RECEPTOR 2 IN ALLERGEN TOLERANCE: A PERSPECTIVE VIEW	2025	FRONTIERS IN IMMUNOLOGY	16		1613719			0	0	10.3389/fimmu.2025.1613719	https://www.scopus.com/inward/record.uri?eid=2-s2.0-105009890238&doi=10.3389%2Ffimmu.2025.1613719&partnerID=40&md5=3f93fbcf58b043c7572e9d20f7c60e5a	LUXEMBOURG INSTITUTE OF HEALTH, STRASSEN, LUXEMBOURG; UNIVERSITY COLLEGE LONDON, LONDON, UNITED KINGDOM; UNIVERSITY OF LUXEMBOURG, ESCH-SUR-ALZETTE, LUXEMBOURG; ODENSE UNIVERSITETSHOSPITAL, ODENSE, DENMARK	MONTAMAT-GARCIA, GUILLEM, DEPARTMENT OF INFECTION AND IMMUNITY, LUXEMBOURG INSTITUTE OF HEALTH, STRASSEN, LUXEMBOURG, INSTITUTE OF IMMUNITY AND TRANSPLANTATION, UNIVERSITY COLLEGE LONDON, LONDON, UNITED KINGDOM; BAZON, MURILO LUIZ, DEPARTMENT OF INFECTION AND IMMUNITY, LUXEMBOURG INSTITUTE OF HEALTH, STRASSEN, LUXEMBOURG; DEMCZUK, AGNIESZKA, DEPARTMENT OF INFECTION AND IMMUNITY, LUXEMBOURG INSTIT…	CENTRAL AND PERIPHERAL TOLERANCE ARE KEY TO MAINTAIN IMMUNE HOMEOSTASIS. IMBALANCE OF THESE PROCESSES OFTEN LEADS TO DISEASES SUCH AS ALLERGY, CANCER OR AUTOIMMUNE DISORDERS. DURING THE IMMUNE RESPONSE TO ALLERGENS, SEVERAL REGULATORY IMMUNE CELLS PLAY A ROLE IN THE DEVELOPMENT OF PERIPHERAL TOLERANCE AND MAINTENANCE OF HOMEOSTASIS BY INHIBITING THE DEVELOPMENT OF CD4+ TYPE 2 HELPER T CELLS, IMPA…	ALLERGEN SPECIFIC IMMUNOTHERAPY (AIT); ALLERGEN TOLERANCE; IMMUNE CHECKPOINT; NON-CANONICAL NF-ΚB SIGNALING; PERIPHERAL TOLERANCE; TNF RECEPTOR; TNFR2	ALLERGEN; CD4 ANTIGEN; NEUTRALIZING ANTIBODY; TUMOR NECROSIS FACTOR RECEPTOR; TUMOR NECROSIS FACTOR RECEPTOR 2; ALLERGIC DISEASE; ALLERGIC INFLAMMATION; AUTOIMMUNE DISEASE; CROHN DISEASE; EFFECTOR CELL; HELPER CELL; HOMEOSTASIS; HUMAN; IMMUNE RESPONSE; IMMUNE SYSTEM; IMMUNOCOMPETENT CELL; IMMUNOLOGICAL TOLERANCE; IMMUNOMODULATION; IMMUNOTHERAPY; INSULIN DEPENDENT DIABETES MELLITUS; MULTIPLE SCLER…		TUMOR NECROSIS FACTOR RECEPTOR, 129203-93-6, 184595-01-5; ALLERGENS; RECEPTORS, TUMOR NECROSIS FACTOR, TYPE II	THE AUTHOR(S) DECLARE THAT FINANCIAL SUPPORT WAS RECEIVED FOR THE RESEARCH AND/OR PUBLICATION OF THIS ARTICLE. THIS WORK WAS SUPPORTED BY THE LUXEMBOURG NATIONAL RESEARCH FUND (FNR) PRIDE PROGRAMS (11012546/NEXTIMMUNE FOR GM, COORDINATED BY MO, AND 14254520/I2TRON FOR AD, CO-COORDINATED BY MO) AND EAACI LONG-TERM FELLOWSHIP (2022, MLB). MO WAS SUPPORTED BY THE LUXEMBOURG PERSONALIZED MEDICINE CON…	MENG, XUN, IMMUNOLOGICAL MECHANISMS OF TOLERANCE: CENTRAL, PERIPHERAL AND THE ROLE OF T AND B CELLS, ASIA PACIFIC ALLERGY, 13, 4, PP. 175-186, (2023); DHAMNE, CHETAN ANIL, PERIPHERAL AND THYMIC FOXP3+ REGULATORY T CELLS IN SEARCH OF ORIGIN, DISTINCTION, AND FUNCTION, FRONTIERS IN IMMUNOLOGY, 4, AUG, (2013); PELLERIN, LAURENCE, REGULATORY T CELLS AND THEIR ROLES IN IMMUNE DYSREGULATION AND ALLERGY…		FRONTIERS MEDIA SA						16643224			40612956	ENGLISH	REVIEW	FINAL	ALL OPEN ACCESS; GOLD OPEN ACCESS; GREEN ACCEPTED OPEN ACCESS; GREEN OPEN ACCESS	SCOPUS	2-S2.0-105009890238	MONTAMAT-GARCIA, GUILLEM, DEPARTMENT OF INFECTION AND IMMUNITY, LUXEMBOURG INSTITUTE OF HEALTH, STRASSEN, LUXEMBOURG, INSTITUTE OF IMMUNITY AND TRANSPLANTATION, UNIVERSITY COLLEGE LONDON, LONDON, UNITED KINGDOM; BAZON, MURILO LUIZ, DEPARTMENT OF INFECTION AND IMMUNITY, LUXEMBOURG INSTITUTE OF HEALTH, STRASSEN, LUXEMBOURG; DEMCZUK, AGNIESZKA, DEPARTMENT OF INFECTION AND IMMUNITY, LUXEMBOURG INSTIT…	FRONT. IMMUNOL.	FRONT. IMMUNOL.	Central and peripheral tolerance are key to maintain immune homeostasis. Imbalance of these processes often leads to diseases such as allergy, cancer or autoimmune disorders. During the immune response to allergens, several regulatory immune cells play a role in the development of peripheral tolerance and maintenance of homeostasis by inhibiting the development of CD4+ type 2 helper T cells, impa…	Tumor necrosis factor receptor 2 in allergen tolerance: a perspective view	allergen specific immunotherapy (AIT); allergen tolerance; immune checkpoint; non-canonical NF-κB signaling; peripheral tolerance; TNF receptor; TNFR2		UNIVERSITY COLLEGE LONDON;LUXEMBOURG INSTITUTE OF HEALTH;UNIVERSITY OF LUXEMBOURG;LUXEMBOURG INSTITUTE OF HEALTH;ODENSE UNIVERSITETSHOSPITAL	UNIVERSITY COLLEGE LONDON;LUXEMBOURG INSTITUTE OF HEALTH;UNIVERSITY OF LUXEMBOURG;LUXEMBOURG INSTITUTE OF HEALTH;ODENSE UNIVERSITETSHOSPITAL
GHANG;B;PARK;JK;JU;JH;HAN;S	GHANG, BYEONGZU (57190569024); PARK, JIN-KYUNG (57218663112); JU, JI-HYEON (59946674000); HAN, SEUNGWOO (55246807000)	57190569024; 57218663112; 59946674000; 55246807000	CURRENT STATE AND FUTURE DIRECTIONS OF BASIC RESEARCH IN RHEUMATOID ARTHRITIS	2025	JOURNAL OF RHEUMATIC DISEASES	32	3		166	181	0	0	10.4078/jrd.2024.0151	https://www.scopus.com/inward/record.uri?eid=2-s2.0-105009296479&doi=10.4078%2Fjrd.2024.0151&partnerID=40&md5=c114a0e2332982f4ccebdbc9c402d1ef	JEJU NATIONAL UNIVERSITY HOSPITAL, JEJU, SOUTH KOREA; SEOUL NATIONAL UNIVERSITY COLLEGE OF MEDICINE, SEOUL, SOUTH KOREA; THE CATHOLIC UNIVERSITY OF KOREA SEOUL ST. MARY'S HOSPITAL, SEOUL, SOUTH KOREA; KYUNGPOOK NATIONAL UNIVERSITY SCHOOL OF MEDICINE, DAEGU, SOUTH KOREA	GHANG, BYEONGZU, DEPARTMENT OF INTERNAL MEDICINE, JEJU NATIONAL UNIVERSITY HOSPITAL, JEJU, SOUTH KOREA; PARK, JIN-KYUNG, DEPARTMENT OF INTERNAL MEDICINE, SEOUL NATIONAL UNIVERSITY COLLEGE OF MEDICINE, SEOUL, SOUTH KOREA; JU, JI-HYEON, DEPARTMENT OF INTERNAL MEDICINE, THE CATHOLIC UNIVERSITY OF KOREA SEOUL ST. MARY'S HOSPITAL, SEOUL, SOUTH KOREA; HAN, SEUNGWOO, DEPARTMENT OF INTERNAL MEDICINE, KYU…	RHEUMATOID ARTHRITIS (RA) IS A CHRONIC AUTOIMMUNE DISEASE CHARACTERIZED BY SYNOVIAL INFLAMMATION AND JOINT DESTRUCTION. DESPITE ADVANCES IN BIOLOGIC THERAPIES TARGETING INFLAMMATORY MEDIATORS SUCH AS TUMOR NECROSIS FACTOR (TNF)-Α, INTERLEUKIN (IL)-6, JANUS KINASE (JAK), AND B CELLS, MANY PATIENTS DO NOT RESPOND ADEQUATELY, EMPHASIZING THE NEED FOR DEEPER INSIGHTS INTO RA PATHOGENESIS. RESEARCH HI…	ANTI-CITRULLINATED PROTEIN ANTIBODY; DISEASE HETEROGENEITY; IMMUNE DYSREGULATION; RHEUMATOID ARTHRITIS; SYNOVIAL INFLAMMATION	CD4 ANTIGEN; CD8 ANTIGEN; CYCLIC CITRULLINATED PEPTIDE ANTIBODY; INTERLEUKIN 6; JANUS KINASE; TUMOR NECROSIS FACTOR; ANTIBODY PRODUCTION; AUTOIMMUNE DISEASE; B LYMPHOCYTE; BIOLOGICAL THERAPY; CITRULLINATION; CONTROLLED STUDY; CYTOTOXIC T LYMPHOCYTE; ETIOLOGY; FIBROBLAST; HELPER CELL; HUMAN; IMMUNE DYSREGULATION; IMMUNOCOMPETENT CELL; IMMUNOLOGICAL TOLERANCE; INFLAMMATION; JOINT DESTRUCTION; MACRO…		JANUS KINASE, 161384-16-3		FINCKH, AXEL, GLOBAL EPIDEMIOLOGY OF RHEUMATOID ARTHRITIS, NATURE REVIEWS RHEUMATOLOGY, 18, 10, PP. 591-602, (2022); GRAVALLESE, ELLEN M., RHEUMATOID ARTHRITIS - COMMON ORIGINS, DIVERGENT MECHANISMS, NEW ENGLAND JOURNAL OF MEDICINE, 388, 6, PP. 529-542, (2023); KONZETT, VICTORIA, MANAGEMENT STRATEGIES IN RHEUMATOID ARTHRITIS, NATURE REVIEWS RHEUMATOLOGY, 20, 12, PP. 760-769, (2024); RAYCHAUDHURI,…		KOREAN COLLEGE OF RHEUMATOLOGY						22334718; 2093940X				ENGLISH	REVIEW	FINAL	ALL OPEN ACCESS; GOLD OPEN ACCESS; GREEN ACCEPTED OPEN ACCESS; GREEN OPEN ACCESS	SCOPUS	2-S2.0-105009296479	GHANG, BYEONGZU, DEPARTMENT OF INTERNAL MEDICINE, JEJU NATIONAL UNIVERSITY HOSPITAL, JEJU, SOUTH KOREA; PARK, JIN-KYUNG, DEPARTMENT OF INTERNAL MEDICINE, SEOUL NATIONAL UNIVERSITY COLLEGE OF MEDICINE, SEOUL, SOUTH KOREA; JU, JI-HYEON, DEPARTMENT OF INTERNAL MEDICINE, THE CATHOLIC UNIVERSITY OF KOREA SEOUL ST. MARY'S HOSPITAL, SEOUL, SOUTH KOREA; HAN, SEUNGWOO, DEPARTMENT OF INTERNAL MEDICINE, KYU…	J. RHEUM. DIS.	J. RHEUM. DIS.	Rheumatoid arthritis (RA) is a chronic autoimmune disease characterized by synovial inflammation and joint destruction. Despite advances in biologic therapies targeting inflammatory mediators such as tumor necrosis factor (TNF)-α, interleukin (IL)-6, Janus kinase (JAK), and B cells, many patients do not respond adequately, emphasizing the need for deeper insights into RA pathogenesis. Research hi…	Current state and future directions of basic research in rheumatoid arthritis	Anti-citrullinated protein antibody; Disease heterogeneity; Immune dysregulation; Rheumatoid arthritis; Synovial inflammation		JEJU NATIONAL UNIVERSITY HOSPITAL;SEOUL NATIONAL UNIVERSITY COLLEGE OF MEDICINE;THE CATHOLIC UNIVERSITY OF KOREA SEOUL ST. MARY'S HOSPITAL;KYUNGPOOK NATIONAL UNIVERSITY SCHOOL OF MEDICINE	JEJU NATIONAL UNIVERSITY HOSPITAL;SEOUL NATIONAL UNIVERSITY COLLEGE OF MEDICINE;THE CATHOLIC UNIVERSITY OF KOREA SEOUL ST. MARY'S HOSPITAL;KYUNGPOOK NATIONAL UNIVERSITY SCHOOL OF MEDICINE
O'BYRNE;AM;VAN BAARSEN;LGM	O'BYRNE, AOIFE M. (57212170837); VAN BAARSEN, LISA G.M. (6507626221)	57212170837; 6507626221	LYMPH NODES AS GATEKEEPERS OF AUTOIMMUNE DISEASES	2024	RMD OPEN	10	4	E004097			0	0	10.1136/rmdopen-2024-004097	https://www.scopus.com/inward/record.uri?eid=2-s2.0-85212244773&doi=10.1136%2Frmdopen-2024-004097&partnerID=40&md5=2f84f04ebae118d6456818baeb2ed445	UNIVERSITEIT VAN AMSTERDAM, AMSTERDAM, NETHERLANDS; UNIVERSITEIT VAN AMSTERDAM, AMSTERDAM, NETHERLANDS; AMSTERDAM INSTITUTE FOR IMMUNOLOGY AND INFECTIOUS DISEASES, AMSTERDAM, NETHERLANDS; AMSTERDAM RHEUMATOLOGY AND IMMUNOLOGY CENTER (ARC), AMSTERDAM, NETHERLANDS	UNIVERSITEIT VAN AMSTERDAM, AMSTERDAM, NETHERLANDS, UNIVERSITEIT VAN AMSTERDAM, AMSTERDAM, NETHERLANDS, AMSTERDAM INSTITUTE FOR IMMUNOLOGY AND INFECTIOUS DISEASES, AMSTERDAM, NETHERLANDS, AMSTERDAM RHEUMATOLOGY AND IMMUNOLOGY CENTER (ARC), AMSTERDAM, NETHERLANDS;UNIVERSITEIT VAN AMSTERDAM, AMSTERDAM, NETHERLANDS, UNIVERSITEIT VAN AMSTERDAM, AMSTERDAM, NETHERLANDS, AMSTERDAM INSTITUTE FOR IMMUNOLO…	SECONDARY LYMPHOID ORGANS SUCH AS LYMPH NODES (LNS) ARE THE HOME OF PERIPHERAL TOLERANCE MECHANISMS WHICH CONTROL AUTOREACTIVE T CELLS AND PREVENT IMMUNE RESPONSES TO SELF-ANTIGEN. IN SYSTEMIC AUTOIMMUNITY, THERE IS A CLEAR FAILURE OF THESE PERIPHERAL TOLERANCE MECHANISMS THAT LEADS TO CHRONIC INFLAMMATION AND TISSUE DESTRUCTION, HIGHLIGHTING THE ROLE FOR LNS AS POSSIBLE GATEKEEPERS OF AUTOIMMUNI…	ARTHRITIS, RHEUMATOID; AUTOIMMUNE DISEASES; AUTOIMMUNITY; FIBROBLASTS; LUPUS ERYTHEMATOSUS, SYSTEMIC	AUTOANTIBODY; AUTOANTIGEN; ANIMAL EXPERIMENT; AUTOIMMUNE DISEASE; AUTOIMMUNITY; CHRONIC INFLAMMATION; ETIOLOGY; FIBROBLAST; HUMAN; IMMUNE RESPONSE; IMMUNOLOGICAL TOLERANCE; INFLAMMATION; INSULIN DEPENDENT DIABETES MELLITUS; LYMPH NODE; LYMPHOID ORGAN; MOUSE; NONHUMAN; PATHOGENESIS; PREVENTION; REVIEW; RHEUMATOID ARTHRITIS; SYSTEMIC LUPUS ERYTHEMATOSUS; T LYMPHOCYTE; ANIMAL; DISEASE EXACERBATION; …		AUTOANTIBODIES	EUROPEAN COMMISSION > HORIZON 2020 FRAMEWORK PROGRAMME > H2020 EXCELLENT SCIENCE > H2020 MARIE SK\U0142ODOWSKA-CURIE ACTIONS GRANT NUMBER 847551 NEDERLANDSE ORGANISATIE VOOR WETENSCHAPPELIJK ONDERZOEKNUMBER 917183711	FLETCHER, ANNE L., LYMPH NODE STROMA BROADEN THE PERIPHERAL TOLERANCE PARADIGM, TRENDS IN IMMUNOLOGY, 32, 1, PP. 12-18, (2011); RANTAPÅÅ-DAHLQVIST, SOLBRITT RANTAPÄADIE, ANTIBODIES AGAINST CYCLIC CITRULLINATED PEPTIDE AND IGA RHEUMATOID FACTOR PREDICT THE DEVELOPMENT OF RHEUMATOID ARTHRITIS, ARTHRITIS AND RHEUMATISM, 48, 10, PP. 2741-2749, (2003); ARBUCKLE, MELISSA R., DEVELOPMENT OF AUTOANTIBODI…		BMJ PUBLISHING GROUP						20565933			39658052	ENGLISH	REVIEW	FINAL	ALL OPEN ACCESS; GOLD OPEN ACCESS; GREEN ACCEPTED OPEN ACCESS; GREEN OPEN ACCESS	SCOPUS	2-S2.0-85212244773	O'BYRNE, AOIFE M., UNIVERSITEIT VAN AMSTERDAM, AMSTERDAM, NETHERLANDS, UNIVERSITEIT VAN AMSTERDAM, AMSTERDAM, NETHERLANDS, AMSTERDAM INSTITUTE FOR IMMUNOLOGY AND INFECTIOUS DISEASES, AMSTERDAM, NETHERLANDS, AMSTERDAM RHEUMATOLOGY AND IMMUNOLOGY CENTER (ARC), AMSTERDAM, NETHERLANDS; VAN BAARSEN, LISA G.M., UNIVERSITEIT VAN AMSTERDAM, AMSTERDAM, NETHERLANDS, UNIVERSITEIT VAN AMSTERDAM, AMSTERDAM, N…	RMD OPEN	RMD OPEN	Secondary lymphoid organs such as lymph nodes (LNs) are the home of peripheral tolerance mechanisms which control autoreactive T cells and prevent immune responses to self-antigen. In systemic autoimmunity, there is a clear failure of these peripheral tolerance mechanisms that leads to chronic inflammation and tissue destruction, highlighting the role for LNs as possible gatekeepers of autoimmuni…	Lymph nodes as gatekeepers of autoimmune diseases	Arthritis, Rheumatoid; Autoimmune Diseases; Autoimmunity; Fibroblasts; Lupus Erythematosus, Systemic		UNIVERSITEIT VAN AMSTERDAM;UNIVERSITEIT VAN AMSTERDAM	UNIVERSITEIT VAN AMSTERDAM;UNIVERSITEIT VAN AMSTERDAM
INOUE;M;TSUJI;Y;SHIBATA;S;OKUDA;M;NAJIMA;C;YAMASAKI;H;TSUNODA;S-I	INOUE, MASAKI (55185358700); TSUJI, YUTA (57218187693); SHIBATA, SAYA (58544364100); OKUDA, MEI (58543683700); NAJIMA, CHIHIRO (59389241200); YAMASAKI, HONOKA (59389473500); TSUNODA, SHIN ICHI (35458170700)	55185358700; 57218187693; 58544364100; 58543683700; 59389241200; 59389473500; 35458170700	OVALBUMIN-INDUCED FOOD ALLERGY SUPPRESSION VIA REGULATORY T CELL EXPANSION MEDIATED BY A TNFR2 AGONIST IN MICE	2024	BIOCHEMICAL AND BIOPHYSICAL RESEARCH COMMUNICATIONS	737		150909			0	2	10.1016/j.bbrc.2024.150909	https://www.scopus.com/inward/record.uri?eid=2-s2.0-85207787040&doi=10.1016%2Fj.bbrc.2024.150909&partnerID=40&md5=bdcf34175eff18b8b5bc7c17ff78b3bf	KOBE GAKUIN UNIVERSITY, KOBE, JAPAN; KOBE GAKUIN UNIVERSITY, KOBE, JAPAN	INOUE, MASAKI, LABORATORY OF CELLULAR AND MOLECULAR PHYSIOLOGY, KOBE GAKUIN UNIVERSITY, KOBE, JAPAN; TSUJI, YUTA, LABORATORY OF CELLULAR AND MOLECULAR PHYSIOLOGY, KOBE GAKUIN UNIVERSITY, KOBE, JAPAN; SHIBATA, SAYA, LABORATORY OF CELLULAR AND MOLECULAR PHYSIOLOGY, KOBE GAKUIN UNIVERSITY, KOBE, JAPAN; OKUDA, MEI, LABORATORY OF CELLULAR AND MOLECULAR PHYSIOLOGY, KOBE GAKUIN UNIVERSITY, KOBE, JAPAN; …	FOOD ALLERGIES REPRESENT A GROWING HEALTH CONCERN WORLDWIDE, CHARACTERIZED BY ABNORMAL IMMUNE RESPONSES TO SPECIFIC DIETARY ANTIGENS. THIS CONDITION IS OFTEN ASSOCIATED WITH A DYSREGULATION OF IMMUNE TOLERANCE, ESPECIALLY WITHIN THE INTESTINAL MUCOSA. REGULATORY T CELLS (TREGS), A CRUCIAL SUBSET OF LYMPHOCYTES, PLAY A CENTRAL ROLE IN MAINTAINING PERIPHERAL IMMUNE TOLERANCE AND ARE ABUNDANT IN THE…	FOOD ALLERGY; IMMUNE DYSFUNCTION; OVALBUMIN; REGULATORY T CELL; TNFR2; TREG	AMPHOTERICIN B; INTERLEUKIN 4; OVALBUMIN; TUMOR NECROSIS FACTOR; TUMOR NECROSIS FACTOR RECEPTOR 2; TNFRSF1B PROTEIN, MOUSE; ANIMAL CELL; ANIMAL EXPERIMENT; ANIMAL MODEL; ARTICLE; CD4+ T LYMPHOCYTE; CD8+ T LYMPHOCYTE; CELL EXPANSION; CELL TRANSFER; CONTROLLED STUDY; DENDRITIC CELL; ENZYME LINKED IMMUNOSORBENT ASSAY; FEMALE; FLOW CYTOMETRY; FOOD ALLERGY; GENE; GRANULOCYTE; IMMUNE RESPONSE; IMMUNOLO…		AMPHOTERICIN B, 1397-89-3, 30652-87-0; OVALBUMIN, 77466-29-6; OVALBUMIN; RECEPTORS, TUMOR NECROSIS FACTOR, TYPE II; TNFRSF1B PROTEIN, MOUSE	THIS WORK WAS SUPPORTED BY JSPS KAKENHI (GRANT NUMBERS JP24K09786 AND JP22H02929), THE NIPPONHAM FOUNDATION FOR THE FUTURE OF FOOD, THE TAKEDA SCIENCE FOUNDATION, AND THE MOCHIDA MEMORIAL FOUNDATION FOR MEDICAL AND PHARMACEUTICAL RESEARCH. WE THANK DR. NORIHISA MIKAMI (IMMUNOLOGY FRONTIER RESEARCH CENTER, OSAKA UNIVERSITY) FOR PROVIDING AN OVA SENSITIZATION AND CHALLENGE PROTOCOL.	SICHERER, SCOTT HOWARD, FOOD ALLERGY: EPIDEMIOLOGY, PATHOGENESIS, DIAGNOSIS, AND TREATMENT, JOURNAL OF ALLERGY AND CLINICAL IMMUNOLOGY, 133, 2, PP. 291-E5, (2014); YU, WONG, FOOD ALLERGY: IMMUNE MECHANISMS, DIAGNOSIS AND IMMUNOTHERAPY, NATURE REVIEWS IMMUNOLOGY, 16, 12, PP. 751-765, (2016); NOVAL RIVAS, M., REGULATORY T CELLS IN ALLERGIC DISEASES, JOURNAL OF ALLERGY AND CLINICAL IMMUNOLOGY, 138, …		ELSEVIER B.V.						0006291X; 10902104		BBRCA	39489111	ENGLISH	ARTICLE	FINAL		SCOPUS	2-S2.0-85207787040	INOUE, MASAKI, LABORATORY OF CELLULAR AND MOLECULAR PHYSIOLOGY, KOBE GAKUIN UNIVERSITY, KOBE, JAPAN; TSUJI, YUTA, LABORATORY OF CELLULAR AND MOLECULAR PHYSIOLOGY, KOBE GAKUIN UNIVERSITY, KOBE, JAPAN; SHIBATA, SAYA, LABORATORY OF CELLULAR AND MOLECULAR PHYSIOLOGY, KOBE GAKUIN UNIVERSITY, KOBE, JAPAN; OKUDA, MEI, LABORATORY OF CELLULAR AND MOLECULAR PHYSIOLOGY, KOBE GAKUIN UNIVERSITY, KOBE, JAPAN; …	BIOCHEM. BIOPHYS. RES. COMMUN.	BIOCHEM. BIOPHYS. RES. COMMUN.	Food allergies represent a growing health concern worldwide, characterized by abnormal immune responses to specific dietary antigens. This condition is often associated with a dysregulation of immune tolerance, especially within the intestinal mucosa. Regulatory T cells (Tregs), a crucial subset of lymphocytes, play a central role in maintaining peripheral immune tolerance and are abundant in the…	Ovalbumin-induced food allergy suppression via regulatory T cell expansion mediated by a TNFR2 agonist in mice	Food allergy; Immune dysfunction; Ovalbumin; Regulatory T cell; TNFR2; Treg		KOBE GAKUIN UNIVERSITY;KOBE GAKUIN UNIVERSITY;KOBE GAKUIN UNIVERSITY;KOBE GAKUIN UNIVERSITY;KOBE GAKUIN UNIVERSITY;KOBE GAKUIN UNIVERSITY;KOBE GAKUIN UNIVERSITY	KOBE GAKUIN UNIVERSITY;KOBE GAKUIN UNIVERSITY;KOBE GAKUIN UNIVERSITY;KOBE GAKUIN UNIVERSITY;KOBE GAKUIN UNIVERSITY;KOBE GAKUIN UNIVERSITY;KOBE GAKUIN UNIVERSITY
SU;Q-Y;JIANG;Z-Q;SONG;X-Y;ZHANG;S-X	SU, QINYI (57841788000); JIANG, ZHONGQING (58953293300); SONG, XUAN YI (59396606100); ZHANG, S. X. (56278352600)	57841788000; 58953293300; 59396606100; 56278352600	REGULATORY B CELLS IN AUTOIMMUNE DISEASES: INSIGHTS AND THERAPEUTIC POTENTIAL	2024	JOURNAL OF AUTOIMMUNITY	149		103326			0	8	10.1016/j.jaut.2024.103326	https://www.scopus.com/inward/record.uri?eid=2-s2.0-85208258055&doi=10.1016%2Fj.jaut.2024.103326&partnerID=40&md5=893cb78aee346f22dbd64dd72fd2b71b	SHANXI MEDICAL UNIVERSITY, TAIYUAN, CHINA; SHANXI PROVINCIAL KEY LABORATORY OF RHEUMATISM IMMUNE MICROECOLOGY, TAIYUAN, CHINA; SHANXI MEDICAL UNIVERSITY, TAIYUAN, CHINA; SHANXI MEDICAL UNIVERSITY, TAIYUAN, CHINA	SU, QINYI, DEPARTMENT OF RHEUMATOLOGY, SHANXI MEDICAL UNIVERSITY, TAIYUAN, CHINA, SHANXI PROVINCIAL KEY LABORATORY OF RHEUMATISM IMMUNE MICROECOLOGY, TAIYUAN, CHINA, SHANXI MEDICAL UNIVERSITY, TAIYUAN, CHINA; JIANG, ZHONGQING, SHANXI PROVINCIAL KEY LABORATORY OF RHEUMATISM IMMUNE MICROECOLOGY, TAIYUAN, CHINA, SHANXI MEDICAL UNIVERSITY, TAIYUAN, CHINA; SONG, XUAN YI, SHANXI PROVINCIAL KEY LABORATO…	AUTOIMMUNE DISEASES ARE CHARACTERIZED BY THE BODY'S IMMUNE SYSTEM ATTACKING ITS OWN CELLS, SUCH AS SYSTEMIC LUPUS ERYTHEMATOSUS (SLE), RHEUMATOID ARTHRITIS (RA), AND MULTIPLE SCLEROSIS (MS). IN RECENT STUDIES, REGULATORY B CELLS (BREGS), WHICH PLAY A VITAL ROLE IN MAINTAINING PERIPHERAL TOLERANCE AND CONTROLLING PERSISTENT AUTOIMMUNE DISEASES (ADS), HAVE SHOWN GREAT POTENTIAL IN TREATING ADS. THI…	AUTOIMMUNE DISEASES; BREG MAKERS; BREG SUBSETS; BREG-BASED THERAPIES; REGULATORY B CELLS	ADULT; AUTOIMMUNE DISEASE; DRUG THERAPY; FEMALE; HUMAN; IMMUNOLOGICAL TOLERANCE; INTRAVENOUS DRUG ADMINISTRATION; MULTIPLE SCLEROSIS; PHENOTYPE; REGULATORY B LYMPHOCYTE; REVIEW; RHEUMATOID ARTHRITIS; SIDE EFFECT; SIGNAL TRANSDUCTION; SYSTEMIC LUPUS ERYTHEMATOSUS; ANIMAL; IMMUNOLOGY; METABOLISM; THERAPY; ANIMALS; AUTOIMMUNE DISEASES; B-LYMPHOCYTES, REGULATORY; HUMANS; IMMUNE TOLERANCE; SIGNAL TRAN…			THIS PROJECT WAS SUPPORTED BY GRANTS FROM THE NATURAL SCIENCE FOUNDATION OF SHANXI PROVINCE (NO. 202203021221269) AND THE NATIONAL NATURAL SCIENCE FOUNDATION OF CHINA (NO. 82001740).	EL-BIALY, ROWAN, IMPERFECT SOLUTIONS TO THE NEOLIBERAL PROBLEM OF PUBLIC AGING: A CRITICAL DISCOURSE ANALYSIS OF PUBLIC NARRATIVES OF LONG-TERM RESIDENTIAL CARE, CANADIAN JOURNAL ON AGING, 41, 1, PP. 121-134, (2022); JIMENEZ, SERGIO A., POTENTIAL ROLE OF HUMAN-SPECIFIC GENES, HUMAN-SPECIFIC MICRORNAS AND HUMAN-SPECIFIC NON-CODING REGULATORY RNAS IN THE PATHOGENESIS OF SYSTEMIC SCLEROSIS AND SJÖGR…		ACADEMIC PRESS						10959157; 08968411		JOAUE	39520834	ENGLISH	REVIEW	FINAL		SCOPUS	2-S2.0-85208258055	SU, QINYI, DEPARTMENT OF RHEUMATOLOGY, SHANXI MEDICAL UNIVERSITY, TAIYUAN, CHINA, SHANXI PROVINCIAL KEY LABORATORY OF RHEUMATISM IMMUNE MICROECOLOGY, TAIYUAN, CHINA, SHANXI MEDICAL UNIVERSITY, TAIYUAN, CHINA; JIANG, ZHONGQING, SHANXI PROVINCIAL KEY LABORATORY OF RHEUMATISM IMMUNE MICROECOLOGY, TAIYUAN, CHINA, SHANXI MEDICAL UNIVERSITY, TAIYUAN, CHINA; SONG, XUAN YI, SHANXI PROVINCIAL KEY LABORATO…	J. AUTOIMMUN.	J. AUTOIMMUN.	Autoimmune diseases are characterized by the body's immune system attacking its own cells, such as systemic lupus erythematosus (SLE), rheumatoid arthritis (RA), and multiple sclerosis (MS). In recent studies, regulatory B cells (Bregs), which play a vital role in maintaining peripheral tolerance and controlling persistent autoimmune diseases (ADs), have shown great potential in treating ADs. Thi…	Regulatory B cells in autoimmune diseases: Insights and therapeutic potential	Autoimmune diseases; Breg makers; Breg subsets; Breg-based therapies; Regulatory B cells		SHANXI MEDICAL UNIVERSITY;SHANXI MEDICAL UNIVERSITY;SHANXI MEDICAL UNIVERSITY;SHANXI MEDICAL UNIVERSITY	SHANXI MEDICAL UNIVERSITY;SHANXI MEDICAL UNIVERSITY;SHANXI MEDICAL UNIVERSITY;SHANXI MEDICAL UNIVERSITY
BEZ;P;CERAUDO;M;VIANELLO;F;RATTAZZI;M;SCARPA;R	BEZ, PATRICK (57844418300); CERAUDO, MARTINA (59396299400); VIANELLO, FABRIZIO (7005407458); RATTAZZI, MARCELLO (7004583938); SCARPA, RICCARDO (18735736900)	57844418300; 59396299400; 7005407458; 7004583938; 18735736900	WHERE AIRE WE NOW? WHERE AIRE WE GOING?	2024	CURRENT OPINION IN ALLERGY AND CLINICAL IMMUNOLOGY	24	6		448	456	0	1	10.1097/ACI.0000000000001041	https://www.scopus.com/inward/record.uri?eid=2-s2.0-85208204751&doi=10.1097%2FACI.0000000000001041&partnerID=40&md5=2bfa4598841a122aaf14ddbba88bca32	CA' FONCELLO HOSPITAL, TREVISO, ITALY; UNIVERSITÀ DEGLI STUDI DI PADOVA, PADUA, ITALY; UNIVERSITÀ DEGLI STUDI DI PADOVA, PADUA, ITALY	BEZ, PATRICK, INTERNAL MEDICINE 1, CA' FONCELLO HOSPITAL, TREVISO, ITALY; CERAUDO, MARTINA, INTERNAL MEDICINE 1, CA' FONCELLO HOSPITAL, TREVISO, ITALY, UNIVERSITÀ DEGLI STUDI DI PADOVA, PADUA, ITALY; VIANELLO, FABRIZIO, HEMATOLOGY UNIT, UNIVERSITÀ DEGLI STUDI DI PADOVA, PADUA, ITALY; RATTAZZI, MARCELLO, INTERNAL MEDICINE 1, CA' FONCELLO HOSPITAL, TREVISO, ITALY, UNIVERSITÀ DEGLI STUDI DI PADOVA, …	PURPOSE OF REVIEW THE PURPOSE OF THE REVIEW IS TO DESCRIBE THE MOST RECENT ADVANCEMENT IN UNDERSTANDING OF THE PIVOTAL ROLE OF AUTOIMMUNE REGULATOR (AIRE) GENE EXPRESSION IN CENTRAL AND PERIPHERAL TOLERANCE, AND THE IMPLICATIONS OF ITS IMPAIRMENT IN THE GENETIC AND PATHOGENESIS OF AUTOIMMUNE POLYENDOCRINOPATHY-CANDIDIASIS-ECTODERMAL DYSTROPHY (APECED) MANIFESTATIONS WITH INSIGHT INTO POSSIBLE TRE…	AUTOIMMUNE POLYENDOCRINE SYNDROME TYPE 1; AUTOIMMUNE POLYENDOCRINOPATHY-CANDIDIASIS-ECTODERMAL DYSTROPHY; AUTOIMMUNE REGULATOR; AUTOIMMUNITY; IMMUNE TOLERANCE	AUTOANTIBODY; GAMMA INTERFERON; GAMMA1B INTERFERON; JANUS KINASE; AUTOIMMUNE REGULATOR PROTEIN; JANUS KINASE INHIBITOR; TRANSCRIPTION FACTOR; AUTOIMMUNE DISEASE; AUTOIMMUNE POLYENDOCRINOPATHY CANDIDIASIS ECTODERMAL DYSTROPHY; AUTOIMMUNITY; B LYMPHOCYTE; CELL SELECTION; ETIOLOGY; GENE EXPRESSION; GENE MUTATION; GERMINAL CENTER; HUMAN; IMMUNOLOGICAL TOLERANCE; NONHUMAN; PATHOGENESIS; PHENOTYPE; REV…		GAMMA INTERFERON, 82115-62-6; GAMMA1B INTERFERON, 98059-61-1; JANUS KINASE, 161384-16-3; AIRE PROTEIN; AUTOANTIBODIES; INTERFERON-GAMMA; JANUS KINASE INHIBITORS; TRANSCRIPTION FACTORS		MILLER, COREY N., AIRE IN AUTOIMMUNITY, ANNUAL REVIEW OF IMMUNOLOGY, 42, 1, PP. 427-453, (2024); NAGAMINE, KENTARO, POSITIONAL CLONING OF THE APECED GENE, NATURE GENETICS, 17, 4, PP. 393-398, (1997); BOUSFIHA, AZIZ A., THE 2022 UPDATE OF IUIS PHENOTYPICAL CLASSIFICATION FOR HUMAN INBORN ERRORS OF IMMUNITY, JOURNAL OF CLINICAL IMMUNOLOGY, 42, 7, PP. 1508-1520, (2022); BOTTOMLEY, MATTHEW JAMES, THE…		LIPPINCOTT WILLIAMS AND WILKINS						14736322; 15284050		COACC	39440452	ENGLISH	REVIEW	FINAL	ALL OPEN ACCESS; GREEN ACCEPTED OPEN ACCESS; GREEN OPEN ACCESS; HYBRID GOLD OPEN ACCESS	SCOPUS	2-S2.0-85208204751	BEZ, PATRICK, INTERNAL MEDICINE 1, CA' FONCELLO HOSPITAL, TREVISO, ITALY; CERAUDO, MARTINA, INTERNAL MEDICINE 1, CA' FONCELLO HOSPITAL, TREVISO, ITALY, UNIVERSITÀ DEGLI STUDI DI PADOVA, PADUA, ITALY; VIANELLO, FABRIZIO, HEMATOLOGY UNIT, UNIVERSITÀ DEGLI STUDI DI PADOVA, PADUA, ITALY; RATTAZZI, MARCELLO, INTERNAL MEDICINE 1, CA' FONCELLO HOSPITAL, TREVISO, ITALY, UNIVERSITÀ DEGLI STUDI DI PADOVA, …	CURR. OPIN. ALLERGY CLIN. IMMUNOL.	CURR. OPIN. ALLERGY CLIN. IMMUNOL.	Purpose of review The purpose of the review is to describe the most recent advancement in understanding of the pivotal role of autoimmune regulator (AIRE) gene expression in central and peripheral tolerance, and the implications of its impairment in the genetic and pathogenesis of autoimmune polyendocrinopathy-candidiasis-ectodermal dystrophy (APECED) manifestations with insight into possible tre…	Where AIRE we now? Where AIRE we going?	autoimmune polyendocrine syndrome type 1; autoimmune polyendocrinopathy-candidiasis-ectodermal dystrophy; autoimmune regulator; autoimmunity; immune tolerance		TREVISO;PADUA;UNIVERSITÀ DEGLI STUDI DI PADOVA;PADUA;PADUA	CA' FONCELLO HOSPITAL;UNIVERSITÀ DEGLI STUDI DI PADOVA;UNIVERSITÀ DEGLI STUDI DI PADOVA;UNIVERSITÀ DEGLI STUDI DI PADOVA;UNIVERSITÀ DEGLI STUDI DI PADOVA
NIU;Q;HAO;J;LI;Z;ZHANG;H	NIU, QUANJUN (59357770600); HAO, JUNHANG (59357366900); LI, ZHEN (59358157700); ZHANG, HUIPING (59358157800)	59357770600; 59357366900; 59358157700; 59358157800	HELPER T CELLS: A POTENTIAL TARGET FOR SEX HORMONES TO AMELIORATE RHEUMATOID ARTHRITIS? (REVIEW)	2024	MOLECULAR MEDICINE REPORTS	30	6	215			0	1	10.3892/mmr.2024.13339	https://www.scopus.com/inward/record.uri?eid=2-s2.0-85205828598&doi=10.3892%2Fmmr.2024.13339&partnerID=40&md5=aa58252941935be36b09edb43dff8568	HANDAN HOSPITAL OF TRADITIONAL CHINESE MEDICINE, HANDAN, CHINA	NIU, QUANJUN, DEPARTMENT OF ORTHOPEDICS IV, HANDAN HOSPITAL OF TRADITIONAL CHINESE MEDICINE, HANDAN, CHINA; HAO, JUNHANG, DEPARTMENT OF ORTHOPEDICS IV, HANDAN HOSPITAL OF TRADITIONAL CHINESE MEDICINE, HANDAN, CHINA; LI, ZHEN, DEPARTMENT OF ORTHOPEDICS IV, HANDAN HOSPITAL OF TRADITIONAL CHINESE MEDICINE, HANDAN, CHINA; ZHANG, HUIPING, DEPARTMENT OF ORTHOPEDICS IV, HANDAN HOSPITAL OF TRADITIONAL CH…	RHEUMATOID ARTHRITIS (RA) IS A CHRONIC AUTOIMMUNE INFLAMMATORY DISEASE WHOSE ETIOLOGY IS NOT FULLY UNDERSTOOD. DEFECTIVE PERIPHERAL IMMUNE TOLERANCE AND SUBSEQUENT MIS-DIFFERENTIATION AND ABERRANT INFILTRATION OF SYNOVIUM BY VARIOUS IMMUNE CELLS, ESPECIALLY HELPER T (TH) CELLS, PLAY AN IMPORTANT ROLE IN THE DEVELOPMENT OF RA. THERE ARE SIGNIFICANT SEX DIFFERENCES IN RA, BUT THE RESULTS OF STUDIES…	HELPER T CELLS; REVIEW; RHEUMATOID ARTHRITIS; SEX HORMONES	SEX HORMONE; CELL DIFFERENTIATION; CELLULAR IMMUNITY; ETIOLOGY; HELPER CELL; HORMONE SUBSTITUTION; HUMAN; IMMUNOCOMPETENT CELL; IMMUNOLOGICAL TOLERANCE; MAJOR CLINICAL STUDY; PATHOGENESIS; PHENOTYPE; REVIEW; RHEUMATOID ARTHRITIS; SEX DIFFERENCE; SYNOVIUM; ANIMAL; FEMALE; IMMUNOLOGY; MALE; METABOLISM; PATHOLOGY; ANIMALS; ARTHRITIS, RHEUMATOID; FEMALE; GONADAL STEROID HORMONES; HUMANS; MALE; T-LYMP…		GONADAL STEROID HORMONES		MALMSTRÖM, VIVIANNE, THE IMMUNOPATHOGENESIS OF SEROPOSITIVE RHEUMATOID ARTHRITIS: FROM TRIGGERING TO TARGETING, NATURE REVIEWS IMMUNOLOGY, 17, 1, PP. 60-75, (2017); WEYAND, CORNELIA M., THE IMMUNOLOGY OF RHEUMATOID ARTHRITIS, NATURE IMMUNOLOGY, 22, 1, PP. 10-18, (2021); SCHERER, HANS ULRICH, THE ETIOLOGY OF RHEUMATOID ARTHRITIS, JOURNAL OF AUTOIMMUNITY, 110, (2020); WU, FENGPING, B CELLS IN RHEUM…		SPANDIDOS PUBLICATIONS						17913004; 17912997			39370806	ENGLISH	REVIEW	FINAL	ALL OPEN ACCESS; GREEN FINAL OPEN ACCESS; GREEN OPEN ACCESS	SCOPUS	2-S2.0-85205828598	NIU, QUANJUN, DEPARTMENT OF ORTHOPEDICS IV, HANDAN HOSPITAL OF TRADITIONAL CHINESE MEDICINE, HANDAN, CHINA; HAO, JUNHANG, DEPARTMENT OF ORTHOPEDICS IV, HANDAN HOSPITAL OF TRADITIONAL CHINESE MEDICINE, HANDAN, CHINA; LI, ZHEN, DEPARTMENT OF ORTHOPEDICS IV, HANDAN HOSPITAL OF TRADITIONAL CHINESE MEDICINE, HANDAN, CHINA; ZHANG, HUIPING, DEPARTMENT OF ORTHOPEDICS IV, HANDAN HOSPITAL OF TRADITIONAL CH…	MOL. MED. REPORTS	MOL. MED. REPORTS	Rheumatoid arthritis (RA) is a chronic autoimmune inflammatory disease whose etiology is not fully understood. Defective peripheral immune tolerance and subsequent mis-differentiation and aberrant infiltration of synovium by various immune cells, especially helper T (Th) cells, play an important role in the development of RA. There are significant sex differences in RA, but the results of studies…	Helper T cells: A potential target for sex hormones to ameliorate rheumatoid arthritis? (Review)	helper T cells; review; rheumatoid arthritis; sex hormones		HANDAN HOSPITAL OF TRADITIONAL CHINESE MEDICINE;HANDAN HOSPITAL OF TRADITIONAL CHINESE MEDICINE;HANDAN HOSPITAL OF TRADITIONAL CHINESE MEDICINE;HANDAN HOSPITAL OF TRADITIONAL CHINESE MEDICINE	HANDAN HOSPITAL OF TRADITIONAL CHINESE MEDICINE;HANDAN HOSPITAL OF TRADITIONAL CHINESE MEDICINE;HANDAN HOSPITAL OF TRADITIONAL CHINESE MEDICINE;HANDAN HOSPITAL OF TRADITIONAL CHINESE MEDICINE
SHAMALA;V;ASHA DEVI;S	SHAMALA, V. (59260049200); ASHA DEVI, S. (53866068100)	59260049200; 53866068100	DECODING THE GENETIC INFLUENCE OF CT60 NON-CODING POLYMORPHISM IN CTLA-4 GENE AND SCTLA-4 BIOMARKER WITH RHEUMATOID ARTHRITIS IN THE INDIAN POPULATION	2024	MOLECULAR BIOLOGY REPORTS	51	1	1023			0	0	10.1007/s11033-024-09949-w	https://www.scopus.com/inward/record.uri?eid=2-s2.0-85205335710&doi=10.1007%2Fs11033-024-09949-w&partnerID=40&md5=f8a85775b3a3c7da528095b1d97f843c	VELLORE INSTITUTE OF TECHNOLOGY, VELLORE, INDIA	DEPARTMENT OF BIOMEDICAL SCIENCES, VELLORE INSTITUTE OF TECHNOLOGY, VELLORE, INDIA;DEPARTMENT OF BIOMEDICAL SCIENCES, VELLORE INSTITUTE OF TECHNOLOGY, VELLORE, INDIA	BACKGROUND: CYTOPLASMIC T LYMPHOCYTE ANTIGEN − 4 (CTLA-4) GENE ENCODES AN IMMUNOREGULATORY RECEPTOR EXPRESSED ON SURFACE OF ACTIVATED T-CELLS TO MEDIATE PERIPHERAL TOLERANCE AGAINST SELF-ANTIGEN. IT SUPPRESSES AUTO-REACTIVE T-CELL PROLIFERATION EITHER BY INACTIVATION OR APOPTOSIS OF T-CELLS. THE CTLA-4 MRNA UNDERGOES ALTERNATIVE SPLICING TO SYNTHESIZE A NATIVE SOLUBLE FORM OF CTLA-4 (SCTLA-4) PRO…	CTLA-4; HRMA GENOTYPING; RAPP PATHWAY; RHEUMATOID ARTHRITIS; RS3087243 SNP; SCTLA-4	CYTOTOXIC T LYMPHOCYTE ANTIGEN 4; GENOMIC DNA; MESSENGER RNA; MICRORNA; BIOLOGICAL MARKER; CTLA4 PROTEIN, HUMAN; ALLELE; ALTERNATIVE RNA SPLICING; APOPTOSIS; ARTICLE; BLOOD SAMPLING; CELL PROLIFERATION; CONTROLLED STUDY; CTLA 4 GENE; ENZYME LINKED IMMUNOSORBENT ASSAY; EXON; FEMALE; GENE; GENE EXPRESSION; GENE FREQUENCY; GENE LINKAGE DISEQUILIBRIUM; GENE SILENCING; GENETIC ASSOCIATION; GENETIC POL…		3' UNTRANSLATED REGIONS; BIOMARKERS; CTLA-4 ANTIGEN; CTLA4 PROTEIN, HUMAN		ZAYED, KARRAR S., ASSOCIATION OF CTLA-4 (+49A/G) POLYMORPHISM AND SUSCEPTIBILITY OF DEVELOPING RHEUMATOID ARTHRITIS IN AN IRAQI ARAB POPULATION, HUMAN GENE, 33, (2022); ASLAM, MUHAMMAD MUAAZ, A SEQUENCING STUDY OF CTLA4 IN PAKISTANI RHEUMATOID ARTHRITIS CASES, PLOS ONE, 15, 9 SEPTEMBER, (2020); LWIN, MAY N., RHEUMATOID ARTHRITIS: THE IMPACT OF MENTAL HEALTH ON DISEASE: A NARRATIVE REVIEW, RHEUMAT…		SPRINGER SCIENCE AND BUSINESS MEDIA B.V.						15734978; 03014851		MLBRB	39340674	ENGLISH	ARTICLE	FINAL		SCOPUS	2-S2.0-85205335710	SHAMALA, V., DEPARTMENT OF BIOMEDICAL SCIENCES, VELLORE INSTITUTE OF TECHNOLOGY, VELLORE, INDIA; ASHA DEVI, S., DEPARTMENT OF BIOMEDICAL SCIENCES, VELLORE INSTITUTE OF TECHNOLOGY, VELLORE, INDIA	MOL. BIOL. REPORTS	MOL. BIOL. REPORTS	Background: Cytoplasmic T Lymphocyte Antigen − 4 (CTLA-4) gene encodes an immunoregulatory receptor expressed on surface of activated T-cells to mediate peripheral tolerance against self-antigen. It suppresses auto-reactive T-cell proliferation either by inactivation or apoptosis of T-cells. The CTLA-4 mRNA undergoes alternative splicing to synthesize a native soluble form of CTLA-4 (sCTLA-4) pro…	Decoding the genetic influence of CT60 non-coding polymorphism in CTLA-4 gene and sCTLA-4 biomarker with rheumatoid arthritis in the Indian population	CTLA-4; HRMA genotyping; RAPP pathway; Rheumatoid arthritis; Rs3087243 SNP; SCTLA-4		VELLORE INSTITUTE OF TECHNOLOGY;VELLORE INSTITUTE OF TECHNOLOGY	VELLORE INSTITUTE OF TECHNOLOGY;VELLORE INSTITUTE OF TECHNOLOGY
BARAJAS;A;AMENGUAL-RIGO;P;PONS-GRÍFOLS;A;ORTIZ;R;GRACIA CARMONA;O;URREA;V;DE LA IGLESIA;N;BLANCO-HEREDIA;J;ANJOS-SOUZA;C;VARELA;I;TRINITÉ;B;TARRÉS-FREIXAS;F;ROVIROSA;C;LEPORE;R;VAZQUEZ;M;DE MATTOS-ARRUDA;L;VALENCIA;A;CLOTET;B;AGUILAR-GURRIERI;C;GUALLAR;V;CARRILLO;J;BLANCO;J	BARAJAS, ANA (57221808889); AMENGUAL-RIGO, PEP (57202306680); PONS-GRÍFOLS, ANNA (57264347500); ORTIZ, RAQUEL (57221808219); GRACIA CARMONA, ORIOL (57211377394); URREA, VÍCTOR (57196078680); DE LA IGLESIA, NURIA (6508111282); BLANCO-HEREDIA, JUAN (34771091100); ANJOS-SOUZA, CARLA (58683079400); VARELA, ISMAEL (57204092770); TRINITÉ, BENJAMIN (6506512560); TARRÉS-FREIXAS, FERRAN (57210264415); ROV…	57221808889; 57202306680; 57264347500; 57221808219; 57211377394; 57196078680; 6508111282; 34771091100; 58683079400; 57204092770; 6506512560; 57210264415; 57221444447; 54779981300; 55628532056; 36682303700; 57219542344; 7102349252; 36661861700; 6602697719; 16174442100; 7402723545	VIRUS-LIKE PARTICLE-MEDIATED DELIVERY OF STRUCTURE-SELECTED NEOANTIGENS DEMONSTRATES IMMUNOGENICITY AND ANTITUMORAL ACTIVITY IN MICE	2024	JOURNAL OF TRANSLATIONAL MEDICINE	22	1	14			0	4	10.1186/s12967-023-04843-8	https://www.scopus.com/inward/record.uri?eid=2-s2.0-85181236183&doi=10.1186%2Fs12967-023-04843-8&partnerID=40&md5=f8849644ab388c785cede1ea9c1960bd	IRSICAIXA AIDS RESEARCH INSTITUTE, BADALONA, SPAIN; UNIVERSITAT DE VIC - UNIVERSITAT CENTRAL DE CATALUNYA (UVIC-UCC), VIC, SPAIN; CENTRO NACIONAL DE SUPERCOMPUTACIÓN, BARCELONA, SPAIN; UNIVERSIDAT AUTÒNOMA DE BARCELONA (UAB), CERDANYOLA DEL VALLES, SPAIN; HOSPITAL UNIVERSITARI GERMANS TRIAS I PUJOL, BADALONA, SPAIN; INSTITUCIÓ CATALANA DE RECERCA I ESTUDIS AVANÇATS, BARCELONA, SPAIN; CENTRO DE IN…	BARAJAS, ANA, IRSICAIXA AIDS RESEARCH INSTITUTE, BADALONA, SPAIN, UNIVERSITAT DE VIC - UNIVERSITAT CENTRAL DE CATALUNYA (UVIC-UCC), VIC, SPAIN; AMENGUAL-RIGO, PEP, CENTRO NACIONAL DE SUPERCOMPUTACIÓN, BARCELONA, SPAIN; PONS-GRÍFOLS, ANNA, IRSICAIXA AIDS RESEARCH INSTITUTE, BADALONA, SPAIN, UNIVERSIDAT AUTÒNOMA DE BARCELONA (UAB), CERDANYOLA DEL VALLES, SPAIN; ORTIZ, RAQUEL, IRSICAIXA AIDS RESEARC…	BACKGROUND: NEOANTIGENS ARE PATIENT- AND TUMOR-SPECIFIC PEPTIDES THAT ARISE FROM SOMATIC MUTATIONS. THEY STAND AS PROMISING TARGETS FOR PERSONALIZED THERAPEUTIC CANCER VACCINES. THE IDENTIFICATION PROCESS FOR NEOANTIGENS HAS EVOLVED WITH THE USE OF NEXT-GENERATION SEQUENCING TECHNOLOGIES AND BIOINFORMATIC TOOLS IN TUMOR GENOMICS. HOWEVER, IN-SILICO STRATEGIES FOR SELECTING IMMUNOGENIC NEOANTIGENS…	CANCER VACCINE; IMMUNOTHERAPY; NEOANTIGEN; T CELL RESPONSE; VIRUS-LIKE PARTICLE	CANCER VACCINE; LYMPHOCYTE ANTIGEN RECEPTOR; PEPTIDE; TUMOR ANTIGEN; VACCINE; ANIMAL CELL; ANIMAL EXPERIMENT; ANIMAL MODEL; ANTINEOPLASTIC ACTIVITY; ARTICLE; B16-F10 CELL LINE; BIOINFORMATICS; C57BL 6 MOUSE; COMPUTER MODEL; CONTROLLED STUDY; COPY NUMBER VARIATION; FEMALE; HIGH THROUGHPUT SEQUENCING; HUMAN IMMUNODEFICIENCY VIRUS 1; IMMUNE RESPONSE; IMMUNOGENICITY; IMMUNOLOGICAL TOLERANCE; MAJOR HI…		ANTIGENS, NEOPLASM; CANCER VACCINES; PEPTIDES; RECEPTORS, ANTIGEN, T-CELL; VACCINES	THIS WORK WAS SUPPORTED BY THE CERCA PROGRAM (2021 SGR 00452; GENERALITAT DE CATALUNYA), PID2019-106370RB-I00/AEI/ HTTPS://DOI.ORG/10.13039/501100011033 (SPANISH MINISTRY OF SCIENCE AND INNOVATION), GRIFOLS S. A. (SPAIN) AND SORIGUÉ (SPAIN). FUNDERS HAD NO ROLE IN THE STUDY DESIGN, DATA ANALYSIS, DECISION TO PUBLISH, OR MANUSCRIPT PREPARATION. AP-G WAS FUNDED BY SECRETARIA D’UNIVERSITATS I RECERC…	CHEN, DANIEL S., ONCOLOGY MEETS IMMUNOLOGY: THE CANCER-IMMUNITY CYCLE, IMMUNITY, 39, 1, PP. 1-10, (2013); SHARMA, PADMANEE S., THE FUTURE OF IMMUNE CHECKPOINT THERAPY, SCIENCE, 348, 6230, PP. 56-61, (2015); KESKIN, DERIN BENERCI, NEOANTIGEN VACCINE GENERATES INTRATUMORAL T CELL RESPONSES IN PHASE IB GLIOBLASTOMA TRIAL, NATURE, 565, 7738, PP. 234-239, (2019); HILF, NORBERT, ACTIVELY PERSONALIZED V…		BIOMED CENTRAL LTD						14795876			38172991	ENGLISH	ARTICLE	FINAL	ALL OPEN ACCESS; GOLD OPEN ACCESS; GREEN FINAL OPEN ACCESS; GREEN OPEN ACCESS	SCOPUS	2-S2.0-85181236183	BARAJAS, ANA, IRSICAIXA AIDS RESEARCH INSTITUTE, BADALONA, SPAIN, UNIVERSITAT DE VIC - UNIVERSITAT CENTRAL DE CATALUNYA (UVIC-UCC), VIC, SPAIN; AMENGUAL-RIGO, PEP, CENTRO NACIONAL DE SUPERCOMPUTACIÓN, BARCELONA, SPAIN; PONS-GRÍFOLS, ANNA, IRSICAIXA AIDS RESEARCH INSTITUTE, BADALONA, SPAIN, UNIVERSIDAT AUTÒNOMA DE BARCELONA (UAB), CERDANYOLA DEL VALLES, SPAIN; ORTIZ, RAQUEL, IRSICAIXA AIDS RESEARC…	J. TRANSL. MED.	J. TRANSL. MED.	Background: Neoantigens are patient- and tumor-specific peptides that arise from somatic mutations. They stand as promising targets for personalized therapeutic cancer vaccines. The identification process for neoantigens has evolved with the use of next-generation sequencing technologies and bioinformatic tools in tumor genomics. However, in-silico strategies for selecting immunogenic neoantigens…	Virus-like particle-mediated delivery of structure-selected neoantigens demonstrates immunogenicity and antitumoral activity in mice	Cancer vaccine; Immunotherapy; Neoantigen; T cell response; Virus-like particle		UNIVERSITAT DE VIC - UNIVERSITAT CENTRAL DE CATALUNYA (UVIC-UCC);CENTRO NACIONAL DE SUPERCOMPUTACIÓN;UNIVERSIDAT AUTÒNOMA DE BARCELONA (UAB);UNIVERSIDAT AUTÒNOMA DE BARCELONA (UAB);CENTRO NACIONAL DE SUPERCOMPUTACIÓN;IRSICAIXA AIDS RESEARCH INSTITUTE;IRSICAIXA AIDS RESEARCH INSTITUTE;IRSICAIXA AIDS RESEARCH INSTITUTE;IRSICAIXA AIDS RESEARCH INSTITUTE;IRSICAIXA AIDS RESEARCH INSTITUTE;IRSICAIXA AI…	UNIVERSITAT DE VIC - UNIVERSITAT CENTRAL DE CATALUNYA (UVIC-UCC);CENTRO NACIONAL DE SUPERCOMPUTACIÓN;UNIVERSIDAT AUTÒNOMA DE BARCELONA (UAB);UNIVERSIDAT AUTÒNOMA DE BARCELONA (UAB);CENTRO NACIONAL DE SUPERCOMPUTACIÓN;IRSICAIXA AIDS RESEARCH INSTITUTE;IRSICAIXA AIDS RESEARCH INSTITUTE;IRSICAIXA AIDS RESEARCH INSTITUTE;IRSICAIXA AIDS RESEARCH INSTITUTE;IRSICAIXA AIDS RESEARCH INSTITUTE;IRSICAIXA AI…
ZHANG;Y;GAO;Y;LI;N;XU;L;WANG;Y;LIU;H	ZHANG, YINGXI (57211080252); GAO, YUAN (59285340100); LI, NING (56942692800); XU, LINYI (57857547800); WANG, YONGJUN (57203771449); LIU, HONGZHUO (14028589400)	57211080252; 59285340100; 56942692800; 57857547800; 57203771449; 14028589400	POLYPROPYLENE SULFIDE METHOTREXATE NANOPARTICLES TARGET THE SYNOVIAL LYMPHATIC SYSTEM TO RESTORE IMMUNE TOLERANCE IN RHEUMATOID ARTHRITIS	2024	INTERNATIONAL JOURNAL OF PHARMACEUTICS	665		124713			0	2	10.1016/j.ijpharm.2024.124713	https://www.scopus.com/inward/record.uri?eid=2-s2.0-85204065623&doi=10.1016%2Fj.ijpharm.2024.124713&partnerID=40&md5=7c9a26569adb6a4913d6e5c2425227d2	SHENYANG PHARMACEUTICAL UNIVERSITY, SHENYANG, CHINA; SHENYANG PHARMACEUTICAL UNIVERSITY, SHENYANG, CHINA	ZHANG, YINGXI, SHENYANG PHARMACEUTICAL UNIVERSITY, SHENYANG, CHINA; GAO, YUAN, SHENYANG PHARMACEUTICAL UNIVERSITY, SHENYANG, CHINA; LI, NING, SHENYANG PHARMACEUTICAL UNIVERSITY, SHENYANG, CHINA; XU, LINYI, SHENYANG PHARMACEUTICAL UNIVERSITY, SHENYANG, CHINA; WANG, YONGJUN, SHENYANG PHARMACEUTICAL UNIVERSITY, SHENYANG, CHINA, JOINT INTERNATIONAL RESEARCH LABORATORY OF INTELLIGENT DRUG DELIVERY SYS…	AROUND 40 % OF PATIENTS FAIL TO ACHIEVE PRIMARY CLINICAL OUTCOMES FOR RHEUMATOID ARTHRITIS (RA). THE GROWTH OF LYMPHATIC SYSTEM IN THE SYNOVIAL MEMBRANE, IS A PRIMARY RESPONSE DURING RA INFLAMMATION. IT IS SUGGESTED THAT A DELIVERY STRATEGY TARGETING IMMUNOSUPPRESSIVE AGENTS TO THE SYNOVIAL LYMPH NODES AND THEN TO THE IMMUNE CELLS IS BENEFICIAL FOR RESOLVING ARTHRITIS. THIS STUDY INTRODUCED A SYN…	IMMUNE TOLERANCE; METHOTREXATE; PPS; RHEUMATOID ARTHRITIS; SYNOVIAL LYMPH NODES	METHOTREXATE; NANOPARTICLE; POLYPROPYLENE; SULFIDE; IMMUNOSUPPRESSIVE AGENT; POLY(PROPYLENE SULFIDE); POLYMER; ANIMAL CELL; ANIMAL EXPERIMENT; ANIMAL MODEL; ANTIGEN PRESENTING CELL; ARTICLE; BONE MARROW DERIVED DENDRITIC CELL; CLINICAL OUTCOME; COLLAGEN-INDUCED ARTHRITIS; CONTROLLED STUDY; COVALENT BOND; DRUG DELIVERY SYSTEM; FEMALE; FLOW CYTOMETRY; FLUORESCENCE IMAGING; IMMUNOCOMPETENT CELL; IMM…		METHOTREXATE, 15475-56-6, 59-05-2, 7413-34-5, 7532-09-4, 6745-93-3, 51865-79-3, 60388-53-6; POLYPROPYLENE, 25085-53-4, 9003-07-0; SULFIDE, 18496-25-8; IMMUNOSUPPRESSIVE AGENTS; METHOTREXATE; POLY(PROPYLENE SULFIDE); POLYMERS; POLYPROPYLENES; SULFIDES	THIS WORK WAS SUPPORTED BY SHENYANG PHARMACEUTICAL UNIVERSITY RETURNED PERSONNEL START-UP FUND BY SHENYANG PHARMACEUTICAL UNIVERSITY (GRANT NUMBERS GGJJ2023101).	ASPELUND, ALEKSANTERI, LYMPHATIC SYSTEM IN CARDIOVASCULAR MEDICINE, CIRCULATION RESEARCH, 118, 3, PP. 515-530, (2016); BENUCCI, MAURIZIO, EFFICACY AND SAFETY OF LEFLUNOMIDE OR METHOTREXATE PLUS SUBCUTANEOUS TUMOUR NECROSIS FACTOR-ALPHA BLOCKING AGENTS IN RHEUMATOID ARTHRITIS, INTERNATIONAL JOURNAL OF IMMUNOPATHOLOGY AND PHARMACOLOGY, 24, 1, PP. 269-274, (2011); BOMBARDIERI, MICHELE, ECTOPIC LYMPH…		ELSEVIER B.V.						03785173; 18733476		IJPHD	39284426	ENGLISH	ARTICLE	FINAL		SCOPUS	2-S2.0-85204065623	ZHANG, YINGXI, SHENYANG PHARMACEUTICAL UNIVERSITY, SHENYANG, CHINA; GAO, YUAN, SHENYANG PHARMACEUTICAL UNIVERSITY, SHENYANG, CHINA; LI, NING, SHENYANG PHARMACEUTICAL UNIVERSITY, SHENYANG, CHINA; XU, LINYI, SHENYANG PHARMACEUTICAL UNIVERSITY, SHENYANG, CHINA; WANG, YONGJUN, SHENYANG PHARMACEUTICAL UNIVERSITY, SHENYANG, CHINA, JOINT INTERNATIONAL RESEARCH LABORATORY OF INTELLIGENT DRUG DELIVERY SYS…	INT. J. PHARM.	INT. J. PHARM.	Around 40 % of patients fail to achieve primary clinical outcomes for rheumatoid arthritis (RA). The growth of lymphatic system in the synovial membrane, is a primary response during RA inflammation. It is suggested that a delivery strategy targeting immunosuppressive agents to the synovial lymph nodes and then to the immune cells is beneficial for resolving arthritis. This study introduced a syn…	Polypropylene sulfide methotrexate nanoparticles target the synovial lymphatic system to restore immune tolerance in rheumatoid arthritis	Immune tolerance; Methotrexate; PPS; Rheumatoid arthritis; Synovial lymph nodes		SHENYANG PHARMACEUTICAL UNIVERSITY;SHENYANG PHARMACEUTICAL UNIVERSITY;SHENYANG PHARMACEUTICAL UNIVERSITY;SHENYANG PHARMACEUTICAL UNIVERSITY;SHENYANG PHARMACEUTICAL UNIVERSITY;SHENYANG PHARMACEUTICAL UNIVERSITY	SHENYANG PHARMACEUTICAL UNIVERSITY;SHENYANG PHARMACEUTICAL UNIVERSITY;SHENYANG PHARMACEUTICAL UNIVERSITY;SHENYANG PHARMACEUTICAL UNIVERSITY;SHENYANG PHARMACEUTICAL UNIVERSITY;SHENYANG PHARMACEUTICAL UNIVERSITY
ZHANG;C;LIANG;D;LIU;Z	ZHANG, CHANGMING (55991642000); LIANG, DANDAN (57188857554); LIU, ZHIHONG (58369331600)	55991642000; 57188857554; 58369331600	PRIMARY IMMUNODEFICIENCY AS A CAUSE OF IMMUNE-MEDIATED KIDNEY DISEASES	2024	NEPHROLOGY DIALYSIS TRANSPLANTATION	39	11		1772	1784	0	2	10.1093/ndt/gfae117	https://www.scopus.com/inward/record.uri?eid=2-s2.0-85208204745&doi=10.1093%2Fndt%2Fgfae117&partnerID=40&md5=101e9a947b3a30fd053f16848800de87	NANJING UNIVERSITY, NANJING, CHINA	ZHANG, CHANGMING, NATIONAL CLINICAL RESEARCH CENTER FOR KIDNEY DISEASES, NANJING UNIVERSITY, NANJING, CHINA; LIANG, DANDAN, NATIONAL CLINICAL RESEARCH CENTER FOR KIDNEY DISEASES, NANJING UNIVERSITY, NANJING, CHINA; LIU, ZHIHONG, NATIONAL CLINICAL RESEARCH CENTER FOR KIDNEY DISEASES, NANJING UNIVERSITY, NANJING, CHINA	PRIMARY IMMUNODEFICIENCY (PID) IS NO LONGER DEFINED BY INFECTIONS ALONE, AND AUTOIMMUNITY IS AN ACCOMPANYING MANIFESTATION OF PID. RECURRENT INFECTIONS MAY TRIGGER AUTOIMMUNITY THROUGH MOLECULAR MIMICRY, BYSTANDER ACTIVATION OR SUPERANTIGENS. THE DIAGNOSIS OF PID IS STILL CHALLENGING, BUT GENETIC ANALYSIS REVEALS THE UNDERLYING LINK BETWEEN PID AND AUTOIMMUNITY. MUTATIONS IN RELEVANT GENES AFFECT…	AUTOIMMUNITY; COMPLEMENT MEDIATED KIDNEY DISEASES; DIAGNOSIS AND TREATMENT; LUPUS NEPHRITIS; PRIMARY IMMUNODEFICIENCY	SUPERANTIGEN; AUTOIMMUNITY; CHILD; CHRONIC INFLAMMATION; CONTROLLED STUDY; DIAGNOSIS; DRUG ADMINISTRATION; DRUG COMBINATION; DRUG THERAPY; EARLY DIAGNOSIS; GENE THERAPY; GENETIC ANALYSIS; GLOMERULOPATHY; HUMAN; IMMUNE DEFICIENCY; IMMUNOLOGICAL TOLERANCE; INFLAMMATION; INTERSTITIAL NEPHRITIS; INTRAVENOUS DRUG ADMINISTRATION; KIDNEY DISEASE; LUPUS ERYTHEMATOSUS NEPHRITIS; LYMPHOCYTE; MOLECULAR MIMI…			THIS WORK WAS SUPPORTED BY THE NATIONAL NATURAL SCIENCE FOUNDATION OF CHINA (82170739).	TANGYE, STUART G., HUMAN INBORN ERRORS OF IMMUNITY: 2022 UPDATE ON THE CLASSIFICATION FROM THE INTERNATIONAL UNION OF IMMUNOLOGICAL SOCIETIES EXPERT COMMITTEE, JOURNAL OF CLINICAL IMMUNOLOGY, 42, 7, PP. 1473-1507, (2022); SCHMIDT, REINHOLD ERNST, AUTOIMMUNITY AND PRIMARY IMMUNODEFICIENCY: TWO SIDES OF THE SAME COIN?, NATURE REVIEWS RHEUMATOLOGY, 14, 1, PP. 7-18, (2018); AMAYA-URIBE, LAURA, PRIMAR…		OXFORD UNIVERSITY PRESS						14602385; 09310509	9781607417361	NDTRE	38772735	ENGLISH	REVIEW	FINAL	ALL OPEN ACCESS; GREEN ACCEPTED OPEN ACCESS; GREEN OPEN ACCESS; HYBRID GOLD OPEN ACCESS	SCOPUS	2-S2.0-85208204745	ZHANG, CHANGMING, NATIONAL CLINICAL RESEARCH CENTER FOR KIDNEY DISEASES, NANJING UNIVERSITY, NANJING, CHINA; LIANG, DANDAN, NATIONAL CLINICAL RESEARCH CENTER FOR KIDNEY DISEASES, NANJING UNIVERSITY, NANJING, CHINA; LIU, ZHIHONG, NATIONAL CLINICAL RESEARCH CENTER FOR KIDNEY DISEASES, NANJING UNIVERSITY, NANJING, CHINA	NEPHROL. DIAL. TRANSPLANT.	NEPHROL. DIAL. TRANSPLANT.	Primary immunodeficiency (PID) is no longer defined by infections alone, and autoimmunity is an accompanying manifestation of PID. Recurrent infections may trigger autoimmunity through molecular mimicry, bystander activation or superantigens. The diagnosis of PID is still challenging, but genetic analysis reveals the underlying link between PID and autoimmunity. Mutations in relevant genes affect…	Primary immunodeficiency as a cause of immune-mediated kidney diseases	autoimmunity; complement mediated kidney diseases; diagnosis and treatment; lupus nephritis; primary immunodeficiency		NANJING UNIVERSITY;NANJING UNIVERSITY;NANJING UNIVERSITY	NANJING UNIVERSITY;NANJING UNIVERSITY;NANJING UNIVERSITY
WU;Y;JIANG;H;HU;Y;DAI;H;ZHAO;Q;ZHENG;Y;LIU;W;RUI;H;LIU;B	WU, YADI (59242053500); JIANG, HANXUE (57211584171); HU, YUEHONG (57848806700); DAI, HAORAN (57214368248); ZHAO, QIHAN (57218252132); ZHENG, YANG (57192428975); LIU, WENBIN (57210948883); RUI, HONGLIANG (14421741300); LIU, BAOLI (57211807576)	59242053500; 57211584171; 57848806700; 57214368248; 57218252132; 57192428975; 57210948883; 14421741300; 57211807576	B CELL DYSREGULATION AND DEPLETION THERAPY IN PRIMARY MEMBRANOUS NEPHROPATHY: PROSPECTS AND POTENTIAL CHALLENGES	2024	INTERNATIONAL IMMUNOPHARMACOLOGY	140		112769			0	3	10.1016/j.intimp.2024.112769	https://www.scopus.com/inward/record.uri?eid=2-s2.0-85200108221&doi=10.1016%2Fj.intimp.2024.112769&partnerID=40&md5=5ff27093e6aa5138471c27a748db1f1b	BEIJING TRADITIONAL CHINESE MEDICINE HOSPITAL, BEIJING, CHINA; CAPITAL MEDICAL UNIVERSITY, BEIJING, CHINA; BEIJING TRADITIONAL CHINESE MEDICINE HOSPITAL, BEIJING, CHINA; BEIJING UNIVERSITY OF CHINESE MEDICINE, BEIJING, CHINA; BEIJING INSTITUTE OF TRADITIONAL CHINESE MEDICINE, BEIJING, CHINA	WU, YADI, BEIJING TRADITIONAL CHINESE MEDICINE HOSPITAL, BEIJING, CHINA, LABORATORY FOR CLINICAL MEDICINE, CAPITAL MEDICAL UNIVERSITY, BEIJING, CHINA; JIANG, HANXUE, BEIJING TRADITIONAL CHINESE MEDICINE HOSPITAL, BEIJING, CHINA; HU, YUEHONG, BEIJING TRADITIONAL CHINESE MEDICINE HOSPITAL, BEIJING, CHINA, LABORATORY FOR CLINICAL MEDICINE, CAPITAL MEDICAL UNIVERSITY, BEIJING, CHINA; DAI, HAORAN, BEI…	B CELLS ARE CRUCIAL TO THE HUMORAL IMMUNE RESPONSE, ORIGINATING IN THE BONE MARROW AND MATURING IN THE SPLEEN AND LYMPH NODES. THEY PRIMARILY FUNCTION TO PROTECT AGAINST A WIDE RANGE OF INFECTIONS THROUGH THE SECRETION OF ANTIBODIES. THE ROLE OF B CELLS IN PRIMARY MEMBRANOUS NEPHROPATHY (PMN) HAS GAINED SIGNIFICANT ATTENTION, ESPECIALLY FOLLOWING THE DISCOVERY OF VARIOUS AUTOANTIBODIES THAT TARGE…	B CELL; DYSREGULATION; PRIMARY MEMBRANOUS NEPHROPATHY; THERAPY	AUTOANTIBODY; AUTOANTIGEN; ANTIGEN PRESENTATION; B CELL DEPLETION THERAPY; B LYMPHOCYTE; B LYMPHOCYTE SUBPOPULATION; CELLULAR IMMUNITY; CONTROLLED STUDY; DIAGNOSIS; DRUG THERAPY; GERMINAL CENTER; HUMAN; HUMORAL IMMUNITY; IMMUNE DYSREGULATION; IMMUNOLOGICAL TOLERANCE; MEMBRANOUS GLOMERULONEPHRITIS; MEMORY B LYMPHOCYTE; PLASMA CELL; PODOCYTE; REGULATORY B LYMPHOCYTE; REVIEW; SPLEEN; T LYMPHOCYTE; A…		AUTOANTIBODIES	THIS WORK WAS SUPPORTED BY GRANTS FROM THE NATIONAL NATURAL SCIENCE FOUNDATION OF CHINA (NO. 82374368), 2023 BEIJING MAJOR AND DIFFICULT DISEASES COLLABORATIVE RESEARCH PROGRAM OF TRADITIONAL CHINESE AND WESTERN MEDICINE (NO.2023BJSZDYNJBXTGG-008) AND THE NATIONAL NATURAL SCIENCE FOUNDATION OF CHINA (NO. 82305220).	MCGROGAN, ANITA, THE INCIDENCE OF PRIMARY GLOMERULONEPHRITIS WORLDWIDE: A SYSTEMATIC REVIEW OF THE LITERATURE, NEPHROLOGY DIALYSIS TRANSPLANTATION, 26, 2, PP. 414-430, (2011); COUSER, WILLIAM G., PRIMARY MEMBRANOUS NEPHROPATHY, CLINICAL JOURNAL OF THE AMERICAN SOCIETY OF NEPHROLOGY, 12, 6, PP. 983-997, (2017); BECK, LAURENCE H., M-TYPE PHOSPHOLIPASE A2 RECEPTOR AS TARGET ANTIGEN IN IDIOPATHIC MEM…		ELSEVIER B.V.						18781705; 15675769		IINMB	39098228	ENGLISH	REVIEW	FINAL		SCOPUS	2-S2.0-85200108221	WU, YADI, BEIJING TRADITIONAL CHINESE MEDICINE HOSPITAL, BEIJING, CHINA, LABORATORY FOR CLINICAL MEDICINE, CAPITAL MEDICAL UNIVERSITY, BEIJING, CHINA; JIANG, HANXUE, BEIJING TRADITIONAL CHINESE MEDICINE HOSPITAL, BEIJING, CHINA; HU, YUEHONG, BEIJING TRADITIONAL CHINESE MEDICINE HOSPITAL, BEIJING, CHINA, LABORATORY FOR CLINICAL MEDICINE, CAPITAL MEDICAL UNIVERSITY, BEIJING, CHINA; DAI, HAORAN, BEI…	INT. IMMUNOPHARMACOL.	INT. IMMUNOPHARMACOL.	B cells are crucial to the humoral immune response, originating in the bone marrow and maturing in the spleen and lymph nodes. They primarily function to protect against a wide range of infections through the secretion of antibodies. The role of B cells in primary membranous nephropathy (PMN) has gained significant attention, especially following the discovery of various autoantibodies that targe…	B cell dysregulation and depletion therapy in primary membranous nephropathy: Prospects and potential challenges	B cell; Dysregulation; Primary membranous nephropathy; Therapy		CAPITAL MEDICAL UNIVERSITY;BEIJING TRADITIONAL CHINESE MEDICINE HOSPITAL;CAPITAL MEDICAL UNIVERSITY;BEIJING TRADITIONAL CHINESE MEDICINE HOSPITAL;CAPITAL MEDICAL UNIVERSITY;BEIJING TRADITIONAL CHINESE MEDICINE HOSPITAL;BEIJING UNIVERSITY OF CHINESE MEDICINE;BEIJING INSTITUTE OF TRADITIONAL CHINESE MEDICINE;CAPITAL MEDICAL UNIVERSITY	CAPITAL MEDICAL UNIVERSITY;BEIJING TRADITIONAL CHINESE MEDICINE HOSPITAL;CAPITAL MEDICAL UNIVERSITY;BEIJING TRADITIONAL CHINESE MEDICINE HOSPITAL;CAPITAL MEDICAL UNIVERSITY;BEIJING TRADITIONAL CHINESE MEDICINE HOSPITAL;BEIJING UNIVERSITY OF CHINESE MEDICINE;BEIJING INSTITUTE OF TRADITIONAL CHINESE MEDICINE;CAPITAL MEDICAL UNIVERSITY
GRAHAM;JB;SWARTS;JL;KOEHNE;AL;WATSON;CE;LUND;JM	GRAHAM, JESSICA B. (36874227300); SWARTS, JESSICA L. (56719316200); KOEHNE, AMANDA L. (55203832300); WATSON, CHRISTINE E. (57255222100); LUND, JENNIFER M. (24401137500)	36874227300; 56719316200; 55203832300; 57255222100; 24401137500	REGULATORY T CELLS RESTRICT IMMUNITY AND PATHOLOGY IN DISTAL TISSUE SITES FOLLOWING A LOCALIZED INFECTION	2024	MUCOSAL IMMUNOLOGY	17	5		923	938	0	0	10.1016/j.mucimm.2024.06.007	https://www.scopus.com/inward/record.uri?eid=2-s2.0-85197623516&doi=10.1016%2Fj.mucimm.2024.06.007&partnerID=40&md5=9ac08564b00204fa41019b1bdff1db78	FRED HUTCHINSON CANCER CENTER, SEATTLE, UNITED STATES; FRED HUTCHINSON CANCER CENTER, SEATTLE, UNITED STATES; UNIVERSITY OF WASHINGTON, SEATTLE, UNITED STATES	VACCINE AND INFECTIOUS DISEASE DIVISION, FRED HUTCHINSON CANCER CENTER, SEATTLE, UNITED STATES;VACCINE AND INFECTIOUS DISEASE DIVISION, FRED HUTCHINSON CANCER CENTER, SEATTLE, UNITED STATES;FRED HUTCHINSON CANCER CENTER, SEATTLE, UNITED STATES;FRED HUTCHINSON CANCER CENTER, SEATTLE, UNITED STATES;VACCINE AND INFECTIOUS DISEASE DIVISION, FRED HUTCHINSON CANCER CENTER, SEATTLE, UNITED STATES, DEPAR…	REGULATORY T CELLS (TREGS) ARE WELL-KNOWN TO MEDIATE PERIPHERAL TOLERANCE AT HOMEOSTASIS, AND THERE IS A GROWING APPRECIATION FOR THEIR ROLE IN MODULATING INFECTIOUS DISEASE IMMUNITY. FOLLOWING ACUTE AND CHRONIC INFECTIONS, TREGS CAN RESTRICT PATHOGEN-SPECIFIC T CELL RESPONSES TO LIMIT IMMUNOPATHOLOGY. HOWEVER, IT IS UNCLEAR IF TREGS MEDIATE CONTROL OF PATHOLOGY AND IMMUNITY IN DISTAL TISSUE SITE…		CXCL9 CHEMOKINE; CYTOKINE; GAMMA INTERFERON; INTERLEUKIN 15; TUMOR NECROSIS FACTOR; ANIMAL CELL; ANIMAL EXPERIMENT; ANIMAL MODEL; ANIMAL TISSUE; ARTICLE; BRAIN; BYSTANDER EFFECT (CELL); CD8+ T LYMPHOCYTE; CENTRAL NERVOUS SYSTEM INFECTION; CONTROLLED STUDY; DISTAL TISSUE; FEMALE; IMMUNE DYSREGULATION; IMMUNOCOMPETENT CELL; IMMUNOMODULATION; IMMUNOPATHOLOGY; INFECTION; INFLAMMATION; LOCALIZED INFEC…		GAMMA INTERFERON, 82115-62-6; CYTOKINES	WE THANK ALL MEMBERS OF THE LUND AND PRLIC LABS FOR THEIR HELPFUL DISCUSSIONS ON EXPERIMENTAL FINDINGS AND MANUSCRIPT PREPARATION THROUGHOUT THIS PROCESS. WE THANK DR. LUCIA VOJTECH FOR PROVIDING A PROTOCOL FOR EXPANDING ZIKV FROM STOCK. MEMBERS OF THE AKIKO IWASAKI LAB KINDLY PROVIDED A PROTOCOL FOR VIRAL ANALYSIS BY QPCR TO BE ADAPTED TO OUR VAGINAL WASH SAMPLES. WE THANK SUSAN FINK FOR HELP IN…	CAMPBELL, DANIEL J., PHENOTYPICAL AND FUNCTIONAL SPECIALIZATION OF FOXP3+ REGULATORY T CELLS, NATURE REVIEWS IMMUNOLOGY, 11, 2, PP. 119-130, (2011); JOSEFOWICZ, STEVEN ZVI, REGULATORY T CELLS: MECHANISMS OF DIFFERENTIATION AND FUNCTION, ANNUAL REVIEW OF IMMUNOLOGY, 30, PP. 531-564, (2012); BELKAID, YASMINE, REGULATORY T CELLS IN THE CONTROL OF HOST-MICROORGANISM INTERACTIONS, ANNUAL REVIEW OF IMM…		ELSEVIER B.V.						19353456; 19330219			38908483	ENGLISH	ARTICLE	FINAL	ALL OPEN ACCESS; GREEN ACCEPTED OPEN ACCESS; GREEN OPEN ACCESS	SCOPUS	2-S2.0-85197623516	GRAHAM, JESSICA B., VACCINE AND INFECTIOUS DISEASE DIVISION, FRED HUTCHINSON CANCER CENTER, SEATTLE, UNITED STATES; SWARTS, JESSICA L., VACCINE AND INFECTIOUS DISEASE DIVISION, FRED HUTCHINSON CANCER CENTER, SEATTLE, UNITED STATES; KOEHNE, AMANDA L., FRED HUTCHINSON CANCER CENTER, SEATTLE, UNITED STATES; WATSON, CHRISTINE E., FRED HUTCHINSON CANCER CENTER, SEATTLE, UNITED STATES; LUND, JENNIFER M…	MUCOSAL IMMUNOL.	MUCOSAL IMMUNOL.	Regulatory T cells (Tregs) are well-known to mediate peripheral tolerance at homeostasis, and there is a growing appreciation for their role in modulating infectious disease immunity. Following acute and chronic infections, Tregs can restrict pathogen-specific T cell responses to limit immunopathology. However, it is unclear if Tregs mediate control of pathology and immunity in distal tissue site…	Regulatory T cells restrict immunity and pathology in distal tissue sites following a localized infection			FRED HUTCHINSON CANCER CENTER;FRED HUTCHINSON CANCER CENTER;FRED HUTCHINSON CANCER CENTER;FRED HUTCHINSON CANCER CENTER;UNIVERSITY OF WASHINGTON	FRED HUTCHINSON CANCER CENTER;FRED HUTCHINSON CANCER CENTER;FRED HUTCHINSON CANCER CENTER;FRED HUTCHINSON CANCER CENTER;UNIVERSITY OF WASHINGTON
DEBUYSSCHERE;C;NEKOUA;MP;ALIDJINOU;EK;HOBER;D	DEBUYSSCHERE, CYRIL (57223052794); NEKOUA, MAGLOIRE PANDOUA (56613510800); ALIDJINOU, ENAGNON KAZALI (55485008300); HOBER, DIDIER (7005990749)	57223052794; 56613510800; 55485008300; 7005990749	THE RELATIONSHIP BETWEEN SARS-COV-2 INFECTION AND TYPE 1 DIABETES MELLITUS	2024	NATURE REVIEWS ENDOCRINOLOGY	20	10		588	599	0	7	10.1038/s41574-024-01004-9	https://www.scopus.com/inward/record.uri?eid=2-s2.0-85196381654&doi=10.1038%2Fs41574-024-01004-9&partnerID=40&md5=1f7f57580a7a0781f058193b2a3196b5	LABORATOIRE DE VIROLOGIE, LILLE, FRANCE	DEBUYSSCHERE, CYRIL, LABORATOIRE DE VIROLOGIE, LILLE, FRANCE; NEKOUA, MAGLOIRE PANDOUA, LABORATOIRE DE VIROLOGIE, LILLE, FRANCE; ALIDJINOU, ENAGNON KAZALI, LABORATOIRE DE VIROLOGIE, LILLE, FRANCE; HOBER, DIDIER, LABORATOIRE DE VIROLOGIE, LILLE, FRANCE	ENVIRONMENTAL FACTORS, IN PARTICULAR VIRAL INFECTIONS, ARE THOUGHT TO HAVE AN IMPORTANT ROLE IN THE PATHOGENESIS OF TYPE 1 DIABETES MELLITUS (T1DM). THE COVID-19 PANDEMIC REINFORCED THIS HYPOTHESIS AS MANY OBSERVATIONAL STUDIES AND META-ANALYSES REPORTED A NOTABLE INCREASE IN THE INCIDENCE OF T1DM FOLLOWING INFECTION WITH SARS-COV-2 AS WELL AS AN ASSOCIATION BETWEEN SARS-COV-2 INFECTION AND THE R…		ANGIOTENSIN CONVERTING ENZYME 2; CD147 ANTIGEN; DIPEPTIDYL PEPTIDASE IV; ENDOPLASMIC RETICULUM CHAPERONE BIP; GAMMA INTERFERON; GAMMA INTERFERON INDUCIBLE PROTEIN 10; GRANULOCYTE MACROPHAGE COLONY STIMULATING FACTOR; HEPARAN SULFATE; INSULIN; INTERLEUKIN 13; INTERLEUKIN 1BETA; INTERLEUKIN 2; INTERLEUKIN 6; LECTIN; MONOCYTE CHEMOTACTIC PROTEIN 1; NEUROPILIN 1; PROINSULIN; SCAVENGER RECEPTOR B; TRA…		DIPEPTIDYL PEPTIDASE IV, 54249-88-6; GAMMA INTERFERON, 82115-62-6; GAMMA INTERFERON INDUCIBLE PROTEIN 10, 97741-20-3; HEPARAN SULFATE, 9050-30-0; INSULIN, 9004-10-8; INTERLEUKIN 13, 148157-34-0; INTERLEUKIN 2, 85898-30-2; NEUROPILIN 1, 214210-47-6, 339035-30-2; PROINSULIN, 11062-00-3, 9035-68-1	THE AUTHORS THANK THE TEAM OF THE LABORATORY OF VIROLOGY ULR3610 AND ALL THEIR COLLABORATORS. THE AUTHORS\U2019 RESEARCH WAS SUPPORTED BY MINIST\U00E8RE DE L\U2019EDUCATION NATIONALE, DE LA RECHERCHE ET DE LA TECHNOLOGIE, UNIVERSIT\U00E9 DE LILLE, CHU LILLE.	ATKINSSON, MARK A., TYPE 1 DIABETES, THE LANCET, 383, 9911, PP. 69-82, (2014); ROEP, BART O., THE ROLE OF T-CELLS IN THE PATHOGENESIS OF TYPE 1 DIABETES: FROM CAUSE TO CURE, DIABETOLOGIA, 46, 3, PP. 305-321, (2003); POCIOT, FLEMMING MICHAEL, GENETIC RISK FACTORS FOR TYPE 1 DIABETES, THE LANCET, 387, 10035, PP. 2331-2339, (2016); MOLTCHANOVA, ELENA V., SEASONAL VARIATION OF DIAGNOSIS OF TYPE 1 DIA…		NATURE RESEARCH						17595029; 17595037			38890459	ENGLISH	REVIEW	FINAL		SCOPUS	2-S2.0-85196381654	DEBUYSSCHERE, CYRIL, LABORATOIRE DE VIROLOGIE, LILLE, FRANCE; NEKOUA, MAGLOIRE PANDOUA, LABORATOIRE DE VIROLOGIE, LILLE, FRANCE; ALIDJINOU, ENAGNON KAZALI, LABORATOIRE DE VIROLOGIE, LILLE, FRANCE; HOBER, DIDIER, LABORATOIRE DE VIROLOGIE, LILLE, FRANCE	NAT. REV. ENDOCRINOL.	NAT. REV. ENDOCRINOL.	Environmental factors, in particular viral infections, are thought to have an important role in the pathogenesis of type 1 diabetes mellitus (T1DM). The COVID-19 pandemic reinforced this hypothesis as many observational studies and meta-analyses reported a notable increase in the incidence of T1DM following infection with SARS-CoV-2 as well as an association between SARS-CoV-2 infection and the r…	The relationship between SARS-CoV-2 infection and type 1 diabetes mellitus			DEBUYSSCHERE;LABORATOIRE DE VIROLOGIE;LABORATOIRE DE VIROLOGIE;LABORATOIRE DE VIROLOGIE	DEBUYSSCHERE;LABORATOIRE DE VIROLOGIE;LABORATOIRE DE VIROLOGIE;LABORATOIRE DE VIROLOGIE
NEPOM;GT	NEPOM, GERALD T. (7004387356)	7004387356	BREAKDOWN AND REPAIR OF PERIPHERAL IMMUNE TOLERANCE IN TYPE 1 DIABETES	2024	COLD SPRING HARBOR PERSPECTIVES IN BIOLOGY	16	9	A041596			0	0	10.1101/cshperspect.a041596	https://www.scopus.com/inward/record.uri?eid=2-s2.0-85203302551&doi=10.1101%2Fcshperspect.a041596&partnerID=40&md5=8a523a0f8a9c635b04bc41570a1344dd	BENAROYA RESEARCH INSTITUTE AT VIRGINIA MASON, SEATTLE, UNITED STATES	BENAROYA RESEARCH INSTITUTE AT VIRGINIA MASON, SEATTLE, UNITED STATES	FAILURES IN PERIPHERAL IMMUNE TOLERANCE MECHANISMS CREATE A PERMISSIVE ENVIRONMENT FOR AUTOIMMUNE DIABETES INITIATION AND DISEASE PROGRESSION. BIOMARKER ANALYSES PROVIDE TOOLS THAT ALLOW RECOGNITION OF THIS LOSS OF TOLERANCE, REFLECTING A SERIAL ACQUISITION OF PATHOGENIC CHARACTERISTICS CAUSALLY LINKED TO ISLET Β-CELL DYSFUNCTION AND DEATH. AUTOIMMUNE EFFECTOR CELL ACTIVATION AND EXPANSION, INEFF…		ANIMAL; AUTOIMMUNITY; HUMAN; IMMUNOLOGICAL TOLERANCE; IMMUNOLOGY; INSULIN DEPENDENT DIABETES MELLITUS; PANCREAS ISLET BETA CELL; REGULATORY T LYMPHOCYTE; ANIMALS; AUTOIMMUNITY; DIABETES MELLITUS, TYPE 1; HUMANS; IMMUNE TOLERANCE; INSULIN-SECRETING CELLS; PERIPHERAL TOLERANCE; T-LYMPHOCYTES, REGULATORY				ABDELSAMED, HOSSAM ALY, BETA CELL-SPECIFIC CD8+ T CELLS MAINTAIN STEM CELL MEMORY-ASSOCIATED EPIGENETIC PROGRAMS DURING TYPE 1 DIABETES, NATURE IMMUNOLOGY, 21, 5, PP. 578-587, (2020); ACCAPEZZATO, DANIELE, ADVANCES IN THE PATHOGENESIS AND TREATMENT OF SYSTEMIC LUPUS ERYTHEMATOSUS, INTERNATIONAL JOURNAL OF MOLECULAR SCIENCES, 24, 7, (2023); ARIF, SEFINA, Β-CELL SPECIFIC T-LYMPHOCYTE RESPONSE HAS A…		COLD SPRING HARBOR LABORATORY PRESS						19430264			38692738	ENGLISH	ARTICLE	FINAL		SCOPUS	2-S2.0-85203302551	NEPOM, GERALD T., BENAROYA RESEARCH INSTITUTE AT VIRGINIA MASON, SEATTLE, UNITED STATES	COLD SPRING HARB. PERSPECT. BIOL.	COLD SPRING HARB. PERSPECT. BIOL.	Failures in peripheral immune tolerance mechanisms create a permissive environment for autoimmune diabetes initiation and disease progression. Biomarker analyses provide tools that allow recognition of this loss of tolerance, reflecting a serial acquisition of pathogenic characteristics causally linked to islet β-cell dysfunction and death. Autoimmune effector cell activation and expansion, ineff…	Breakdown and Repair of Peripheral Immune Tolerance in Type 1 Diabetes			BENAROYA RESEARCH INSTITUTE AT VIRGINIA MASON	BENAROYA RESEARCH INSTITUTE AT VIRGINIA MASON
KAMAL;K;RICHARDSDOTTER-ANDERSSON;E;DONDALSKA;A;WAHREN-HERLENIUS;M;SPETZ;A-L	KAMAL, KAHKASHAN (59175713700); RICHARDSDOTTER-ANDERSSON, ELINA (57214246443); DONDALSKA, ALEKSANDRA (57204446160); WAHREN-HERLENIUS, MARIE (6701625560); SPETZ, A. L. (57191087057)	59175713700; 57214246443; 57204446160; 6701625560; 57191087057	A NON-CODING OLIGONUCLEOTIDE RECRUITS CUTANEOUS CD11B+ CELLS THAT INHIBIT THELPER RESPONSES AND PROMOTE TREGS	2024	ADVANCED SCIENCE	11	31	2400260			0	0	10.1002/advs.202400260	https://www.scopus.com/inward/record.uri?eid=2-s2.0-85196200833&doi=10.1002%2Fadvs.202400260&partnerID=40&md5=17f5e87148be880740861d1a24d9d7a5	INSTITUTIONEN FÖR MOLEKYLÄR BIOVETENSKAP, WENNER-GRENS INSTITUT, STOCKHOLM, SWEDEN; KAROLINSKA UNIVERSITETSSJUKHUSET, STOCKHOLM, SWEDEN	KAMAL, KAHKASHAN, DEPARTMENT OF MOLECULAR BIOSCIENCES, INSTITUTIONEN FÖR MOLEKYLÄR BIOVETENSKAP, WENNER-GRENS INSTITUT, STOCKHOLM, SWEDEN; RICHARDSDOTTER-ANDERSSON, ELINA, KAROLINSKA UNIVERSITETSSJUKHUSET, STOCKHOLM, SWEDEN; DONDALSKA, ALEKSANDRA, DEPARTMENT OF MOLECULAR BIOSCIENCES, INSTITUTIONEN FÖR MOLEKYLÄR BIOVETENSKAP, WENNER-GRENS INSTITUT, STOCKHOLM, SWEDEN; WAHREN-HERLENIUS, MARIE, KAROL…	SKIN-RESIDENT ANTIGEN-PRESENTING CELLS (APC) PLAY AN IMPORTANT ROLE IN MAINTAINING PERIPHERAL TOLERANCE VIA IMMUNE CHECKPOINT PROTEINS AND INDUCTION OF T REGULATORY CELLS (TREGS). HOWEVER, THERE IS A LACK OF KNOWLEDGE ON HOW TO EXPAND OR RECRUIT IMMUNOREGULATORY CUTANEOUS CELLS WITHOUT CAUSING INFLAMMATION. HERE, IT IS SHOWN THAT ADMINISTRATION OF A NON-CODING SINGLE-STRANDED OLIGONUCLEOTIDE (SSO…	ANTIGEN-PRESENTING CELLS; CYTOKINES; OLIGONUCLEOTIDES; PROGRAMMED-DEATH LIGAND 1; SKIN; T HELPER CELLS	ANTIGENS; BIOPSY; CYTOLOGY; PATHOLOGY; T-CELLS; ANTIGEN PRESENTING CELLS; CYTOKINES; IMMUNOMODULATORY; PROGRAMMED-DEATH LIGAND 1; SKIN BIOPSIES; T HELPER CELL; TH CELL; TRANSCRIPTOMICS; UP-REGULATION; OLIGONUCLEOTIDES			THE AUTHORS WOULD LIKE TO THANK THE EXPERIMENTAL CORE FACILITY AT STOCKHOLM UNIVERSITY FOR THEIR ASSISTANCE WITH ANIMAL WORK. THE AUTHORS WOULD LIKE TO THANK MARLOU KLEIN HAZEBROEK AT STOCKHOLM UNIVERSITY FOR HER ASSISTANCE WITH THE HISTOLOGICAL STAINING OF SKIN BIOPSIES. THIS PROJECT RECEIVED FUNDING THROUGH THE SWEDISH RESEARCH COUNCIL (2020\U201001730) AND STOCKHOLM UNIVERSITY.	OU, LIANGSHIOU, CELLULAR ASPECTS OF ATOPIC DERMATITIS, CLINICAL REVIEWS IN ALLERGY AND IMMUNOLOGY, 33, 3, PP. 191-198, (2007); KOLKHIR, P. V., TYPE 2 CHRONIC INFLAMMATORY DISEASES: TARGETS, THERAPIES AND UNMET NEEDS, NATURE REVIEWS DRUG DISCOVERY, 22, 9, PP. 743-767, (2023); BREMBILLA, NICOLÒ COSTANTINO, REVISITING THE INTERLEUKIN 17 FAMILY OF CYTOKINES IN PSORIASIS: PATHOGENESIS AND POTENTIAL TA…		JOHN WILEY AND SONS INC						21983844				ENGLISH	ARTICLE	FINAL	ALL OPEN ACCESS; GOLD OPEN ACCESS; GREEN ACCEPTED OPEN ACCESS; GREEN OPEN ACCESS	SCOPUS	2-S2.0-85196200833	KAMAL, KAHKASHAN, DEPARTMENT OF MOLECULAR BIOSCIENCES, INSTITUTIONEN FÖR MOLEKYLÄR BIOVETENSKAP, WENNER-GRENS INSTITUT, STOCKHOLM, SWEDEN; RICHARDSDOTTER-ANDERSSON, ELINA, KAROLINSKA UNIVERSITETSSJUKHUSET, STOCKHOLM, SWEDEN; DONDALSKA, ALEKSANDRA, DEPARTMENT OF MOLECULAR BIOSCIENCES, INSTITUTIONEN FÖR MOLEKYLÄR BIOVETENSKAP, WENNER-GRENS INSTITUT, STOCKHOLM, SWEDEN; WAHREN-HERLENIUS, MARIE, KAROL…	ADV. SCI.	ADV. SCI.	Skin-resident antigen-presenting cells (APC) play an important role in maintaining peripheral tolerance via immune checkpoint proteins and induction of T regulatory cells (Tregs). However, there is a lack of knowledge on how to expand or recruit immunoregulatory cutaneous cells without causing inflammation. Here, it is shown that administration of a non-coding single-stranded oligonucleotide (ssO…	A Non-Coding Oligonucleotide Recruits Cutaneous CD11b+ Cells that Inhibit Thelper Responses and Promote Tregs	antigen-presenting cells; cytokines; oligonucleotides; programmed-death ligand 1; skin; T helper cells		INSTITUTIONEN FÖR MOLEKYLÄR BIOVETENSKAP;KAROLINSKA UNIVERSITETSSJUKHUSET;INSTITUTIONEN FÖR MOLEKYLÄR BIOVETENSKAP;KAROLINSKA UNIVERSITETSSJUKHUSET;INSTITUTIONEN FÖR MOLEKYLÄR BIOVETENSKAP	INSTITUTIONEN FÖR MOLEKYLÄR BIOVETENSKAP;KAROLINSKA UNIVERSITETSSJUKHUSET;INSTITUTIONEN FÖR MOLEKYLÄR BIOVETENSKAP;KAROLINSKA UNIVERSITETSSJUKHUSET;INSTITUTIONEN FÖR MOLEKYLÄR BIOVETENSKAP
SULTAN;H;TAKEUCHI;Y;WARD;JP;SHARMA;N;LIU;T-T;SUKHOV;V;FIRULYOVA;M;SONG;Y;AMEH;S;BRIOSCHI;S;KHANTAKOVA;D;ARTHUR;CD;WHITE;JM;KOHLMILLER;H;SALAZAR;AM;BURNS;R;COSTA;HA;MOYNIHAN;KD;YEUNG;YA;DJURETIC;I;SCHUMACHER;TN;SHEEHAN;KCF;COLONNA;M;ALLISON;JP;MURPHY;KM;ARTYOMOV;MN;SCHREIBER;RD	SULTAN, HUSSEIN (57193151683); TAKEUCHI, YOSHIKO (55353704300); WARD, JEFFREY P. (7404120243); SHARMA, NAVEEN (55637669800); LIU, TIANTIAN (57210465260); SUKHOV, VLADIMIR D. (58829854000); FIRULYOVA, MARIA M. (57223326798); SONG, YUANG (59231079000); AMEH, SAMUEL (57206656895); BRIOSCHI, SIMONE (56964969900); KHANTAKOVA, DARYA V. (57759708700); ARTHUR, CORA D. (7004418824); WHITE, J. MICHAEL (572…	57193151683; 55353704300; 7404120243; 55637669800; 57210465260; 58829854000; 57223326798; 59231079000; 57206656895; 56964969900; 57759708700; 7004418824; 57206613265; 57224410616; 35405256400; 57205435488; 59230412400; 56031999400; 7006608766; 8685779200; 7103196716; 7005727454; 7102575780; 7401475344; 7402861594; 9242717500; 7201906098	NEOANTIGEN-SPECIFIC CYTOTOXIC TR1 CD4 T CELLS SUPPRESS CANCER IMMUNOTHERAPY	2024	NATURE	632	8023		182	191	0	34	10.1038/s41586-024-07752-y	https://www.scopus.com/inward/record.uri?eid=2-s2.0-85199378535&doi=10.1038%2Fs41586-024-07752-y&partnerID=40&md5=14504ff7cb73e381e336d1f9787a5f45	WASHINGTON UNIVERSITY SCHOOL OF MEDICINE IN ST. LOUIS, ST. LOUIS, UNITED STATES; WASHINGTON UNIVERSITY SCHOOL OF MEDICINE IN ST. LOUIS, ST. LOUIS, UNITED STATES; WASHINGTON UNIVERSITY SCHOOL OF MEDICINE IN ST. LOUIS, ST. LOUIS, UNITED STATES; THE UNIVERSITY OF TEXAS MD ANDERSON CANCER CENTER, HOUSTON, UNITED STATES; ALMAZOV NATIONAL MEDICAL RESEARCH CENTRE, SAINT PETERSBURG, RUSSIAN FEDERATION; O…	SULTAN, HUSSEIN, WASHINGTON UNIVERSITY SCHOOL OF MEDICINE IN ST. LOUIS, ST. LOUIS, UNITED STATES, WASHINGTON UNIVERSITY SCHOOL OF MEDICINE IN ST. LOUIS, ST. LOUIS, UNITED STATES; TAKEUCHI, YOSHIKO, WASHINGTON UNIVERSITY SCHOOL OF MEDICINE IN ST. LOUIS, ST. LOUIS, UNITED STATES, WASHINGTON UNIVERSITY SCHOOL OF MEDICINE IN ST. LOUIS, ST. LOUIS, UNITED STATES;DEPARTMENT OF ONCOLOGY, WASHINGTON UNIVE…	CD4+ T CELLS CAN EITHER ENHANCE OR INHIBIT TUMOUR IMMUNITY. ALTHOUGH REGULATORY T CELLS HAVE LONG BEEN KNOWN TO IMPEDE ANTITUMOUR RESPONSES1–5, OTHER CD4+ T CELLS HAVE RECENTLY BEEN IMPLICATED IN INHIBITING THIS RESPONSE6,7. YET, THE NATURE AND FUNCTION OF THE LATTER REMAIN UNCLEAR. HERE, USING VACCINES CONTAINING MHC CLASS I (MHC-I) NEOANTIGENS (NEOAGS) AND DIFFERENT DOSES OF TUMOUR-DERIVED MHC-…		CD4 ANTIGEN; CD40 LIGAND; CD8 ANTIGEN; GAMMA INTERFERON; GRANZYME B; INTERLEUKIN 17; INTERLEUKIN 2; PROGRAMMED DEATH 1 LIGAND 1; T LYMPHOCYTE RECEPTOR; TRANSCRIPTOME; TUMOR ANTIGEN; CANCER VACCINE; HLA ANTIGEN CLASS 2; INTERLEUKIN 10; CANCER; CELL; IMMUNE RESPONSE; INHIBITION; TUMOR; ADAPTIVE IMMUNITY; ANIMAL CELL; ANIMAL EXPERIMENT; ANIMAL MODEL; ANIMAL TISSUE; ANTIGEN PRESENTING CELL; ANTINEOPL…		CD40 LIGAND, 226713-27-5; GAMMA INTERFERON, 82115-62-6; GRANZYME B; INTERLEUKIN 2, 85898-30-2; ANTIGENS, NEOPLASM; CANCER VACCINES; HISTOCOMPATIBILITY ANTIGENS CLASS II; INTERLEUKIN-10	WE THANK ALL MEMBERS OF THE SCHREIBER LABORATORY FOR THE DISCUSSIONS AND FOR PROVIDING TECHNICAL SUPPORT; L. YANG AND D. BENDER OF THE IMMUNOMONITORING LABORATORY (IML) WHO PROVIDED TETRAMERS FOR MHC-I AND MHC-II NEOAGS AND PERFORMED THE MULTIPARAMETER CYTOKINE ASSESSMENTS; THE GENOME ENGINEERING AND IPSC CENTER (GEIC) AT WASHINGTON UNIVERSITY IN ST. LOUIS FOR GUIDE RNA VALIDATION SERVICES; M. WH…	AWWAD, MICHEL, IMMUNOLOGICALLY MEDIATED REGRESSION OF A MURINE LYMPHOMA AFTER TREATMENT WITH ANTI-L3T4 ANTIBODY: A CONSEQUENCE OF REMOVING L3T4+ SUPPRESSOR T CELLS FROM A HOST GENERATING PREDOMINANTLY LYT-2+ T CELL-MEDIATED IMMUNITY, JOURNAL OF EXPERIMENTAL MEDICINE, 168, 6, PP. 2193-2206, (1988); HORI, SHOHEI, CONTROL OF REGULATORY T CELL DEVELOPMENT BY THE TRANSCRIPTION FACTOR FOXP3, SCIENCE, 2…		NATURE RESEARCH						14764687; 00280836	9780203448410; 0203448413	NATUA	39048822	ENGLISH	ARTICLE	FINAL	ALL OPEN ACCESS; GREEN FINAL OPEN ACCESS; GREEN OPEN ACCESS; HYBRID GOLD OPEN ACCESS	SCOPUS	2-S2.0-85199378535	SULTAN, HUSSEIN, WASHINGTON UNIVERSITY SCHOOL OF MEDICINE IN ST. LOUIS, ST. LOUIS, UNITED STATES, WASHINGTON UNIVERSITY SCHOOL OF MEDICINE IN ST. LOUIS, ST. LOUIS, UNITED STATES; TAKEUCHI, YOSHIKO, WASHINGTON UNIVERSITY SCHOOL OF MEDICINE IN ST. LOUIS, ST. LOUIS, UNITED STATES, WASHINGTON UNIVERSITY SCHOOL OF MEDICINE IN ST. LOUIS, ST. LOUIS, UNITED STATES; WARD, JEFFREY P., DEPARTMENT OF ONCOLOG…	NATURE	NATURE	CD4+ T cells can either enhance or inhibit tumour immunity. Although regulatory T cells have long been known to impede antitumour responses1–5, other CD4+ T cells have recently been implicated in inhibiting this response6,7. Yet, the nature and function of the latter remain unclear. Here, using vaccines containing MHC class I (MHC-I) neoantigens (neoAgs) and different doses of tumour-derived MHC-…	Neoantigen-specific cytotoxic Tr1 CD4 T cells suppress cancer immunotherapy			WASHINGTON UNIVERSITY SCHOOL OF MEDICINE IN ST. LOUIS;WASHINGTON UNIVERSITY SCHOOL OF MEDICINE IN ST. LOUIS;WASHINGTON UNIVERSITY SCHOOL OF MEDICINE IN ST. LOUIS;THE UNIVERSITY OF TEXAS MD ANDERSON CANCER CENTER;WASHINGTON UNIVERSITY SCHOOL OF MEDICINE IN ST. LOUIS;WASHINGTON UNIVERSITY SCHOOL OF MEDICINE IN ST. LOUIS;ALMAZOV NATIONAL MEDICAL RESEARCH CENTRE;WASHINGTON UNIVERSITY SCHOOL OF MEDICI…	WASHINGTON UNIVERSITY SCHOOL OF MEDICINE IN ST. LOUIS;WASHINGTON UNIVERSITY SCHOOL OF MEDICINE IN ST. LOUIS;WASHINGTON UNIVERSITY SCHOOL OF MEDICINE IN ST. LOUIS;THE UNIVERSITY OF TEXAS MD ANDERSON CANCER CENTER;WASHINGTON UNIVERSITY SCHOOL OF MEDICINE IN ST. LOUIS;WASHINGTON UNIVERSITY SCHOOL OF MEDICINE IN ST. LOUIS;ALMAZOV NATIONAL MEDICAL RESEARCH CENTRE;WASHINGTON UNIVERSITY SCHOOL OF MEDICI…
HAYABUCHI;H;TOKIFUJI;Y;TAKAHASHI;H;AMAGAI;M;YOSHIMURA;A;CHIKUMA;S	HAYABUCHI, HODAKA (57222543674); TOKIFUJI, YUKIKO (57222539127); TAKAHASHI, HAYATO (57548011700); AMAGAI, MASAYUKI (7102528405); YOSHIMURA, AKIHIKO (7201757637); CHIKUMA, SHUNSUKE (6603284126)	57222543674; 57222539127; 57548011700; 7102528405; 7201757637; 6603284126	DISRUPTION OF POST-THYMIC TOLERANCE IN SKIN-REACTIVE TCR TRANSGENIC MICE THROUGH THE INTERACTION OF LYMPHOPENIA AND INTESTINAL MICROBIOTA	2024	INTERNATIONAL IMMUNOLOGY	36	8		413	424	0	0	10.1093/intimm/dxae018	https://www.scopus.com/inward/record.uri?eid=2-s2.0-85198680521&doi=10.1093%2Fintimm%2Fdxae018&partnerID=40&md5=bb79b5021c4cf8ec57ff7138cf3d1d65	KEIO UNIVERSITY SCHOOL OF MEDICINE, TOKYO, JAPAN; KEIO UNIVERSITY SCHOOL OF MEDICINE, TOKYO, JAPAN; NATIONAL TSING HUA UNIVERSITY, HSINCHU, TAIWAN	HAYABUCHI, HODAKA, DEPARTMENT OF MICROBIOLOGY AND IMMUNOLOGY, KEIO UNIVERSITY SCHOOL OF MEDICINE, TOKYO, JAPAN; TOKIFUJI, YUKIKO, DEPARTMENT OF MICROBIOLOGY AND IMMUNOLOGY, KEIO UNIVERSITY SCHOOL OF MEDICINE, TOKYO, JAPAN; TAKAHASHI, HAYATO, KEIO UNIVERSITY SCHOOL OF MEDICINE, TOKYO, JAPAN; AMAGAI, MASAYUKI, KEIO UNIVERSITY SCHOOL OF MEDICINE, TOKYO, JAPAN; YOSHIMURA, AKIHIKO, DEPARTMENT OF MICRO…	AUTOIMMUNE DISEASES OFTEN ARISE FROM CONDITIONS WHERE THE IMMUNE SYSTEM IS COMPROMISED. WHILE LYMPHOPENIA-INDUCED PROLIFERATION (LIP) IS CRUCIAL FOR IMMUNE SYSTEM DEVELOPMENT AND MATURATION, IT IS ALSO CAUSED BY ENVIRONMENTAL INSULTS, SUCH AS INFECTION, AND BECOMES A RISK FACTOR FOR AUTOIMMUNITY IN ADULTS. WE USED DSG3H1 TCR TRANSGENIC MICE, WHOSE T CELLS ARE DESIGNED TO RECOGNIZE DESMOGREIN-3, A…	ANIMAL MODEL; AUTOIMMUNITY; PERIPHERAL TOLERANCE; PSORIASIS; T CELL	AMPICILLIN; ANTIGEN; CYCLOPHOSPHAMIDE; DESMOGREIN 3; INTERLEUKIN 17; METRONIDAZOLE; NEOMYCIN; T LYMPHOCYTE RECEPTOR; UNCLASSIFIED DRUG; VANCOMYCIN; LYMPHOCYTE ANTIGEN RECEPTOR; ANIMAL CELL; ANIMAL EXPERIMENT; ANIMAL MODEL; ANIMAL TISSUE; ANTIBIOTIC THERAPY; ARTICLE; AUTOIMMUNITY; CELL EXPANSION; CELL SURVIVAL; CONTROLLED STUDY; CUMULATIVE INCIDENCE; CYTOKINE PRODUCTION; CYTOMETRIC BEAD ARRAY; DER…		AMPICILLIN, 69-52-3, 69-53-4, 7177-48-2, 74083-13-9, 94586-58-0; CYCLOPHOSPHAMIDE, 50-18-0, 6055-19-2; METRONIDAZOLE, 39322-38-8, 443-48-1, 69198-10-3; NEOMYCIN, 11004-65-2, 1404-04-2, 1405-10-3, 8026-22-0; VANCOMYCIN, 1404-90-6, 1404-93-9; RECEPTORS, ANTIGEN, T-CELL	FUNDING TEXT 1: THIS WORK WAS SUPPORTED BY JAPAN SOCIETY FOR THE PROMOTION OF SCIENCE KAKENHI (GRANT NUMBERS #22K19446, #23H04789, 22H02852, #21H00439, #19K07488, AND 19H05431), KOSE COSMETOLOGY RESEARCH FOUNDATION, TAKEDA SCIENCE FOUNDATION, FOUNDATION FOR PROMOTION OF CANCER RESEARCH IN JAPAN, KEIO UNIVERSITY FUKUZAWA FUND, AND KEIO UNIVERSITY ACADEMIC DEVELOPMENT FUND.; FUNDING TEXT 2: WE THAN…	PALMER, ED, NEGATIVE SELECTION - CLEARING OUT THE BAD APPLES FROM THE T-CELL REPERTOIRE, NATURE REVIEWS IMMUNOLOGY, 3, 5, PP. 383-391, (2003); HAFTMANN, CLAUDIA, PROTECTION AGAINST AUTOIMMUNITY IS DRIVEN BY THYMIC EPITHELIAL CELL–MEDIATED REGULATION OF TREG DEVELOPMENT, SCIENCE IMMUNOLOGY, 6, 65, (2021); BRUNKOW, MARY E., DISRUPTION OF A NEW FORKHEAD/WINGED-HELIX PROTEIN, SCURFIN, RESULTS IN THE …		OXFORD UNIVERSITY PRESS						09538178; 14602377		INIME	38576231	ENGLISH	ARTICLE	FINAL	ALL OPEN ACCESS; GREEN FINAL OPEN ACCESS; GREEN OPEN ACCESS; HYBRID GOLD OPEN ACCESS	SCOPUS	2-S2.0-85198680521	HAYABUCHI, HODAKA, DEPARTMENT OF MICROBIOLOGY AND IMMUNOLOGY, KEIO UNIVERSITY SCHOOL OF MEDICINE, TOKYO, JAPAN; TOKIFUJI, YUKIKO, DEPARTMENT OF MICROBIOLOGY AND IMMUNOLOGY, KEIO UNIVERSITY SCHOOL OF MEDICINE, TOKYO, JAPAN; TAKAHASHI, HAYATO, KEIO UNIVERSITY SCHOOL OF MEDICINE, TOKYO, JAPAN; AMAGAI, MASAYUKI, KEIO UNIVERSITY SCHOOL OF MEDICINE, TOKYO, JAPAN; YOSHIMURA, AKIHIKO, DEPARTMENT OF MICRO…	INT. IMMUNOL.	INT. IMMUNOL.	Autoimmune diseases often arise from conditions where the immune system is compromised. While lymphopenia-induced proliferation (LIP) is crucial for immune system development and maturation, it is also caused by environmental insults, such as infection, and becomes a risk factor for autoimmunity in adults. We used Dsg3H1 TCR transgenic mice, whose T cells are designed to recognize desmogrein-3, a…	Disruption of post-thymic tolerance in skin-reactive TCR transgenic mice through the interaction of lymphopenia and intestinal microbiota	animal model; autoimmunity; peripheral tolerance; psoriasis; T cell		KEIO UNIVERSITY SCHOOL OF MEDICINE;KEIO UNIVERSITY SCHOOL OF MEDICINE;KEIO UNIVERSITY SCHOOL OF MEDICINE;KEIO UNIVERSITY SCHOOL OF MEDICINE;KEIO UNIVERSITY SCHOOL OF MEDICINE;KEIO UNIVERSITY SCHOOL OF MEDICINE	KEIO UNIVERSITY SCHOOL OF MEDICINE;KEIO UNIVERSITY SCHOOL OF MEDICINE;KEIO UNIVERSITY SCHOOL OF MEDICINE;KEIO UNIVERSITY SCHOOL OF MEDICINE;KEIO UNIVERSITY SCHOOL OF MEDICINE;KEIO UNIVERSITY SCHOOL OF MEDICINE
WANG;H;ZHANG;M;HU;Y;HE;J;ZHONG;Y;DAI;Y;WANG;Q	WANG, HONGLI (58258479200); ZHANG, MIAOMIAO (57204848771); HU, YIPPING (55509909300); HE, JUAN (57211378174); ZHONG, YUCHAO (57193445309); DAI, YONG (57190302336); WANG, QINGWEN (55698171300)	58258479200; 57204848771; 55509909300; 57211378174; 57193445309; 57190302336; 55698171300	DECIPHERING THE ROLE OF FERROPTOSIS IN RHEUMATOID ARTHRITIS: SYNOVIAL TRANSCRIPTOME ANALYSIS AND IMMUNE INFILTRATION CORRELATION	2024	HELIYON	10	13	E33648			0	7	10.1016/j.heliyon.2024.e33648	https://www.scopus.com/inward/record.uri?eid=2-s2.0-85197558307&doi=10.1016%2Fj.heliyon.2024.e33648&partnerID=40&md5=42cad1f6a1bb5b7e511afcc2c27b602d	PEKING UNIVERSITY SHENZHEN HOSPITAL, SHENZHEN, CHINA; SHENZHEN KEY LABORATORY OF ORTHOPAEDIC DISEASES AND BIOMATERIALS RESEARCH, SHENZHEN, CHINA	WANG, HONGLI, DEPARTMENT OF RHEUMATISM AND IMMUNOLOGY, PEKING UNIVERSITY SHENZHEN HOSPITAL, SHENZHEN, CHINA, SHENZHEN KEY LABORATORY OF ORTHOPAEDIC DISEASES AND BIOMATERIALS RESEARCH, SHENZHEN, CHINA; ZHANG, MIAOMIAO, DEPARTMENT OF RHEUMATISM AND IMMUNOLOGY, PEKING UNIVERSITY SHENZHEN HOSPITAL, SHENZHEN, CHINA, SHENZHEN KEY LABORATORY OF ORTHOPAEDIC DISEASES AND BIOMATERIALS RESEARCH, SHENZHEN, C…	THE PATHOGENESIS OF RHEUMATOID ARTHRITIS (RA) REMAINS ELUSIVE. THE INITIATION OF JOINT DEGENERATION IS CHARACTERIZED BY THE LOSS OF SELF-TOLERANCE IN PERIPHERAL JOINTS. FERROPTOSIS, A FORM OF REGULATED CELL DEATH, HOLDS SIGNIFICANT IMPORTANCE IN THE PATHOPHYSIOLOGY OF INFLAMMATORY ARTHRITIS, PRIMARILY DUE TO IRON ACCUMULATION AND THE SUBSEQUENT LIPID PEROXIDATION. THE PRESENT STUDY INVESTIGATED T…	DIFFERENTIAL GENE ANALYSIS; FERROPTOSIS; IMMUNE CELL INFILTRATION; IRON ACCUMULATION; LIPID PEROXIDATION; RHEUMATOID ARTHRITIS				THIS WORK WAS SUPPORTED BY THE SHENZHEN KEY LABORATORY OF INFLAMMATORY AND IMMUNOLOGY DISEASES, GRANT NUMBER: ZDSYS20200811143756018; SHENZHEN SCIENCE AND TECHNOLOGY PROGRAM\UFF0CGRANT NUMBER. RCBS20210706092212003; SHENZHEN SCIENCE AND TECHNOLOGY PROGRAM, GRANT NUMBER: JCYJ20210324110011031; GUANGDONG BASIC AND APPLIED BASIC RESEARCH FOUNDATION, GRANT NUMBER:2023A1515010294.	ALIVERNINI, STEFANO, THE PATHOGENESIS OF RHEUMATOID ARTHRITIS, IMMUNITY, 55, 12, PP. 2255-2270, (2022); TOBÓN, GABRIEL JAIME, THE ENVIRONMENT, GEO-EPIDEMIOLOGY, AND AUTOIMMUNE DISEASE: RHEUMATOID ARTHRITIS, AUTOIMMUNITY REVIEWS, 9, 5, PP. A288-A292, (2010); KOMATSU, NORIKO, MECHANISMS OF JOINT DESTRUCTION IN RHEUMATOID ARTHRITIS — IMMUNE CELL–FIBROBLAST–BONE INTERACTIONS, NATURE REVIEWS RHEUMATOL…		ELSEVIER LTD						24058440				ENGLISH	ARTICLE	FINAL	ALL OPEN ACCESS; GOLD OPEN ACCESS; GREEN FINAL OPEN ACCESS; GREEN OPEN ACCESS	SCOPUS	2-S2.0-85197558307	WANG, HONGLI, DEPARTMENT OF RHEUMATISM AND IMMUNOLOGY, PEKING UNIVERSITY SHENZHEN HOSPITAL, SHENZHEN, CHINA, SHENZHEN KEY LABORATORY OF ORTHOPAEDIC DISEASES AND BIOMATERIALS RESEARCH, SHENZHEN, CHINA; ZHANG, MIAOMIAO, DEPARTMENT OF RHEUMATISM AND IMMUNOLOGY, PEKING UNIVERSITY SHENZHEN HOSPITAL, SHENZHEN, CHINA, SHENZHEN KEY LABORATORY OF ORTHOPAEDIC DISEASES AND BIOMATERIALS RESEARCH, SHENZHEN, C…	HELIYON	HELIYON	The pathogenesis of rheumatoid arthritis (RA) remains elusive. The initiation of joint degeneration is characterized by the loss of self-tolerance in peripheral joints. Ferroptosis, a form of regulated cell death, holds significant importance in the pathophysiology of inflammatory arthritis, primarily due to iron accumulation and the subsequent lipid peroxidation. The present study investigated t…	Deciphering the role of ferroptosis in rheumatoid arthritis: Synovial transcriptome analysis and immune infiltration correlation	Differential gene analysis; Ferroptosis; Immune cell infiltration; Iron accumulation; Lipid peroxidation; Rheumatoid arthritis		PEKING UNIVERSITY SHENZHEN HOSPITAL;PEKING UNIVERSITY SHENZHEN HOSPITAL;PEKING UNIVERSITY SHENZHEN HOSPITAL;PEKING UNIVERSITY SHENZHEN HOSPITAL;PEKING UNIVERSITY SHENZHEN HOSPITAL;PEKING UNIVERSITY SHENZHEN HOSPITAL;PEKING UNIVERSITY SHENZHEN HOSPITAL	PEKING UNIVERSITY SHENZHEN HOSPITAL;PEKING UNIVERSITY SHENZHEN HOSPITAL;PEKING UNIVERSITY SHENZHEN HOSPITAL;PEKING UNIVERSITY SHENZHEN HOSPITAL;PEKING UNIVERSITY SHENZHEN HOSPITAL;PEKING UNIVERSITY SHENZHEN HOSPITAL;PEKING UNIVERSITY SHENZHEN HOSPITAL
YASMEEN;F;PIRZADA;RH;AHMAD;B;CHOI;B;CHOI;S	YASMEEN, FARZANA (57211288858); PIRZADA, RAMEEZ HASSAN (56730830300); AHMAD, BILAL (57208795535); CHOI, BOGEUM (59236459400); CHOI, SANGDUN (8049708600)	57211288858; 56730830300; 57208795535; 59236459400; 8049708600	UNDERSTANDING AUTOIMMUNITY: MECHANISMS, PREDISPOSING FACTORS, AND CYTOKINE THERAPIES	2024	INTERNATIONAL JOURNAL OF MOLECULAR SCIENCES	25	14	7666			0	41	10.3390/ijms25147666	https://www.scopus.com/inward/record.uri?eid=2-s2.0-85199766693&doi=10.3390%2Fijms25147666&partnerID=40&md5=b9741a929eb022b79ef14a4873e74200	AJOU UNIVERSITY, SUWON, SOUTH KOREA; AJOU UNIVERSITY, SUWON, SOUTH KOREA	YASMEEN, FARZANA, DEPARTMENT OF MOLECULAR SCIENCE AND TECHNOLOGY, AJOU UNIVERSITY, SUWON, SOUTH KOREA, AJOU UNIVERSITY, SUWON, SOUTH KOREA; PIRZADA, RAMEEZ HASSAN, DEPARTMENT OF MOLECULAR SCIENCE AND TECHNOLOGY, AJOU UNIVERSITY, SUWON, SOUTH KOREA, AJOU UNIVERSITY, SUWON, SOUTH KOREA; AHMAD, BILAL, AJOU UNIVERSITY, SUWON, SOUTH KOREA; CHOI, BOGEUM, DEPARTMENT OF MOLECULAR SCIENCE AND TECHNOLOGY, …	AUTOIMMUNITY REFERS TO AN ORGANISM’S IMMUNE RESPONSE AGAINST ITS OWN HEALTHY CELLS, TISSUES, OR COMPONENTS, POTENTIALLY LEADING TO IRREVERSIBLE DAMAGE TO VITAL ORGANS. CENTRAL AND PERIPHERAL TOLERANCE MECHANISMS PLAY CRUCIAL ROLES IN PREVENTING AUTOIMMUNITY BY ELIMINATING SELF-REACTIVE T AND B CELLS. THE DISRUPTION OF IMMUNOLOGICAL TOLERANCE, CHARACTERIZED BY THE FAILURE OF THESE MECHANISMS, RESU…	AUTOIMMUNITY; IL-1; IMMUNE TOLERANCE; TARGETED IMMUNE THERAPIES; TNF	CYTOKINE; INTERLEUKIN 1; TUMOR NECROSIS FACTOR; AUTOIMMUNE DISEASE; AUTOIMMUNITY; B LYMPHOCYTE; DISEASE PREDISPOSITION; DRUG DESIGN; DRUG THERAPY; ENVIRONMENTAL EXPOSURE; ETIOLOGY; GENETIC PREDISPOSITION; HUMAN; IMMUNE DEFICIENCY; IMMUNE RESPONSE; IMMUNOLOGICAL TOLERANCE; IMMUNOTHERAPY; INFLAMMATION; LYMPHOCYTE; NONHUMAN; PATHOGENESIS; REVIEW; THERAPY; ANIMAL; IMMUNOLOGY; METABOLISM; ANIMALS; AUT…		CYTOKINES	THE PRESENT STUDY RECEIVED FINANCIAL SUPPORT FROM VARIOUS SOURCES, INCLUDING THE KOREA DRUG DEVELOPMENT FUND, WHICH IS FUNDED BY THE MINISTRY OF SCIENCE AND ICT, THE MINISTRY OF TRADE, INDUSTRY, AND ENERGY, AND THE MINISTRY OF HEALTH AND WELFARE (HN21C1058). THE NATIONAL RESEARCH FOUNDATION OF KOREA ALSO PROVIDED FINANCIAL SUPPORT THROUGH THE FOLLOWING GRANTS: NRF-2022M3A9G1014520, 2023R1A2C20030…	ALLERGY ASTHMA CLIN IMMUNOL, (2011); BURNET, F. MACFARLANE, A REASSESSMENT OF THE FORBIDDEN CLONE HYPOTHESIS OF AUTOIMMUNE DISEASE., AUSTRALIAN JOURNAL OF EXPERIMENTAL BIOLOGY AND MEDICAL SCIENCE, 50, 1, PP. 1-9, (1972); TAUBER, ALFRED I., FRANK MACFARLANE BURNET AND THE IMMUNE SELF, JOURNAL OF THE HISTORY OF BIOLOGY, 27, 3, PP. 531-573, (1994); PISETSKY, DAVID S., PATHOGENESIS OF AUTOIMMUNE DISE…		MULTIDISCIPLINARY DIGITAL PUBLISHING INSTITUTE (MDPI)						14220067; 16616596			39062908	ENGLISH	REVIEW	FINAL	ALL OPEN ACCESS; GOLD OPEN ACCESS; GREEN FINAL OPEN ACCESS; GREEN OPEN ACCESS	SCOPUS	2-S2.0-85199766693	YASMEEN, FARZANA, DEPARTMENT OF MOLECULAR SCIENCE AND TECHNOLOGY, AJOU UNIVERSITY, SUWON, SOUTH KOREA, AJOU UNIVERSITY, SUWON, SOUTH KOREA; PIRZADA, RAMEEZ HASSAN, DEPARTMENT OF MOLECULAR SCIENCE AND TECHNOLOGY, AJOU UNIVERSITY, SUWON, SOUTH KOREA, AJOU UNIVERSITY, SUWON, SOUTH KOREA; AHMAD, BILAL, AJOU UNIVERSITY, SUWON, SOUTH KOREA; CHOI, BOGEUM, DEPARTMENT OF MOLECULAR SCIENCE AND TECHNOLOGY, …	INT. J. MOL. SCI.	INT. J. MOL. SCI.	Autoimmunity refers to an organism’s immune response against its own healthy cells, tissues, or components, potentially leading to irreversible damage to vital organs. Central and peripheral tolerance mechanisms play crucial roles in preventing autoimmunity by eliminating self-reactive T and B cells. The disruption of immunological tolerance, characterized by the failure of these mechanisms, resu…	Understanding Autoimmunity: Mechanisms, Predisposing Factors, and Cytokine Therapies	autoimmunity; IL-1; immune tolerance; targeted immune therapies; TNF		AJOU UNIVERSITY;AJOU UNIVERSITY;AJOU UNIVERSITY;AJOU UNIVERSITY;AJOU UNIVERSITY	AJOU UNIVERSITY;AJOU UNIVERSITY;AJOU UNIVERSITY;AJOU UNIVERSITY;AJOU UNIVERSITY
LIU;J;XU;X;ZHONG;H;YU;M;ABUDUAINI;N;ZHANG;S;YANG;X;FENG;B	LIU, JINGYI (58789735000); XU, XIMO (57700213800); ZHONG, HAO (57698961800); YU, MENGQIN (58831578200); ABUDUAINI, NAIJIPU (58165436400); ZHANG, SEN (57193852367); YANG, XIAO (57208189588); FENG, BO (57204267458)	58789735000; 57700213800; 57698961800; 58831578200; 58165436400; 57193852367; 57208189588; 57204267458	GLYCOSYLATION AND ITS ROLE IN IMMUNE CHECKPOINT PROTEINS: FROM MOLECULAR MECHANISMS TO CLINICAL IMPLICATIONS	2024	BIOMEDICINES	12	7	1446			0	5	10.3390/biomedicines12071446	https://www.scopus.com/inward/record.uri?eid=2-s2.0-85199615032&doi=10.3390%2Fbiomedicines12071446&partnerID=40&md5=f8d625d55702517e2a67ae93793eb6cc	RUIJIN HOSPITAL, SHANGHAI, CHINA	LIU, JINGYI, DEPARTMENT OF GENERAL SURGERY, RUIJIN HOSPITAL, SHANGHAI, CHINA; XU, XIMO, DEPARTMENT OF GENERAL SURGERY, RUIJIN HOSPITAL, SHANGHAI, CHINA; ZHONG, HAO, DEPARTMENT OF GENERAL SURGERY, RUIJIN HOSPITAL, SHANGHAI, CHINA; YU, MENGQIN, DEPARTMENT OF GENERAL SURGERY, RUIJIN HOSPITAL, SHANGHAI, CHINA; ABUDUAINI, NAIJIPU, DEPARTMENT OF GENERAL SURGERY, RUIJIN HOSPITAL, SHANGHAI, CHINA; ZHANG,…	IMMUNE CHECKPOINT PROTEINS HAVE BECOME RECENT RESEARCH HOTSPOTS FOR THEIR VITAL ROLE IN MAINTAINING PERIPHERAL IMMUNE TOLERANCE AND SUPPRESSING IMMUNE RESPONSE FUNCTION IN A WIDE RANGE OF TUMORS. THEREFORE, INVESTIGATING THE IMMUNOMODULATORY FUNCTIONS OF IMMUNE CHECKPOINTS AND THEIR THERAPEUTIC POTENTIAL FOR CLINICAL USE IS OF PARAMOUNT IMPORTANCE. THE IMMUNE CHECKPOINT BLOCKADE (ICB) IS AN IMPOR…	GLYCOSYLATION; IMMUNE CHECKPOINT; IMMUNOTHERAPY; PD-L1; SIALYLATION; SIGLECS				THIS WORK WAS SUPPORTED BY NATIONAL NATURAL SCIENCE FOUNDATION OF CHINA (82373237 AND 82103207) AND NATIONAL MAJOR SCIENCE AND TECHNOLOGY INFRASTRUCTURE OF TRANSLATIONAL MEDICINE (SHANGHAI) (TMSK-2021-503).	PARDOLL, DREW M., THE BLOCKADE OF IMMUNE CHECKPOINTS IN CANCER IMMUNOTHERAPY, NATURE REVIEWS CANCER, 12, 4, PP. 252-264, (2012); SHARMA, PADMANEE S., PRIMARY, ADAPTIVE, AND ACQUIRED RESISTANCE TO CANCER IMMUNOTHERAPY, CELL, 168, 4, PP. 707-723, (2017); SCHWARZ, FLAVIO, MECHANISMS AND PRINCIPLES OF N-LINKED PROTEIN GLYCOSYLATION, CURRENT OPINION IN STRUCTURAL BIOLOGY, 21, 5, PP. 576-582, (2011); L…		MULTIDISCIPLINARY DIGITAL PUBLISHING INSTITUTE (MDPI)						22279059				ENGLISH	REVIEW	FINAL	ALL OPEN ACCESS; GOLD OPEN ACCESS; GREEN FINAL OPEN ACCESS; GREEN OPEN ACCESS	SCOPUS	2-S2.0-85199615032	LIU, JINGYI, DEPARTMENT OF GENERAL SURGERY, RUIJIN HOSPITAL, SHANGHAI, CHINA; XU, XIMO, DEPARTMENT OF GENERAL SURGERY, RUIJIN HOSPITAL, SHANGHAI, CHINA; ZHONG, HAO, DEPARTMENT OF GENERAL SURGERY, RUIJIN HOSPITAL, SHANGHAI, CHINA; YU, MENGQIN, DEPARTMENT OF GENERAL SURGERY, RUIJIN HOSPITAL, SHANGHAI, CHINA; ABUDUAINI, NAIJIPU, DEPARTMENT OF GENERAL SURGERY, RUIJIN HOSPITAL, SHANGHAI, CHINA; ZHANG,…	BIOMEDICINES	BIOMEDICINES	Immune checkpoint proteins have become recent research hotspots for their vital role in maintaining peripheral immune tolerance and suppressing immune response function in a wide range of tumors. Therefore, investigating the immunomodulatory functions of immune checkpoints and their therapeutic potential for clinical use is of paramount importance. The immune checkpoint blockade (ICB) is an impor…	Glycosylation and Its Role in Immune Checkpoint Proteins: From Molecular Mechanisms to Clinical Implications	glycosylation; immune checkpoint; immunotherapy; PD-L1; sialylation; siglecs		RUIJIN HOSPITAL;RUIJIN HOSPITAL;RUIJIN HOSPITAL;RUIJIN HOSPITAL;RUIJIN HOSPITAL;RUIJIN HOSPITAL;RUIJIN HOSPITAL;RUIJIN HOSPITAL	RUIJIN HOSPITAL;RUIJIN HOSPITAL;RUIJIN HOSPITAL;RUIJIN HOSPITAL;RUIJIN HOSPITAL;RUIJIN HOSPITAL;RUIJIN HOSPITAL;RUIJIN HOSPITAL
HONING;DY;LUITEN;RM;MATOS;TR	HONING, DIONNE Y. (59217001300); LUITEN, ROSALIE M. (6701376467); MATOS, TIAGO R. (57117494600)	59217001300; 6701376467; 57117494600	REGULATORY T CELL DYSFUNCTION IN AUTOIMMUNE DISEASES	2024	INTERNATIONAL JOURNAL OF MOLECULAR SCIENCES	25	13	7171			0	11	10.3390/ijms25137171	https://www.scopus.com/inward/record.uri?eid=2-s2.0-85198416532&doi=10.3390%2Fijms25137171&partnerID=40&md5=1cc62233b9130b9b494051550c2325b9	NETHERLANDS INSTITUTE FOR PIGMENT DISORDERS, AMSTERDAM, NETHERLANDS; CANCER CENTER AMSTERDAM, AMSTERDAM, NETHERLANDS; SANOFI, AMSTERDAM, NETHERLANDS	DEPARTMENT OF DERMATOLOGY, NETHERLANDS INSTITUTE FOR PIGMENT DISORDERS, AMSTERDAM, NETHERLANDS, CANCER CENTER AMSTERDAM, AMSTERDAM, NETHERLANDS;DEPARTMENT OF DERMATOLOGY, NETHERLANDS INSTITUTE FOR PIGMENT DISORDERS, AMSTERDAM, NETHERLANDS, CANCER CENTER AMSTERDAM, AMSTERDAM, NETHERLANDS;DEPARTMENT OF DERMATOLOGY, NETHERLANDS INSTITUTE FOR PIGMENT DISORDERS, AMSTERDAM, NETHERLANDS, SANOFI, AMSTERD…	REGULATORY T CELLS (TREGS), A SUPPRESSIVE SUBPOPULATION OF T CELLS, ARE POTENT MEDIATORS OF PERIPHERAL TOLERANCE, RESPONSIBLE FOR IMMUNE HOMEOSTASIS. MANY AUTOIMMUNE DISEASES EXHIBIT DISRUPTIONS IN TREG FUNCTION OR QUANTITY, RESULTING IN AN IMBALANCE BETWEEN PROTECTIVE AND PATHOGENIC IMMUNE CELLS. SELECTIVE EXPANSION OR MANIPULATION OF TREGS IS A PROMISING THERAPEUTIC APPROACH FOR AUTOIMMUNE DISE…	AUTOIMMUNE DISEASE; IMMUNOLOGY; REGULATORY T CELL	AUTOIMMUNE DISEASE; DIAGNOSIS; HOMEOSTASIS; HUMAN; IMMUNOCOMPETENT CELL; IMMUNOLOGICAL TOLERANCE; NONHUMAN; PATHOGENESIS; REGULATORY T LYMPHOCYTE; REVIEW; T CELL DYSFUNCTION; T LYMPHOCYTE; ANIMAL; IMMUNOLOGY; ANIMALS; AUTOIMMUNE DISEASES; HUMANS; T-LYMPHOCYTES, REGULATORY				SAKAGUCHI, SHIMON, REGULATORY T CELLS AND IMMUNE TOLERANCE, CELL, 133, 5, PP. 775-787, (2008); HORI, SHOHEI, CONTROL OF REGULATORY T CELL DEVELOPMENT BY THE TRANSCRIPTION FACTOR FOXP3, SCIENCE, 299, 5609, PP. 1057-1061, (2003); BENNETT, CRAIG L., THE IMMUNE DYSREGULATION, POLYENDOCRINOPATHY, ENTEROPATHY, X-LINKED SYNDROME (IPEX) IS CAUSED BY MUTATIONS OF FOXP3, NATURE GENETICS, 27, 1, PP. 20-21, …		MULTIDISCIPLINARY DIGITAL PUBLISHING INSTITUTE (MDPI)						14220067; 16616596			39000278	ENGLISH	REVIEW	FINAL	ALL OPEN ACCESS; GOLD OPEN ACCESS; GREEN ACCEPTED OPEN ACCESS; GREEN OPEN ACCESS	SCOPUS	2-S2.0-85198416532	HONING, DIONNE Y., DEPARTMENT OF DERMATOLOGY, NETHERLANDS INSTITUTE FOR PIGMENT DISORDERS, AMSTERDAM, NETHERLANDS, CANCER CENTER AMSTERDAM, AMSTERDAM, NETHERLANDS; LUITEN, ROSALIE M., DEPARTMENT OF DERMATOLOGY, NETHERLANDS INSTITUTE FOR PIGMENT DISORDERS, AMSTERDAM, NETHERLANDS, CANCER CENTER AMSTERDAM, AMSTERDAM, NETHERLANDS; MATOS, TIAGO R., DEPARTMENT OF DERMATOLOGY, NETHERLANDS INSTITUTE FOR …	INT. J. MOL. SCI.	INT. J. MOL. SCI.	Regulatory T cells (Tregs), a suppressive subpopulation of T cells, are potent mediators of peripheral tolerance, responsible for immune homeostasis. Many autoimmune diseases exhibit disruptions in Treg function or quantity, resulting in an imbalance between protective and pathogenic immune cells. Selective expansion or manipulation of Tregs is a promising therapeutic approach for autoimmune dise…	Regulatory T Cell Dysfunction in Autoimmune Diseases	autoimmune disease; immunology; regulatory T cell		NETHERLANDS INSTITUTE FOR PIGMENT DISORDERS;NETHERLANDS INSTITUTE FOR PIGMENT DISORDERS;NETHERLANDS INSTITUTE FOR PIGMENT DISORDERS	NETHERLANDS INSTITUTE FOR PIGMENT DISORDERS;NETHERLANDS INSTITUTE FOR PIGMENT DISORDERS;NETHERLANDS INSTITUTE FOR PIGMENT DISORDERS
GIRI;P;THAKOR;F;DWIVEDI;M	GIRI, PRASHANT S. (57214334226); THAKOR, FORAM (59126544200); DWIVEDI, MITESH KUMAR (24177781700)	57214334226; 59126544200; 24177781700	IMPLICATION OF REGULATORY T CELLS’ TELOMERE SHORTENING IN PATHOGENESIS OF GENERALIZED VITILIGO	2024	HUMAN IMMUNOLOGY	85	4	110812			0	3	10.1016/j.humimm.2024.110812	https://www.scopus.com/inward/record.uri?eid=2-s2.0-85193057613&doi=10.1016%2Fj.humimm.2024.110812&partnerID=40&md5=37bb68ce441912ff8d27012be2bac977	UKA TARSADIA UNIVERSITY, TARSADI, INDIA	FACULTY OF SCIENCE, UKA TARSADIA UNIVERSITY, TARSADI, INDIA; THAKOR, FORAM, FACULTY OF SCIENCE, UKA TARSADIA UNIVERSITY, TARSADI, INDIA; DWIVEDI, MITESH KUMAR, FACULTY OF SCIENCE, UKA TARSADIA UNIVERSITY, TARSADI, INDIA	GENERALIZED VITILIGO(GV) IS A SKIN DEPIGMENTING CONDITION DUE TO LOSS OF MELANOCYTES. REGULATORY T CELLS(TREGS), RESPONSIBLE FOR PERIPHERAL TOLERANCE, SHOW ALTERED NUMBERS AND FUNCTIONS IN GV PATIENTS, LIKELY INFLUENCED BY THE AGING PROCESS. THEREFORE, THE PRESENT STUDY WAS FOCUSED ON MEASURING THE RELATIVE TELOMERE LENGTH OF TREGS IN 96 GV PATIENTS AND 90 CONTROLS BY QPCR, ALONG WITH CORRELATION…	AGEING; GENERALIZED VITILIGO (GV); IN VITRO TREG SUPPRESSIVE CAPACITY; REGULATORY T CELLS (TREGS); RELATIVE TELOMERE LENGTH; TELOMERE SHORTENING	GENOMIC DNA; ADULT; AGING; ARTICLE; BRDU ASSAY; CD4+ T LYMPHOCYTE; CD8+ T LYMPHOCYTE; CELL PROLIFERATION; COMPARATIVE STUDY; CONTROLLED STUDY; CORRELATION ANALYSIS; DEPIGMENTATION; DISEASE ACTIVITY; DISEASE SEVERITY; ENZYME LINKED IMMUNOSORBENT ASSAY; FEMALE; HISTOCOMPATIBILITY; HUMAN; HUMAN CELL; IMMUNOLOGICAL TOLERANCE; IN VITRO STUDY; MAJOR CLINICAL STUDY; MALE; MELANOCYTE; ONSET AGE; PATHOGEN…			FUNDING TEXT 1: WE THANK SCIENCE & ENGINEERING RESEARCH BOARD, DEPARTMENT OF SCIENCE & TECHNOLOGY(SERB-DST), NEW DELHI, INDIA FOR PROVIDING THE RESEARCH GRANTS TO DR. MITESH DWIVEDI {ECR/2017/000858} AND {CRG/2021/002419}. PSG THANKS THE SERB-DST, NEW DELHI, FOR AWARDING SRF. PSG THANKS KNOWLEDGE CONSORTIUM OF GUJARAT, DEPARTMENT OF EDUCATION GOVERNMENT OF GUJARAT, FOR AWARDING SHODH (SCHEME OF D…	LE POOLE, ISABELLE CAROLINE, AUTOIMMUNE ETIOLOGY OF GENERALIZED VITILIGO, CURRENT DIRECTIONS IN AUTOIMMUNITY, 10, PP. 227-243, (2008); DWIVEDI, MITESH KUMAR, REGULATORY T CELLS IN VITILIGO: IMPLICATIONS FOR PATHOGENESIS AND THERAPEUTICS, AUTOIMMUNITY REVIEWS, 14, 1, PP. 49-56, (2015); SPRITZ, RICHARD A., RECENT PROGRESS IN THE GENETICS OF GENERALIZED VITILIGO, JOURNAL OF GENETICS AND GENOMICS, 38…		ELSEVIER INC.						01988859; 18791166		HUIMD	38755031	ENGLISH	ARTICLE	FINAL		SCOPUS	2-S2.0-85193057613	GIRI, PRASHANT S., FACULTY OF SCIENCE, UKA TARSADIA UNIVERSITY, TARSADI, INDIA; THAKOR, FORAM, FACULTY OF SCIENCE, UKA TARSADIA UNIVERSITY, TARSADI, INDIA; DWIVEDI, MITESH KUMAR, FACULTY OF SCIENCE, UKA TARSADIA UNIVERSITY, TARSADI, INDIA	HUM. IMMUNOL.	HUM. IMMUNOL.	Generalized vitiligo(GV) is a skin depigmenting condition due to loss of melanocytes. Regulatory T cells(Tregs), responsible for peripheral tolerance, show altered numbers and functions in GV patients, likely influenced by the aging process. Therefore, the present study was focused on measuring the relative telomere length of Tregs in 96 GV patients and 90 controls by qPCR, along with correlation…	Implication of regulatory T cells’ telomere shortening in pathogenesis of generalized vitiligo	Ageing; Generalized vitiligo (GV); In vitro Treg suppressive capacity; Regulatory T cells (Tregs); Relative telomere length; Telomere shortening		UKA TARSADIA UNIVERSITY;UKA TARSADIA UNIVERSITY;UKA TARSADIA UNIVERSITY	UKA TARSADIA UNIVERSITY;UKA TARSADIA UNIVERSITY;UKA TARSADIA UNIVERSITY
EKWE;AP;AU;R;ZHANG;P;MCENROE;BA;TAN;ML;SALDAN;A;HENDEN;AS;HUTCHINS;CJ;HENDERSON;A;MUDIE;K;KERR;K;FUERY;M;KENNEDY;GA;HILL;GR;TEY;S-K	EKWE, ADAEZE PRECIOUS (58956715300); AU, RAYMOND (57207831091); ZHANG, PING (55925504300); MCENROE, BENJAMIN A. (57218601454); TAN, MEILING (58956956800); SALDAN, ALDA (36176188600); HENDEN, ANDREA S. (56638016100); HUTCHINS, CHERYL J. (8058688000); HENDERSON, ASHLEIGH (58955965800); MUDIE, KARI (34880425000); KERR, KERI (58956956900); FUERY, MADONNA (58535336800); KENNEDY, GLEN ANDREW (572030312…	58956715300; 57207831091; 55925504300; 57218601454; 58956956800; 36176188600; 56638016100; 8058688000; 58955965800; 34880425000; 58956956900; 58535336800; 57203031248; 55586304200; 6508073225	CLINICAL GRADE MULTIPARAMETRIC CELL SORTING AND GENE-MARKING OF REGULATORY T CELLS	2024	CYTOTHERAPY	26	7		719	728	0	2	10.1016/j.jcyt.2024.02.023	https://www.scopus.com/inward/record.uri?eid=2-s2.0-85188684015&doi=10.1016%2Fj.jcyt.2024.02.023&partnerID=40&md5=338ee7047355c8534bda12c4f165ce6d	QIMR BERGHOFER MEDICAL RESEARCH INSTITUTE, BRISBANE, AUSTRALIA; QUEENSLAND UNIVERSITY OF TECHNOLOGY, BRISBANE, AUSTRALIA; FRED HUTCHINSON CANCER CENTER, SEATTLE, UNITED STATES; ROYAL BRISBANE AND WOMEN'S HOSPITAL, BRISBANE, AUSTRALIA; FACULTY OF MEDICINE, BRISBANE, AUSTRALIA	EKWE, ADAEZE PRECIOUS, TRANSLATIONAL CANCER IMMUNOTHERAPY LABORATORY, QIMR BERGHOFER MEDICAL RESEARCH INSTITUTE, BRISBANE, AUSTRALIA, SCHOOL OF BIOMEDICAL SCIENCES, QUEENSLAND UNIVERSITY OF TECHNOLOGY, BRISBANE, AUSTRALIA; AU, RAYMOND, TRANSLATIONAL CANCER IMMUNOTHERAPY LABORATORY, QIMR BERGHOFER MEDICAL RESEARCH INSTITUTE, BRISBANE, AUSTRALIA; ZHANG, PING, TRANSLATIONAL CANCER IMMUNOTHERAPY LABO…	BACKGROUND AIMS: REGULATORY T CELLS (TREGS) ARE THE MAIN MEDIATORS OF PERIPHERAL TOLERANCE. TREG-DIRECTED THERAPY HAS SHOWN PROMISING RESULTS IN PRECLINICAL STUDIES OF DIVERSE IMMUNOPATHOLOGIES. AT PRESENT, THE CLINICAL APPLICABILITY OF ADOPTIVE TREG TRANSFER IS LIMITED BY DIFFICULTIES IN GENERATING TREGS AT SUFFICIENT CELL DOSE AND PURITY. METHODS: WE DEVELOPED A GOOD MANUFACTURING PRACTICE (GMP…	ADOPTIVE T CELL TRANSFER; GENE-MARKING; GOOD MANUFACTURING PRACTICE; MULTIPARAMETRIC CLOSED-SYSTEM FLUORESCENCE-ACTIVATED CELL SORTING; REGULATORY T CELLS; RETROVIRAL TRANSDUCTION	CYTOKINE; GAMMA INTERFERON; INTERLEUKIN 17; INTERLEUKIN 2 RECEPTOR ALPHA; RETROVIRUS VECTOR; TRANSCRIPTION FACTOR FOXP3; FORKHEAD TRANSCRIPTION FACTOR; FOXP3 PROTEIN, HUMAN; ARTICLE; CELL FATE; CELL FUNCTION; CELL SELECTION; CELL TRACKING; CELL TRANSFER; CONTROLLED STUDY; CYTOKINE RELEASE; DNA DEMETHYLATION; FEASIBILITY STUDY; FLUORESCENCE ACTIVATED CELL SORTING; GENE EXPRESSION LEVEL; GENETIC TR…		GAMMA INTERFERON, 82115-62-6; FORKHEAD TRANSCRIPTION FACTORS; FOXP3 PROTEIN, HUMAN	THIS RESEARCH PROJECT WAS SUPPORTED BY AN AUSTRALIAN NATIONAL HEALTH AND MEDICAL RESEARCH COUNCIL (NHMRC) PROJECT GRANT (GNT 1163111 ) AND RECEIVED IN-KIND (REAGENT) SUPPORT FROM MILTENYI BIOTEC, GERMANY. A.P.E WAS SUPPORTED BY A QUEENSLAND UNIVERSITY OF TECHNOLOGY (QUT) POSTGRADUATE RESEARCH SCHOLARSHIP . MILTENYI BIOTEC PROVIDED TECHNICAL ADVICE ON OPTIMIZATION OF FACS-SORTING IN RETURN FOR RAW…	SAKAGUCHI, SHIMON, IMMUNOLOGIC SELF-TOLERANCE MAINTAINED BY ACTIVATED T CELLS EXPRESSING IL-2 RECEPTOR Α-CHAINS (CD25): BREAKDOWN OF A SINGLE MECHANISM OF SELF-TOLERANCE CAUSES VARIOUS AUTOIMMUNE DISEASES, JOURNAL OF IMMUNOLOGY, 155, 3, PP. 1151-1164, (1995); ISSA, FADI G., EX VIVO-EXPANDED HUMAN REGULATORY T CELLS PREVENT THE REJECTION OF SKIN ALLOGRAFTS IN A HUMANIZED MOUSE MODEL, TRANSPLANTATI…		ELSEVIER B.V.						14772566; 14653249		CYTRF	38530690	ENGLISH	ARTICLE	FINAL		SCOPUS	2-S2.0-85188684015	EKWE, ADAEZE PRECIOUS, TRANSLATIONAL CANCER IMMUNOTHERAPY LABORATORY, QIMR BERGHOFER MEDICAL RESEARCH INSTITUTE, BRISBANE, AUSTRALIA, SCHOOL OF BIOMEDICAL SCIENCES, QUEENSLAND UNIVERSITY OF TECHNOLOGY, BRISBANE, AUSTRALIA; AU, RAYMOND, TRANSLATIONAL CANCER IMMUNOTHERAPY LABORATORY, QIMR BERGHOFER MEDICAL RESEARCH INSTITUTE, BRISBANE, AUSTRALIA; ZHANG, PING, TRANSLATIONAL CANCER IMMUNOTHERAPY LABO…	CYTOTHERAPY	CYTOTHERAPY	Background aims: Regulatory T cells (Tregs) are the main mediators of peripheral tolerance. Treg-directed therapy has shown promising results in preclinical studies of diverse immunopathologies. At present, the clinical applicability of adoptive Treg transfer is limited by difficulties in generating Tregs at sufficient cell dose and purity. Methods: We developed a Good Manufacturing Practice (GMP…	Clinical grade multiparametric cell sorting and gene-marking of regulatory T cells	adoptive T cell transfer; gene-marking; good manufacturing practice; multiparametric closed-system fluorescence-activated cell sorting; regulatory T cells; retroviral transduction		QUEENSLAND UNIVERSITY OF TECHNOLOGY;QIMR BERGHOFER MEDICAL RESEARCH INSTITUTE;QIMR BERGHOFER MEDICAL RESEARCH INSTITUTE;QIMR BERGHOFER MEDICAL RESEARCH INSTITUTE;QIMR BERGHOFER MEDICAL RESEARCH INSTITUTE;QIMR BERGHOFER MEDICAL RESEARCH INSTITUTE;QIMR BERGHOFER MEDICAL RESEARCH INSTITUTE;ROYAL BRISBANE AND WOMEN'S HOSPITAL;ROYAL BRISBANE AND WOMEN'S HOSPITAL;ROYAL BRISBANE AND WOMEN'S HOSPITAL;ROY…	QUEENSLAND UNIVERSITY OF TECHNOLOGY;QIMR BERGHOFER MEDICAL RESEARCH INSTITUTE;QIMR BERGHOFER MEDICAL RESEARCH INSTITUTE;QIMR BERGHOFER MEDICAL RESEARCH INSTITUTE;QIMR BERGHOFER MEDICAL RESEARCH INSTITUTE;QIMR BERGHOFER MEDICAL RESEARCH INSTITUTE;QIMR BERGHOFER MEDICAL RESEARCH INSTITUTE;ROYAL BRISBANE AND WOMEN'S HOSPITAL;ROYAL BRISBANE AND WOMEN'S HOSPITAL;ROYAL BRISBANE AND WOMEN'S HOSPITAL;ROY…
VAN DER BYL;W;NÜSSING;S;PETERS;TJ;AHN;A;LI;H;LEDERGOR;G;DAVID;E;KOH;AS;WAGLE;MV;DEGUIT;CDT;DE MENEZES;MN;TRAVERS;A;SAMPURNO;S;RAMSBOTTOM;KM;LI;R;KALLIES;A;BEAVIS;PA;JUNGMANN;R;BASTINGS;MMC;BELZ;GT;GOEL;S;TRAPANI;JA;CRABTREE;GR;CHANG;HY;AMIT;I;GOODNOW;CC;LUCIANI;F;PARISH;IA	VAN DER BYL, WILLEM (57210712413); NÜSSING, SIMONE (57192913861); PETERS, TIMOTHY J. (56625506900); AHN, ANTONIO (54398156600); LI, HANJIE (57194116533); LEDERGOR, GUY (56372394500); DAVID, EYAL (56304727800); KOH, ANDREW S. (7006795283); WAGLE, MAYURA V. (57188553842); DEGUIT, CHRISTIAN DEO (57194712110); DE MENEZES, MARIA NOGUEIRA (36666062600); TRAVERS, AVRAHAM (57208014713); SAMPURNO, SHIENNY…	57210712413; 57192913861; 56625506900; 54398156600; 57194116533; 56372394500; 56304727800; 7006795283; 57188553842; 57194712110; 36666062600; 57208014713; 36996626900; 55981607000; 57199864458; 6603640059; 37030454600; 16178153100; 25621224600; 7102682937; 7101999041; 7005668641; 7101694789; 7407523052; 6506649013; 7005003390; 14050582300; 8736056000	THE CD8+ T CELL TOLERANCE CHECKPOINT TRIGGERS A DISTINCT DIFFERENTIATION STATE DEFINED BY PROTEIN TRANSLATION DEFECTS	2024	IMMUNITY	57	6		1324	1344.E8	0	8	10.1016/j.immuni.2024.04.026	https://www.scopus.com/inward/record.uri?eid=2-s2.0-85195181472&doi=10.1016%2Fj.immuni.2024.04.026&partnerID=40&md5=84a5b6ff0c0d1790c633ae242bf93a4e	THE KIRBY INSTITUTE, KENSINGTON, AUSTRALIA; UNSW MEDICINE, KENSINGTON, AUSTRALIA; PETER MACCALLUM CANCER CENTRE, MELBOURNE, AUSTRALIA; UNIVERSITY OF MELBOURNE, MELBOURNE, AUSTRALIA; GARVAN INSTITUTE OF MEDICAL RESEARCH, SYDNEY, AUSTRALIA; UNSW SYDNEY, SYDNEY, AUSTRALIA; WEIZMANN INSTITUTE OF SCIENCE ISRAEL, REHOVOT, ISRAEL; DEPARTMENT OF PATHOLOGY, THE UNIVERSITY OF CHICAGO, CHICAGO, UNITED STATE…	VAN DER BYL, WILLEM, THE KIRBY INSTITUTE, KENSINGTON, AUSTRALIA, UNSW MEDICINE, KENSINGTON, AUSTRALIA; NÜSSING, SIMONE, CANCER IMMUNOLOGY PROGRAM, PETER MACCALLUM CANCER CENTRE, MELBOURNE, AUSTRALIA, UNIVERSITY OF MELBOURNE, MELBOURNE, AUSTRALIA;GARVAN INSTITUTE OF MEDICAL RESEARCH, SYDNEY, AUSTRALIA, UNSW SYDNEY, SYDNEY, AUSTRALIA; AHN, ANTONIO, CANCER IMMUNOLOGY PROGRAM, PETER MACCALLUM CANCER …	PERIPHERAL CD8+ T CELL TOLERANCE IS A CHECKPOINT IN BOTH AUTOIMMUNE DISEASE AND ANTI-CANCER IMMUNITY. DESPITE ITS IMPORTANCE, THE RELATIONSHIP BETWEEN TOLERANCE-INDUCED STATES AND OTHER CD8+ T CELL DIFFERENTIATION STATES REMAINS UNCLEAR. USING FLOW CYTOMETRIC PHENOTYPING, SINGLE-CELL RNA SEQUENCING (SCRNA-SEQ), AND CHROMATIN ACCESSIBILITY PROFILING, WE DEMONSTRATED THAT IN VIVO PERIPHERAL TOLERAN…	AUTOIMMUNITY; CANCER; CD8+ T CELL; DIFFERENTIATION; DYSFUNCTION; EFFECTOR T CELL; EXHAUSTION; IMMUNOTHERAPY; STEM-LIKE T CELL; TOLERANCE	CD5 ANTIGEN; CD8 ANTIGEN; INTERFERON REGULATORY FACTOR 4; INTERLEUKIN 2; INTERLEUKIN 7; LEUKOSIALIN; LYMPHOCYTE FUNCTION ASSOCIATED ANTIGEN 1; T LYMPHOCYTE RECEPTOR; TUMOR NECROSIS FACTOR; AUTOANTIGEN; LYMPHOCYTE ANTIGEN RECEPTOR; ANIMAL EXPERIMENT; ANTIGEN RECOGNITION; ARTICLE; CD8+ T LYMPHOCYTE; CELL DIFFERENTIATION; CELL DIVISION; COMPARATIVE STUDY; CONTROLLED STUDY; CYTOKINE PRODUCTION; EFFEC…		INTERLEUKIN 2, 85898-30-2; LEUKOSIALIN, 123897-54-1; AUTOANTIGENS; RECEPTORS, ANTIGEN, T-CELL	FUNDING TEXT 1: WE THANK THE PETER MACCALLUM CANCER CENTRE FLOW CYTOMETRY, MOLECULAR GENOMICS, AND MOUSE GENOTYPING LABORATORY CORE FACILITIES. THIS WORK WAS FUNDED BY THE AUSTRALIAN CANCER RESEARCH FOUNDATION (FOR THE PETER MAC FLOW CYTOMETRY AND MOLECULAR GENOMICS FACILITIES) AND BY HUMAN FRONTIER SCIENCE PROGRAM YOUNG INVESTIGATORS GRANT RGY0065/2018 (I.A.P., M.M.C.B., AND R.J.), VOLKSWAGENSTI…	ELTANBOULY, MOHAMED A., RETHINKING PERIPHERAL T CELL TOLERANCE: CHECKPOINTS ACROSS A T CELL’S JOURNEY, NATURE REVIEWS IMMUNOLOGY, 21, 4, PP. 257-267, (2021); NÜSSING, SIMONE, REVISITING T CELL TOLERANCE AS A CHECKPOINT TARGET FOR CANCER IMMUNOTHERAPY, FRONTIERS IN IMMUNOLOGY, 11, (2020); HERNÁNDEZ, JAVIER, PHENOTYPIC AND FUNCTIONAL ANALYSIS OF CD8+ T CELLS UNDERGOING PERIPHERAL DELETION IN RESPON…		CELL PRESS						10974180; 10747613		IUNIE	38776918	ENGLISH	ARTICLE	FINAL	ALL OPEN ACCESS; GREEN ACCEPTED OPEN ACCESS; GREEN OPEN ACCESS	SCOPUS	2-S2.0-85195181472	VAN DER BYL, WILLEM, THE KIRBY INSTITUTE, KENSINGTON, AUSTRALIA, UNSW MEDICINE, KENSINGTON, AUSTRALIA; NÜSSING, SIMONE, CANCER IMMUNOLOGY PROGRAM, PETER MACCALLUM CANCER CENTRE, MELBOURNE, AUSTRALIA, UNIVERSITY OF MELBOURNE, MELBOURNE, AUSTRALIA; PETERS, TIMOTHY J., GARVAN INSTITUTE OF MEDICAL RESEARCH, SYDNEY, AUSTRALIA, UNSW SYDNEY, SYDNEY, AUSTRALIA; AHN, ANTONIO, CANCER IMMUNOLOGY PROGRAM, PE…	IMMUNITY	IMMUNITY	Peripheral CD8+ T cell tolerance is a checkpoint in both autoimmune disease and anti-cancer immunity. Despite its importance, the relationship between tolerance-induced states and other CD8+ T cell differentiation states remains unclear. Using flow cytometric phenotyping, single-cell RNA sequencing (scRNA-seq), and chromatin accessibility profiling, we demonstrated that in vivo peripheral toleran…	The CD8+ T cell tolerance checkpoint triggers a distinct differentiation state defined by protein translation defects	autoimmunity; cancer; CD8+ T cell; differentiation; dysfunction; effector T cell; exhaustion; immunotherapy; stem-like T cell; tolerance		THE KIRBY INSTITUTE;UNIVERSITY OF MELBOURNE;GARVAN INSTITUTE OF MEDICAL RESEARCH;UNIVERSITY OF MELBOURNE;WEIZMANN INSTITUTE OF SCIENCE ISRAEL;WEIZMANN INSTITUTE OF SCIENCE ISRAEL;WEIZMANN INSTITUTE OF SCIENCE ISRAEL;THE UNIVERSITY OF CHICAGO;THE JOHN CURTIN SCHOOL OF MEDICAL RESEARCH;PETER MACCALLUM CANCER CENTRE;UNIVERSITY OF MELBOURNE;PETER MACCALLUM CANCER CENTRE;PETER MACCALLUM CANCER CENTRE;…	THE KIRBY INSTITUTE;UNIVERSITY OF MELBOURNE;GARVAN INSTITUTE OF MEDICAL RESEARCH;UNIVERSITY OF MELBOURNE;WEIZMANN INSTITUTE OF SCIENCE ISRAEL;WEIZMANN INSTITUTE OF SCIENCE ISRAEL;WEIZMANN INSTITUTE OF SCIENCE ISRAEL;THE UNIVERSITY OF CHICAGO;THE JOHN CURTIN SCHOOL OF MEDICAL RESEARCH;PETER MACCALLUM CANCER CENTRE;UNIVERSITY OF MELBOURNE;PETER MACCALLUM CANCER CENTRE;PETER MACCALLUM CANCER CENTRE;…
LOFFREDO;LF;SAVAGE;TM;RINGHAM;OR;ARPAIA;N	LOFFREDO, LUCAS F. (59789734000); SAVAGE, THOMAS M. (56646057100); RINGHAM, OLIVIA R. (57211773496); ARPAIA, NICHOLAS (41760921800)	59789734000; 56646057100; 57211773496; 41760921800	TREG–TISSUE CELL INTERACTIONS IN REPAIR AND REGENERATION	2024	JOURNAL OF EXPERIMENTAL MEDICINE	221	6	E20231244			0	15	10.1084/jem.20231244	https://www.scopus.com/inward/record.uri?eid=2-s2.0-85191446198&doi=10.1084%2Fjem.20231244&partnerID=40&md5=386c80f9d2a7336addad1708fb40dae6	COLUMBIA UNIVERSITY, NEW YORK, UNITED STATES; COLUMBIA UNIVERSITY, NEW YORK, UNITED STATES	DEPARTMENT OF MICROBIOLOGY AND IMMUNOLOGY, COLUMBIA UNIVERSITY, NEW YORK, UNITED STATES;DEPARTMENT OF MICROBIOLOGY AND IMMUNOLOGY, COLUMBIA UNIVERSITY, NEW YORK, UNITED STATES;DEPARTMENT OF MICROBIOLOGY AND IMMUNOLOGY, COLUMBIA UNIVERSITY, NEW YORK, UNITED STATES; ARPAIA, NICHOLAS, DEPARTMENT OF MICROBIOLOGY AND IMMUNOLOGY, COLUMBIA UNIVERSITY, NEW YORK, UNITED STATES, COLUMBIA UNIVERSITY, NEW YO…	REGULATORY T (TREG) CELLS ARE CLASSICALLY KNOWN FOR THEIR CRITICAL IMMUNOSUPPRESSIVE FUNCTIONS THAT SUPPORT PERIPHERAL TOLERANCE. MORE RECENT WORK HAS DEMONSTRATED THAT TREG CELLS PRODUCE PRO-REPAIR MEDIATORS INDEPENDENT OF THEIR IMMUNOSUPPRESSIVE FUNCTION, A PROCESS THAT IS CRITICAL TO REPAIR AND REGENERATION IN RESPONSE TO NUMEROUS TISSUE INSULTS. THESE FACTORS ACT ON RESIDENT PARENCHYMAL AND S…		CELL INTERACTION; DRUG ADMINISTRATION; HUMAN; IMMUNOCOMPETENT CELL; IMMUNOLOGICAL TOLERANCE; IMMUNOSUPPRESSIVE TREATMENT; NONHUMAN; PARENCHYMA; REGULATORY T LYMPHOCYTE; REVIEW; TISSUE REPAIR; ANIMAL; CELL COMMUNICATION; FIBROSIS; IMMUNOLOGY; NEOPLASM; PATHOLOGY; PHYSIOLOGY; REGENERATION; WOUND HEALING; ANIMALS; CELL COMMUNICATION; FIBROSIS; HUMANS; NEOPLASMS; REGENERATION; T-LYMPHOCYTES, REGULATO…			THE AUTHORS\U2019 WORK IS SUPPORTED BY GRANTS FROM THE NATIONAL HEART, LUNG, AND BLOOD INSTITUTE (R01HL148718 TO N. ARPAIA), THE NATIONAL INSTITUTE OF ALLERGY AND INFECTIOUS DISEASES (R21AI149657 AND K22AI127847 TO N. ARPAIA; T32AI106711 TO O.R. RINGHAM), THE NATIONAL INSTITUTE OF GENERAL MEDICAL SCIENCES (T32GM007367 TO T.M. SAVAGE), AND THE SEARLE SCHOLARS PROGRAM (SSP-2017-2179 TO N. ARPAIA).	AIT-OUFELLA, HAFID, NATURAL REGULATORY T CELLS LIMIT ANGIOTENSIN II-INDUCED ANEURYSM FORMATION AND RUPTURE IN MICE, ARTERIOSCLEROSIS, THROMBOSIS, AND VASCULAR BIOLOGY, 33, 10, PP. 2374-2379, (2013); ALI, NIWA H., REGULATORY T CELLS IN SKIN FACILITATE EPITHELIAL STEM CELL DIFFERENTIATION, CELL, 169, 6, PP. 1119-1129.E11, (2017); ARPAIA, NICHOLAS, A DISTINCT FUNCTION OF REGULATORY T CELLS IN TISSUE…		ROCKEFELLER UNIVERSITY PRESS						00221007; 15409538		JEMEA	38668758	ENGLISH	REVIEW	FINAL	ALL OPEN ACCESS; GREEN FINAL OPEN ACCESS; GREEN OPEN ACCESS; HYBRID GOLD OPEN ACCESS	SCOPUS	2-S2.0-85191446198	LOFFREDO, LUCAS F., DEPARTMENT OF MICROBIOLOGY AND IMMUNOLOGY, COLUMBIA UNIVERSITY, NEW YORK, UNITED STATES; SAVAGE, THOMAS M., DEPARTMENT OF MICROBIOLOGY AND IMMUNOLOGY, COLUMBIA UNIVERSITY, NEW YORK, UNITED STATES; RINGHAM, OLIVIA R., DEPARTMENT OF MICROBIOLOGY AND IMMUNOLOGY, COLUMBIA UNIVERSITY, NEW YORK, UNITED STATES; ARPAIA, NICHOLAS, DEPARTMENT OF MICROBIOLOGY AND IMMUNOLOGY, COLUMBIA UNI…	J. EXP. MED.	J. EXP. MED.	Regulatory T (Treg) cells are classically known for their critical immunosuppressive functions that support peripheral tolerance. More recent work has demonstrated that Treg cells produce pro-repair mediators independent of their immunosuppressive function, a process that is critical to repair and regeneration in response to numerous tissue insults. These factors act on resident parenchymal and s…	Treg–tissue cell interactions in repair and regeneration			COLUMBIA UNIVERSITY;COLUMBIA UNIVERSITY;COLUMBIA UNIVERSITY;COLUMBIA UNIVERSITY	COLUMBIA UNIVERSITY;COLUMBIA UNIVERSITY;COLUMBIA UNIVERSITY;COLUMBIA UNIVERSITY
PAPARODITIS;P;SHULMAN;Z	PAPARODITIS, PHILIPP CARL GEORG (55933339700); SHULMAN, ZIV (24528974100)	55933339700; 24528974100	THE TUMOR-DRIVEN ANTIBODY-MEDIATED IMMUNE RESPONSE IN CANCER	2024	CURRENT OPINION IN IMMUNOLOGY	88		102431			0	2	10.1016/j.coi.2024.102431	https://www.scopus.com/inward/record.uri?eid=2-s2.0-85195649603&doi=10.1016%2Fj.coi.2024.102431&partnerID=40&md5=1539fbed3e64fbb46c3032c4e90bb4af	WEIZMANN INSTITUTE OF SCIENCE ISRAEL, REHOVOT, ISRAEL	PAPARODITIS, PHILIPP CARL GEORG, DEPARTMENT OF SYSTEMS IMMUNOLOGY, WEIZMANN INSTITUTE OF SCIENCE ISRAEL, REHOVOT, ISRAEL; SHULMAN, ZIV, DEPARTMENT OF SYSTEMS IMMUNOLOGY, WEIZMANN INSTITUTE OF SCIENCE ISRAEL, REHOVOT, ISRAEL	IMMUNE CELLS IN THE TUMOR MICROENVIRONMENT PLAY A CRUCIAL ROLE IN CANCER PROGNOSIS AND RESPONSE TO IMMUNOTHERAPY. RECENT STUDIES HIGHLIGHT THE SIGNIFICANCE OF TUMOR-INFILTRATING B CELLS AND TERTIARY LYMPHOID STRUCTURES AS MARKERS OF FAVORABLE PROGNOSIS AND PATIENT-POSITIVE RESPONSE TO IMMUNE CHECKPOINT BLOCKERS IN SOME TYPES OF CANCER. ALTHOUGH THE PRESENCE OF GERMINAL CENTER B CELLS AND PLASMA C…		AUTOANTIBODY; TUMOR ANTIGEN; CANCER ANTIBODY; ANTIBODY AFFINITY; ANTIBODY DETECTION; B LYMPHOCYTE; CANCER IMMUNOTHERAPY; CELL MATURATION; DISEASE ASSOCIATION; GERMINAL CENTER; HUMAN; IMMUNE RESPONSE; MALIGNANT NEOPLASM; REVIEW; ANIMAL; IMMUNOLOGY; IMMUNOTHERAPY; METABOLISM; NEOPLASM; PROCEDURES; THERAPY; TUMOR ASSOCIATED LEUKOCYTE; TUMOR MICROENVIRONMENT; ANIMALS; ANTIBODIES, NEOPLASM; ANTIGENS, …		ANTIBODIES, NEOPLASM; ANTIGENS, NEOPLASM	FUNDING TEXT 1: STUDIES ON CANCER BY Z.S. ARE SUPPORTED BY THE WEIZMANN\U2013MOROSS INTEGRATED CANCER CENTER (MICC), ISRAEL SCIENCE FOUNDATION (ISF, GRANT NO. 1272/23), ISRAEL CANCER RESEARCH FOUNDATION (ICRF)\U2013THE BEVERLEY LIBRACH ABSHEZ INITIATIVE FOR OVARIAN AND FEMALE REPRODUCTIVE SYSTEM CANCER.THE AUTHORS ACKNOWLEDGE FINANCIAL SUPPORT FROM THE SWISS NATIONAL SCIENCE FOUNDATION (SNSF) THR…	GAJEWSKI, THOMAS F., INNATE AND ADAPTIVE IMMUNE CELLS IN THE TUMOR MICROENVIRONMENT, NATURE IMMUNOLOGY, 14, 10, PP. 1014-1022, (2013); CHEN, DANIEL S., ONCOLOGY MEETS IMMUNOLOGY: THE CANCER-IMMUNITY CYCLE, IMMUNITY, 39, 1, PP. 1-10, (2013); SHARONOV, GEORGE VLADIMIROVICH, B CELLS, PLASMA CELLS AND ANTIBODY REPERTOIRES IN THE TUMOUR MICROENVIRONMENT, NATURE REVIEWS IMMUNOLOGY, 20, 5, PP. 294-307, …		ELSEVIER LTD						18790372; 09527915		COPIE	38866666	ENGLISH	REVIEW	FINAL		SCOPUS	2-S2.0-85195649603	PAPARODITIS, PHILIPP CARL GEORG, DEPARTMENT OF SYSTEMS IMMUNOLOGY, WEIZMANN INSTITUTE OF SCIENCE ISRAEL, REHOVOT, ISRAEL; SHULMAN, ZIV, DEPARTMENT OF SYSTEMS IMMUNOLOGY, WEIZMANN INSTITUTE OF SCIENCE ISRAEL, REHOVOT, ISRAEL	CURR. OPIN. IMMUNOL.	CURR. OPIN. IMMUNOL.	Immune cells in the tumor microenvironment play a crucial role in cancer prognosis and response to immunotherapy. Recent studies highlight the significance of tumor-infiltrating B cells and tertiary lymphoid structures as markers of favorable prognosis and patient-positive response to immune checkpoint blockers in some types of cancer. Although the presence of germinal center B cells and plasma c…	The tumor-driven antibody-mediated immune response in cancer			WEIZMANN INSTITUTE OF SCIENCE ISRAEL;WEIZMANN INSTITUTE OF SCIENCE ISRAEL	WEIZMANN INSTITUTE OF SCIENCE ISRAEL;WEIZMANN INSTITUTE OF SCIENCE ISRAEL
ZOU;M;PEZOLDT;J;MOHR;J;PHILIPSEN;L;LEUFGEN;A;CEROVIC;V;WIECHERS;C;PILS;M;ORTIZ;D;HAO;L;YANG;J;BECKSTETTE;M;DUPONT;A;HORNEF;M;DERSCH;P;STROWIG;T;MÜLLER;AJ;RAILA;J;HUEHN;J	ZOU, MANGGE (57203985903); PEZOLDT, JOERN (55938623800); MOHR, JULIANE (55353513500); PHILIPSEN, LARS (16033381200); LEUFGEN, ANDREA (58080240700); CEROVIC, VUK (15041766600); WIECHERS, CAROLIN (57203986605); PILS, MARINA C. (35330416200); ORTIZ, DIEGO (58963771300); HAO, LIANXU (57219940881); YANG, JUHAO (57193854101); BECKSTETTE, MICHAEL (8885425600); DUPONT, ALINE (24528553100); HORNEF, MATHIA…	57203985903; 55938623800; 55353513500; 16033381200; 58080240700; 15041766600; 57203986605; 35330416200; 58963771300; 57219940881; 57193854101; 8885425600; 24528553100; 6701627958; 6701882734; 6506927062; 55321878600; 6701442829; 9240439200	EARLY-LIFE VITAMIN A TREATMENT RESCUES NEONATAL INFECTION-INDUCED DURABLY IMPAIRED TOLEROGENIC PROPERTIES OF CELIAC LYMPH NODES	2024	CELL REPORTS	43	5	114153			0	1	10.1016/j.celrep.2024.114153	https://www.scopus.com/inward/record.uri?eid=2-s2.0-85191309744&doi=10.1016%2Fj.celrep.2024.114153&partnerID=40&md5=1840f729b4d6d5629be11fc603025dc3	HELMHOLTZ CENTRE FOR INFECTION RESEARCH (HZI), BRAUNSCHWEIG, GERMANY; ÉCOLE POLYTECHNIQUE FÉDÉRALE DE LAUSANNE, LAUSANNE, SWITZERLAND; MEDIZINISCHE FAKULTÄT UND UNIKLINIKUM MAGDEBURG, MAGDEBURG, GERMANY; MEDIZINISCHE FAKULTÄT UND UNIKLINIKUM MAGDEBURG, MAGDEBURG, GERMANY; RHEINISCH-WESTFÄLISCHE TECHNISCHE HOCHSCHULE AACHEN, AACHEN, GERMANY; HELMHOLTZ CENTRE FOR INFECTION RESEARCH (HZI), BRAUNSCHW…	ZOU, MANGGE, DEPARTMENT OF EXPERIMENTAL IMMUNOLOGY, HELMHOLTZ CENTRE FOR INFECTION RESEARCH (HZI), BRAUNSCHWEIG, GERMANY; PEZOLDT, JOERN, DEPARTMENT OF EXPERIMENTAL IMMUNOLOGY, HELMHOLTZ CENTRE FOR INFECTION RESEARCH (HZI), BRAUNSCHWEIG, GERMANY, LABORATORY OF SYSTEMS BIOLOGY AND GENETICS, ÉCOLE POLYTECHNIQUE FÉDÉRALE DE LAUSANNE, LAUSANNE, SWITZERLAND; MOHR, JULIANE, INSTITUTE OF MOLECULAR AND C…	GUT-DRAINING MESENTERIC AND CELIAC LYMPH NODES (MLNS AND CELLNS) CRITICALLY CONTRIBUTE TO PERIPHERAL TOLERANCE TOWARD FOOD AND MICROBIAL ANTIGENS BY SUPPORTING THE DE NOVO INDUCTION OF REGULATORY T CELLS (TREGS). THESE TOLEROGENIC PROPERTIES OF MLNS AND CELLNS ARE STABLY IMPRINTED WITHIN STROMAL CELLS (SCS) BY MICROBIAL SIGNALS AND VITAMIN A (VA), RESPECTIVELY. HERE, WE REPORT THAT A SINGLE, TRAN…	CP: IMMUNOLOGY; DENDRITIC CELLS; LONG-LASTING CONSEQUENCES; LYMPH NODE; NEONATAL GASTROINTESTINAL INFECTIONS; REGULATORY T CELLS; STROMAL CELLS; VITAMIN A	KETAMINE; RETINOL; XYLAZINE; ANIMAL EXPERIMENT; ANIMAL TISSUE; ANIMAL WELFARE; ARTICLE; BACTERIUM CULTURE; CELL PROLIFERATION; CELL SELECTION; COLONY FORMING UNIT; CONTROLLED STUDY; DIFFERENTIAL GENE EXPRESSION; ENZYME LINKED IMMUNOSORBENT ASSAY; FEMALE; FLOW CYTOMETRY; FLUORESCENCE ACTIVATED CELL SORTING; FLUORESCENCE MICROSCOPY; HIGH PERFORMANCE LIQUID CHROMATOGRAPHY; IMMUNIZATION; IMMUNOLOGICA…		KETAMINE, 1867-66-9, 6740-88-1, 81771-21-3; RETINOL, 68-26-8, 82445-97-4; XYLAZINE, 23076-35-9, 7361-61-7; VITAMIN A	FUNDING TEXT 1: WE THANK LOTHAR GR\U00F6BE AND MARIA H\U00F6XTER FOR CELL SORTING, THE HZI GENOME ANALYTICS FACILITY FOR NEXT-GENERATION SEQUENCING, ANDREA HURTIENNE FOR ASSISTANCE WITH HIGH-PERFORMANCE LIQUID CHROMATOGRAPHY ANALYSES, THE HZI CENTRAL ANIMAL FACILITY FOR SUPPORT IN HANDLING ANIMALS, FRIEDERIKE KRUSE AND MARIA EBEL FOR TECHNICAL ASSISTANCE, AND VARUN SASIDHARAN NAIR FOR CRITICAL RE…	WAGNER, CAMILLE, SPATIAL AND TEMPORAL KEY STEPS IN EARLY-LIFE INTESTINAL IMMUNE SYSTEM DEVELOPMENT AND EDUCATION, FEBS JOURNAL, 289, 16, PP. 4731-4757, (2022); DUPONT, ALINE, AGE-DEPENDENT SUSCEPTIBILITY TO ENTEROPATHOGENIC ESCHERICHIA COLI (EPEC) INFECTION IN MICE, PLOS PATHOGENS, 12, 5, (2016); PÄGELOW, DENNIS, THE OLFACTORY EPITHELIUM AS A PORT OF ENTRY IN NEONATAL NEUROLISTERIOSIS, NATURE COM…		ELSEVIER B.V.						22111247; 26391856			38687643	ENGLISH	ARTICLE	FINAL	ALL OPEN ACCESS; GOLD OPEN ACCESS; GREEN ACCEPTED OPEN ACCESS; GREEN OPEN ACCESS	SCOPUS	2-S2.0-85191309744	ZOU, MANGGE, DEPARTMENT OF EXPERIMENTAL IMMUNOLOGY, HELMHOLTZ CENTRE FOR INFECTION RESEARCH (HZI), BRAUNSCHWEIG, GERMANY; PEZOLDT, JOERN, DEPARTMENT OF EXPERIMENTAL IMMUNOLOGY, HELMHOLTZ CENTRE FOR INFECTION RESEARCH (HZI), BRAUNSCHWEIG, GERMANY, LABORATORY OF SYSTEMS BIOLOGY AND GENETICS, ÉCOLE POLYTECHNIQUE FÉDÉRALE DE LAUSANNE, LAUSANNE, SWITZERLAND; MOHR, JULIANE, INSTITUTE OF MOLECULAR AND C…	CELL REPORTS	CELL REPORTS	Gut-draining mesenteric and celiac lymph nodes (mLNs and celLNs) critically contribute to peripheral tolerance toward food and microbial antigens by supporting the de novo induction of regulatory T cells (Tregs). These tolerogenic properties of mLNs and celLNs are stably imprinted within stromal cells (SCs) by microbial signals and vitamin A (VA), respectively. Here, we report that a single, tran…	Early-life vitamin A treatment rescues neonatal infection-induced durably impaired tolerogenic properties of celiac lymph nodes	CP: Immunology; dendritic cells; long-lasting consequences; lymph node; neonatal gastrointestinal infections; regulatory T cells; stromal cells; vitamin A		BRAUNSCHWEIG;BRAUNSCHWEIG;MEDIZINISCHE FAKULTÄT UND UNIKLINIKUM MAGDEBURG;MEDIZINISCHE FAKULTÄT UND UNIKLINIKUM MAGDEBURG;RHEINISCH-WESTFÄLISCHE TECHNISCHE HOCHSCHULE AACHEN;RHEINISCH-WESTFÄLISCHE TECHNISCHE HOCHSCHULE AACHEN;BRAUNSCHWEIG;BRAUNSCHWEIG;BRAUNSCHWEIG;BRAUNSCHWEIG;BRAUNSCHWEIG;BRAUNSCHWEIG;UNIVERSITY OF MÜNSTER;BRAUNSCHWEIG;MEDIZINISCHE FAKULTÄT UND UNIKLINIKUM MAGDEBURG;UNIVERSITÄT …	BRAUNSCHWEIG;BRAUNSCHWEIG;MEDIZINISCHE FAKULTÄT UND UNIKLINIKUM MAGDEBURG;MEDIZINISCHE FAKULTÄT UND UNIKLINIKUM MAGDEBURG;RHEINISCH-WESTFÄLISCHE TECHNISCHE HOCHSCHULE AACHEN;RHEINISCH-WESTFÄLISCHE TECHNISCHE HOCHSCHULE AACHEN;BRAUNSCHWEIG;BRAUNSCHWEIG;BRAUNSCHWEIG;BRAUNSCHWEIG;BRAUNSCHWEIG;BRAUNSCHWEIG;NOTREPORTED;NOTREPORTED;UNIVERSITY OF MÜNSTER;BRAUNSCHWEIG;MEDIZINISCHE FAKULTÄT UND UNIKLINIKU…
WIXLER;V;BOERGELING;Y;LEITE DANTAS;R;VARGA;G;LUDWIG;S	WIXLER, VIKTOR (6603036357); BOERGELING, YVONNE (36871706500); LEITE DANTAS, RAFAEL (57191578975); VARGA, GEORG (7101763127); LUDWIG, STEPHAN (7102479985)	6603036357; 36871706500; 57191578975; 7101763127; 7102479985	CONVERSION OF DENDRITIC CELLS INTO TOLEROGENIC OR INFLAMMATORY CELLS DEPENDS ON THE ACTIVATION THRESHOLD AND KINETICS OF THE MTOR SIGNALING PATHWAY	2024	CELL COMMUNICATION AND SIGNALING	22	1	281			0	3	10.1186/s12964-024-01655-1	https://www.scopus.com/inward/record.uri?eid=2-s2.0-85191656261&doi=10.1186%2Fs12964-024-01655-1&partnerID=40&md5=0e1cb8a3f4d8ec5523d04ed41e8a57f9	UNIVERSITY OF MÜNSTER, MUNSTER, GERMANY; UNIVERSITÄTSKLINIKUM MÜNSTER, MUNSTER, GERMANY; UNIVERSITY OF MÜNSTER, MUNSTER, GERMANY	WIXLER, VIKTOR, INSTITUTE FOR MOLECULAR VIROLOGY, UNIVERSITY OF MÜNSTER, MUNSTER, GERMANY; BOERGELING, YVONNE, INSTITUTE FOR MOLECULAR VIROLOGY, UNIVERSITY OF MÜNSTER, MUNSTER, GERMANY; LEITE DANTAS, RAFAEL, INSTITUTE FOR MOLECULAR VIROLOGY, UNIVERSITY OF MÜNSTER, MUNSTER, GERMANY, DEPARTMENT OF MENTAL HEALTH, UNIVERSITY OF MÜNSTER, MUNSTER, GERMANY; VARGA, GEORG, DEPARTMENT OF PEDIATRIC RHEUMATO…	BACKGROUND: RESTORING IMPAIRED PERIPHERAL IMMUNE TOLERANCE IS THE PRIMARY CHALLENGE IN TREATING AUTOIMMUNE DISEASES. OUR PREVIOUS RESEARCH DEMONSTRATED THE EFFECTIVENESS OF SMALL SPLEEN PEPTIDES (SSPS), A FRACTION OF LOW MOLECULAR WEIGHT PROTEINS, IN INHIBITING THE PROGRESSION OF PSORIATIC ARTHRITIS, EVEN IN THE PRESENCE OF HIGH LEVELS OF THE PROINFLAMMATORY CYTOKINE TNFΑ IN THE BLOODSTREAM. WHEN…	DENDRITIC CELLS; IMMUNOGENESIS; MTOR SIGNALING CASCADE; PERIPHERAL IMMUNE TOLERANCE; SMALL SPLEEN PEPTIDES; TOLEROGENESIS	ADENOSINE RECEPTOR; ADENOSINE RECEPTOR INHIBITOR; GLYCOGEN SYNTHASE KINASE 3BETA; HYDROXYMETHYLGLUTARYL COENZYME A REDUCTASE KINASE KINASE; IMMUNOGLOBULIN ENHANCER BINDING PROTEIN; INTERLEUKIN 10; INTERLEUKIN 4; JANUS KINASE 2; LIPOPOLYSACCHARIDE; MAMMALIAN TARGET OF RAPAMYCIN; MAMMALIAN TARGET OF RAPAMYCIN COMPLEX 1; MICROPEPTIDE; MITOGEN ACTIVATED PROTEIN KINASE 1; MITOGEN ACTIVATED PROTEIN KIN…		DOUBLECORTIN LIKE KINASE 1; GERMINAL CENTER KINASE; GLYCOGEN SYNTHASE KINASE 3ALPHA; GLYCOGEN SYNTHASE KINASE 3BETA; HYDROXYMETHYLGLUTARYL COENZYME A REDUCTASE KINASE KINASE; MAMMALIAN TARGET OF RAPAMYCIN COMPLEX 1; MAMMALIAN TARGET OF RAPAMYCIN COMPLEX 2; MITOGEN ACTIVATED PROTEIN KINASE 1, 137632-08-7; MITOGEN ACTIVATED PROTEIN KINASE 3, 137632-07-6; NIMA RELATED KINASE 1; ONCOGENE PROTEIN V AK…	THIS WORK WAS SUPPORTED BY THE INTERDISCIPLINARY CENTER OF CLINICAL RESEARCH (IZKF GRANT LUD2/013/21) OF THE MEDICAL FACULTY, UNIVERSITY OF MUENSTER AND THE DEUTSCHE FORSCHUNGSGEMEINSCHAFT (SFB 1009-B2) AND THE OPEN ACCESS PUBLICATION FUND OF THE UNIVERSITY OF MUENSTER.	LINKE, MONIKA, MTORC1 AND MTORC2 AS REGULATORS OF CELL METABOLISM IN IMMUNITY, FEBS LETTERS, 591, 19, PP. 3089-3103, (2017); NOUWEN, LONNEKE V., PATHOGENS MENTORING MACROPHAGES AND DENDRITIC CELLS: MANIPULATION OF MTOR AND CELLULAR METABOLISM TO PROMOTE IMMUNE ESCAPE, CELLS, 9, 1, (2020); SUKHBAATAR, NYAMDELGER, MTOR-MEDIATED REGULATION OF DENDRITIC CELL DIFFERENTIATION AND FUNCTION, TRENDS IN IM…		BIOMED CENTRAL LTD						1478811X			38773618	ENGLISH	ARTICLE	FINAL	ALL OPEN ACCESS; GOLD OPEN ACCESS; GREEN ACCEPTED OPEN ACCESS; GREEN OPEN ACCESS	SCOPUS	2-S2.0-85191656261	WIXLER, VIKTOR, INSTITUTE FOR MOLECULAR VIROLOGY, UNIVERSITY OF MÜNSTER, MUNSTER, GERMANY; BOERGELING, YVONNE, INSTITUTE FOR MOLECULAR VIROLOGY, UNIVERSITY OF MÜNSTER, MUNSTER, GERMANY; LEITE DANTAS, RAFAEL, INSTITUTE FOR MOLECULAR VIROLOGY, UNIVERSITY OF MÜNSTER, MUNSTER, GERMANY, DEPARTMENT OF MENTAL HEALTH, UNIVERSITY OF MÜNSTER, MUNSTER, GERMANY; VARGA, GEORG, DEPARTMENT OF PEDIATRIC RHEUMATO…	CELL COMMUN. SIGNAL.	CELL COMMUN. SIGNAL.	Background: Restoring impaired peripheral immune tolerance is the primary challenge in treating autoimmune diseases. Our previous research demonstrated the effectiveness of small spleen peptides (SSPs), a fraction of low molecular weight proteins, in inhibiting the progression of psoriatic arthritis, even in the presence of high levels of the proinflammatory cytokine TNFα in the bloodstream. When…	Conversion of dendritic cells into tolerogenic or inflammatory cells depends on the activation threshold and kinetics of the mTOR signaling pathway	Dendritic cells; Immunogenesis; mTOR signaling cascade; Peripheral immune tolerance; Small spleen peptides; Tolerogenesis		UNIVERSITY OF MÜNSTER;UNIVERSITY OF MÜNSTER;UNIVERSITY OF MÜNSTER;UNIVERSITÄTSKLINIKUM MÜNSTER;UNIVERSITY OF MÜNSTER	UNIVERSITY OF MÜNSTER;UNIVERSITY OF MÜNSTER;UNIVERSITY OF MÜNSTER;UNIVERSITÄTSKLINIKUM MÜNSTER;UNIVERSITY OF MÜNSTER
SU;Q-Y;LI;H-C;JIANG;X-J;JIANG;Z-Q;ZHANG;Y;ZHANG;H-Y;ZHANG;S-X	SU, QINYI (57841788000); LI, HUANCHENG (58953951300); JIANG, XIAOJING (58003574700); JIANG, ZHONGQING (58953293300); ZHANG, YAN (57942739700); ZHANG, HEYI (58097437200); ZHANG, S. X. (56278352600)	57841788000; 58953951300; 58003574700; 58953293300; 57942739700; 58097437200; 56278352600	EXPLORING THE THERAPEUTIC POTENTIAL OF REGULATORY T CELL IN RHEUMATOID ARTHRITIS: INSIGHTS INTO SUBSETS, MARKERS, AND SIGNALING PATHWAYS	2024	BIOMEDICINE AND PHARMACOTHERAPY	174		116440			0	9	10.1016/j.biopha.2024.116440	https://www.scopus.com/inward/record.uri?eid=2-s2.0-85188531440&doi=10.1016%2Fj.biopha.2024.116440&partnerID=40&md5=9d1882e85ceccc54ccbc71d1b5b66e53	SHANXI MEDICAL UNIVERSITY, TAIYUAN, CHINA; SHANXI PROVINCIAL KEY LABORATORY OF RHEUMATISM IMMUNE MICROECOLOGY, TAIYUAN, CHINA; SHANXI MEDICAL UNIVERSITY, TAIYUAN, CHINA	SU, QINYI, DEPARTMENT OF RHEUMATOLOGY, SHANXI MEDICAL UNIVERSITY, TAIYUAN, CHINA, SHANXI PROVINCIAL KEY LABORATORY OF RHEUMATISM IMMUNE MICROECOLOGY, TAIYUAN, CHINA, SHANXI MEDICAL UNIVERSITY, TAIYUAN, CHINA; LI, HUANCHENG, SHANXI PROVINCIAL KEY LABORATORY OF RHEUMATISM IMMUNE MICROECOLOGY, TAIYUAN, CHINA, SHANXI MEDICAL UNIVERSITY, TAIYUAN, CHINA; JIANG, XIAOJING, SHANXI PROVINCIAL KEY LABORATOR…	RHEUMATOID ARTHRITIS (RA) IS A COMPLEX AUTOIMMUNE INFLAMMATORY RHEUMATIC DISEASE CHARACTERIZED BY AN IMBALANCE BETWEEN IMMUNOLOGICAL REACTIVITY AND IMMUNE TOLERANCE. REGULATORY T CELLS (TREGS), WHICH PLAY A CRUCIAL ROLE IN CONTROLLING ONGOING AUTOIMMUNITY AND MAINTAINING PERIPHERAL TOLERANCE, HAVE SHOWN GREAT POTENTIAL FOR THE TREATMENT OF AUTOIMMUNE INFLAMMATORY RHEUMATIC DISEASES SUCH AS RA. TH…	IMMUNE REGULATION; REGULATORY T CELLS; RHEUMATOID ARTHRITIS; SIGNALING PATHWAY; TREG-BASED THERAPEUTICS	ABATACEPT; IGURATIMOD; IMMUNOGLOBULIN ENHANCER BINDING PROTEIN; MAMMALIAN TARGET OF RAPAMYCIN; METHOTREXATE; SIROLIMUS; TRANSFORMING GROWTH FACTOR BETA; BIOLOGICAL MARKER; CELL CONTACT; CELL LINEAGE; HISTONE ACETYLATION; HUMAN; IMMUNE DYSREGULATION; IMMUNOCOMPETENT CELL; IMMUNOLOGICAL TOLERANCE; IMMUNOREACTIVITY; JAK-STAT SIGNALING; MTOR SIGNALING; NF KB SIGNALING; NONHUMAN; REGULATORY T LYMPHOCY…		ABATACEPT, 332348-12-6; IGURATIMOD, 123663-49-0; METHOTREXATE, 15475-56-6, 59-05-2, 7413-34-5, 7532-09-4, 6745-93-3, 51865-79-3, 60388-53-6; SIROLIMUS, 53123-88-9; BIOMARKERS		FERREIRA, LEONARDO M.R., NEXT-GENERATION REGULATORY T CELL THERAPY, NATURE REVIEWS DRUG DISCOVERY, 18, 10, PP. 749-769, (2019); KIM, KYUNG-EUN, THE NOVEL SYNTHETIC PEPTIDE AESIS-1 EXERTS A PREVENTIVE EFFECT ON COLLAGEN-INDUCED ARTHRITIS MOUSE MODEL VIA STAT3 SUPPRESSION, INTERNATIONAL JOURNAL OF MOLECULAR SCIENCES, 21, 2, (2020); SILOŞI, ISABELA, SERUM BIOMARKERS FOR DISCRIMINATION BETWEEN HEPATI…		ELSEVIER MASSON S.R.L.						19506007; 07533322		BIPHE	38518605	ENGLISH	REVIEW	FINAL	ALL OPEN ACCESS; GOLD OPEN ACCESS	SCOPUS	2-S2.0-85188531440	SU, QINYI, DEPARTMENT OF RHEUMATOLOGY, SHANXI MEDICAL UNIVERSITY, TAIYUAN, CHINA, SHANXI PROVINCIAL KEY LABORATORY OF RHEUMATISM IMMUNE MICROECOLOGY, TAIYUAN, CHINA, SHANXI MEDICAL UNIVERSITY, TAIYUAN, CHINA; LI, HUANCHENG, SHANXI PROVINCIAL KEY LABORATORY OF RHEUMATISM IMMUNE MICROECOLOGY, TAIYUAN, CHINA, SHANXI MEDICAL UNIVERSITY, TAIYUAN, CHINA; JIANG, XIAOJING, SHANXI PROVINCIAL KEY LABORATOR…	BIOMED. PHARMACOTHER.	BIOMED. PHARMACOTHER.	Rheumatoid arthritis (RA) is a complex autoimmune inflammatory rheumatic disease characterized by an imbalance between immunological reactivity and immune tolerance. Regulatory T cells (Tregs), which play a crucial role in controlling ongoing autoimmunity and maintaining peripheral tolerance, have shown great potential for the treatment of autoimmune inflammatory rheumatic diseases such as RA. Th…	Exploring the therapeutic potential of regulatory T cell in rheumatoid arthritis: Insights into subsets, markers, and signaling pathways	Immune regulation; Regulatory T cells; Rheumatoid arthritis; Signaling pathway; Treg-based therapeutics		SHANXI MEDICAL UNIVERSITY;SHANXI MEDICAL UNIVERSITY;SHANXI MEDICAL UNIVERSITY;SHANXI MEDICAL UNIVERSITY;SHANXI MEDICAL UNIVERSITY;SHANXI MEDICAL UNIVERSITY;SHANXI MEDICAL UNIVERSITY	SHANXI MEDICAL UNIVERSITY;SHANXI MEDICAL UNIVERSITY;SHANXI MEDICAL UNIVERSITY;SHANXI MEDICAL UNIVERSITY;SHANXI MEDICAL UNIVERSITY;SHANXI MEDICAL UNIVERSITY;SHANXI MEDICAL UNIVERSITY
LI;A-G;CAI;A-H;LI;H-J;HUANG;Q-Y;TU;Y-S	LI, A. GUO (59461571100); CAI, AIHUA (59173186600); LI, HAOJIA (57369861900); HUANG, QIYING (59172993800); TU, YONGSHENG (13204888300)	59461571100; 59173186600; 57369861900; 59172993800; 13204888300	RESEARCH PROGRESS OF PD-L1 IN INFLAMMATORY LUNG DISEASES; PD-L1在肺部炎症性疾病中的研究进展	2024	ACTA PHYSIOLOGICA SINICA	76	2		346	352	0	0	10.13294/j.aps.2024.0013	https://www.scopus.com/inward/record.uri?eid=2-s2.0-85196014936&doi=10.13294%2Fj.aps.2024.0013&partnerID=40&md5=62b99eb0ff01519f9e1a6d33a669e559	GUANGZHOU MEDICAL UNIVERSITY, GUANGZHOU, CHINA; GUANGZHOU MEDICAL UNIVERSITY, GUANGZHOU, CHINA; GUANGZHOU MEDICAL UNIVERSITY, GUANGZHOU, CHINA; GUANGZHOU MEDICAL UNIVERSITY, GUANGZHOU, CHINA	LI, A. GUO, ; CAI, AIHUA, COLLEGE OF BASIC SCIENCES, GUANGZHOU MEDICAL UNIVERSITY, GUANGZHOU, CHINA, THE SECOND CLINICAL COLLEGE, GUANGZHOU MEDICAL UNIVERSITY, GUANGZHOU, CHINA; LI, HAOJIA, COLLEGE OF BASIC SCIENCES, GUANGZHOU MEDICAL UNIVERSITY, GUANGZHOU, CHINA, THE THIRD CLINICAL COLLEGE, GUANGZHOU MEDICAL UNIVERSITY, GUANGZHOU, CHINA; HUANG, QIYING, COLLEGE OF BASIC SCIENCES, GUANGZHOU MEDICA…	PROGRAMMED DEATH-LIGAND 1 (PD-L1) IS IMPORTANT IN MAINTAINING CENTRAL AND PERIPHERAL IMMUNE TOLERANCE IN NORMAL TISSUES, MEDIATING TUMOR IMMUNE ESCAPE AND KEEPING THE BALANCE BETWEEN ANTI- AND PRO-INFLAMMATORY RESPONSES. INFLAMMATION PLAYS AN IMPORTANT ROLE IN INFLAMMATORY LUNG DISEASES. THIS ARTICLE REVIEWS THE RESEARCH PROGRESS AND POTENTIAL CLINICAL VALUE OF PD-L1 IN INFLAMMATORY LUNG DISEASES…	ACUTE LUNG INJURY; ASTHMA; CHRONIC OBSTRUCTIVE PULMONARY DISEASE; IDIOPATHIC PULMONARY FIBROSIS; PROGRAMMED DEATH-LIGAND 1				FUNDING TEXT 1: THIS WORK WAS SUPPORTED BY 2023 GUANGDONG PROVINCIAL DEPARTMENT OF EDUCATION FEATURED INNOVATION PROJECTS FOR GENERAL HIGHER EDUCATION INSTITUTIONS IN GUANGDONG PROVINCE (NO. 2023KTSCX105), THE RESEARCH CAPACITY ENHANCEMENT PROJECT OF GUANGZHOU MEDICAL UNIVERSITY IN 2023, THE STUDENT INNOVATION CAPACITY ENHANCEMENT PROGRAM PROJECT OF GUANGZHOU MEDICAL UNIVERSITY IN 2022, THE SPECI…	LEE, JAE-WON, THE ROLE OF MACROPHAGES IN THE DEVELOPMENT OF ACUTE AND CHRONIC INFLAMMATORY LUNG DISEASES, CELLS, 10, 4, (2021); WANG, LINA, GINSENOSIDES: A POTENTIAL NATURAL MEDICINE TO PROTECT THE LUNGS FROM LUNG CANCER AND INFLAMMATORY LUNG DISEASE, FOOD AND FUNCTION, 14, 20, PP. 9137-9166, (2023); IMMUNOLOGY FOR MEDICAL STUDENTS, (2017); THOMAS, RONY, TH17/TREG IMBALANCE: IMPLICATIONS IN LUNG …		SCIENCE PRESS						03710874		SLHPA		CHINESE	REVIEW	FINAL		SCOPUS	2-S2.0-85196014936	LI, A. GUO, ; CAI, AIHUA, COLLEGE OF BASIC SCIENCES, GUANGZHOU MEDICAL UNIVERSITY, GUANGZHOU, CHINA, THE SECOND CLINICAL COLLEGE, GUANGZHOU MEDICAL UNIVERSITY, GUANGZHOU, CHINA; LI, HAOJIA, COLLEGE OF BASIC SCIENCES, GUANGZHOU MEDICAL UNIVERSITY, GUANGZHOU, CHINA, THE THIRD CLINICAL COLLEGE, GUANGZHOU MEDICAL UNIVERSITY, GUANGZHOU, CHINA; HUANG, QIYING, COLLEGE OF BASIC SCIENCES, GUANGZHOU MEDICA…	ACTA PHYSIOL. SIN.	ACTA PHYSIOL. SIN.	Programmed death-ligand 1 (PD-L1) is important in maintaining central and peripheral immune tolerance in normal tissues, mediating tumor immune escape and keeping the balance between anti- and pro-inflammatory responses. Inflammation plays an important role in inflammatory lung diseases. This article reviews the research progress and potential clinical value of PD-L1 in inflammatory lung diseases…	Research progress of PD-L1 in inflammatory lung diseases; PD-L1在肺部炎症性疾病中的研究进展	acute lung injury; asthma; chronic obstructive pulmonary disease; idiopathic pulmonary fibrosis; programmed death-ligand 1		GUANGZHOU MEDICAL UNIVERSITY;GUANGZHOU MEDICAL UNIVERSITY;GUANGZHOU MEDICAL UNIVERSITY;GUANGZHOU MEDICAL UNIVERSITY	NOTREPORTED;GUANGZHOU MEDICAL UNIVERSITY;GUANGZHOU MEDICAL UNIVERSITY;GUANGZHOU MEDICAL UNIVERSITY;GUANGZHOU MEDICAL UNIVERSITY
WIXLER;V;LEITE DANTAS;R;VARGA;G;BOERGELING;Y;LUDWIG;S	WIXLER, VIKTOR (6603036357); LEITE DANTAS, RAFAEL (57191578975); VARGA, GEORG (7101763127); BOERGELING, YVONNE (36871706500); LUDWIG, STEPHAN (7102479985)	6603036357; 57191578975; 7101763127; 36871706500; 7102479985	SMALL SPLEEN PEPTIDES (SSPS) SHAPE DENDRITIC CELL DIFFERENTIATION THROUGH MODULATION OF EXTRACELLULAR ATP SYNTHESIS PROFILE	2024	BIOMOLECULES	14	4	469			0	3	10.3390/biom14040469	https://www.scopus.com/inward/record.uri?eid=2-s2.0-85191332114&doi=10.3390%2Fbiom14040469&partnerID=40&md5=29d7cfea03f2e67b1645fb382d6a9322	UNIVERSITY OF MÜNSTER, MUNSTER, GERMANY; UNIVERSITÄTSKLINIKUM MÜNSTER, MUNSTER, GERMANY	WIXLER, VIKTOR, INSTITUTE FOR MOLECULAR VIROLOGY, UNIVERSITY OF MÜNSTER, MUNSTER, GERMANY; LEITE DANTAS, RAFAEL, INSTITUTE FOR MOLECULAR VIROLOGY, UNIVERSITY OF MÜNSTER, MUNSTER, GERMANY; VARGA, GEORG, DEPARTMENT OF PEDIATRIC RHEUMATOLOGY AND IMMUNOLOGY, UNIVERSITÄTSKLINIKUM MÜNSTER, MUNSTER, GERMANY; BOERGELING, YVONNE, INSTITUTE FOR MOLECULAR VIROLOGY, UNIVERSITY OF MÜNSTER, MUNSTER, GERMANY; L…	RESTORING PERIPHERAL IMMUNE TOLERANCE IS CRUCIAL FOR ADDRESSING AUTOIMMUNE DISEASES. AN ANCIENT MECHANISM IN MAINTAINING THE BALANCE BETWEEN INFLAMMATION AND TOLERANCE IS THE RATIO OF EXTRACELLULAR ATP (EXATP) AND ADENOSINE. OUR PREVIOUS RESEARCH DEMONSTRATED THE EFFECTIVENESS OF SMALL SPLEEN PEPTIDES (SSPS) IN INHIBITING PSORIATIC ARTHRITIS PROGRESSION, EVEN IN THE PRESENCE OF THE PRO-INFLAMMATO…	ADENOSINE; DENDRITIC CELLS; EXTRACELLULAR ATP; HUVECS; PERICYTES; PERIPHERAL IMMUNE TOLERANCE; SMALL SPLENIC PEPTIDES; TREG CELLS	ADENOSINE RECEPTOR; DOXYCYCLINE; FLUOROCHROME; INTERLEUKIN 10; INTERLEUKIN 4; LIPOPOLYSACCHARIDE; PARATHYMOSIN; PEPTIDE; SPLEEN PEPTIDE; T LYMPHOCYTE RECEPTOR; THYMOSIN; TUMOR NECROSIS FACTOR; UNCLASSIFIED DRUG; ADENOSINE TRIPHOSPHATE; THYMOSIN BETA(4); ANTIINFLAMMATORY ACTIVITY; ARTICLE; AUTOIMMUNE DISEASE; BONE MARROW CELL; CD4+ T LYMPHOCYTE; CD8+ T LYMPHOCYTE; CELL PROLIFERATION; CLINICAL ASSE…		DOXYCYCLINE, 10592-13-9, 17086-28-1, 564-25-0, 94088-85-4; FLUOROCHROME, 37332-03-9; PARATHYMOSIN, 95328-48-6; THYMOSIN, 61512-21-8; ADENOSINE TRIPHOSPHATE, 15237-44-2, 56-65-5, 987-65-5; ADENOSINE TRIPHOSPHATE; PEPTIDES; THYMOSIN; THYMOSIN BETA(4)	THIS WORK WAS SUPPORTED BY THE INTERDISCIPLINARY CENTER OF CLINICAL RESEARCH (IZKF GRANT LUD2/013/21) OF THE MEDICAL FACULTY, UNIVERSITY OF MUENSTER, AND THE DEUTSCHE FORSCHUNGSGEMEINSCHAFT (SFB 1009-B2) AND THE OPEN ACCESS PUBLICATION FUND OF THE UNIVERSITY OF MUENSTER.	WIXLER, VIKTOR, SMALL SPLEEN PEPTIDES PREVENT DEVELOPMENT OF PSORIATIC ARTHRITIS VIA RESTORATION OF PERIPHERAL TOLERANCE, MOLECULAR THERAPY, 30, 2, PP. 745-762, (2022); WIXLER, VIKTOR, CONVERSION OF DENDRITIC CELLS INTO TOLEROGENIC OR INFLAMMATORY CELLS DEPENDS ON THE ACTIVATION THRESHOLD AND KINETICS OF THE MTOR SIGNALING PATHWAY, CELL COMMUNICATION AND SIGNALING, 22, 1, (2024); FAAS, MARIJKE M.…		MULTIDISCIPLINARY DIGITAL PUBLISHING INSTITUTE (MDPI)						2218273X			38672485	ENGLISH	ARTICLE	FINAL	ALL OPEN ACCESS; GOLD OPEN ACCESS; GREEN ACCEPTED OPEN ACCESS; GREEN OPEN ACCESS	SCOPUS	2-S2.0-85191332114	WIXLER, VIKTOR, INSTITUTE FOR MOLECULAR VIROLOGY, UNIVERSITY OF MÜNSTER, MUNSTER, GERMANY; LEITE DANTAS, RAFAEL, INSTITUTE FOR MOLECULAR VIROLOGY, UNIVERSITY OF MÜNSTER, MUNSTER, GERMANY; VARGA, GEORG, DEPARTMENT OF PEDIATRIC RHEUMATOLOGY AND IMMUNOLOGY, UNIVERSITÄTSKLINIKUM MÜNSTER, MUNSTER, GERMANY; BOERGELING, YVONNE, INSTITUTE FOR MOLECULAR VIROLOGY, UNIVERSITY OF MÜNSTER, MUNSTER, GERMANY; L…	BIOMOLECULES	BIOMOLECULES	Restoring peripheral immune tolerance is crucial for addressing autoimmune diseases. An ancient mechanism in maintaining the balance between inflammation and tolerance is the ratio of extracellular ATP (exATP) and adenosine. Our previous research demonstrated the effectiveness of small spleen peptides (SSPs) in inhibiting psoriatic arthritis progression, even in the presence of the pro-inflammato…	Small Spleen Peptides (SSPs) Shape Dendritic Cell Differentiation through Modulation of Extracellular ATP Synthesis Profile	adenosine; dendritic cells; extracellular ATP; HUVECs; pericytes; peripheral immune tolerance; small splenic peptides; Treg cells		UNIVERSITY OF MÜNSTER;UNIVERSITY OF MÜNSTER;UNIVERSITÄTSKLINIKUM MÜNSTER;UNIVERSITY OF MÜNSTER;UNIVERSITY OF MÜNSTER	UNIVERSITY OF MÜNSTER;UNIVERSITY OF MÜNSTER;UNIVERSITÄTSKLINIKUM MÜNSTER;UNIVERSITY OF MÜNSTER;UNIVERSITY OF MÜNSTER
TROTTER;TN;WILSON;A;MCBANE;J;DAGOTTO;CE;YANG;X-Y;WEI;J-P;LEI;G;THRASH;H;SNYDER;JC;LYERLY;HK;HARTMAN;ZC	TROTTER, TIMOTHY N. (55831227900); WILSON, ANDREA E. (58837284700); MCBANE, JASON (58985296600); DAGOTTO, CARINA E. (58743965200); YANG, XIAOYI (56571078600); WEI, JUNPING (7403085079); LEI, GANGJUN (36010611000); THRASH, HANNAH L. (58179421900); SNYDER, JOSHUA C. (17136189500); LYERLY, HERBERT KIM (7004974306); HARTMAN, ZACHARY CONRAD (9845455500)	55831227900; 58837284700; 58985296600; 58743965200; 56571078600; 7403085079; 36010611000; 58179421900; 17136189500; 7004974306; 9845455500	OVERCOMING XENOANTIGEN IMMUNITY TO ENABLE CELLULAR TRACKING AND GENE REGULATION WITH IMMUNE-COMPETENT “NOGLOW” MICE	2024	CANCER RESEARCH COMMUNICATIONS	4	4		1050	1062	0	3	10.1158/2767-9764.CRC-24-0062	https://www.scopus.com/inward/record.uri?eid=2-s2.0-85190339538&doi=10.1158%2F2767-9764.CRC-24-0062&partnerID=40&md5=1187fc632c21a9c35e9a8346ff8c4126	DUKE UNIVERSITY SCHOOL OF MEDICINE, DURHAM, UNITED STATES; DUKE UNIVERSITY SCHOOL OF MEDICINE, DURHAM, UNITED STATES; DUKE UNIVERSITY SCHOOL OF MEDICINE, DURHAM, UNITED STATES; DUKE UNIVERSITY SCHOOL OF MEDICINE, DURHAM, UNITED STATES; DUKE UNIVERSITY, DURHAM, UNITED STATES	DUKE UNIVERSITY SCHOOL OF MEDICINE, DURHAM, UNITED STATES;DUKE UNIVERSITY SCHOOL OF MEDICINE, DURHAM, UNITED STATES; MCBANE, JASON, DUKE UNIVERSITY SCHOOL OF MEDICINE, DURHAM, UNITED STATES;DUKE UNIVERSITY SCHOOL OF MEDICINE, DURHAM, UNITED STATES; YANG, XIAOYI, DUKE UNIVERSITY SCHOOL OF MEDICINE, DURHAM, UNITED STATES; WEI, JUNPING, DUKE UNIVERSITY SCHOOL OF MEDICINE, DURHAM, UNITED STATES; LEI,…	THE ABILITY TO TEMPORALLY REGULATE GENE EXPRESSION AND TRACK LABELED CELLS MAKES ANIMAL MODELS POWERFUL BIOMEDICAL TOOLS. HOWEVER, SUDDEN EXPRESSION OF XENOBIOTIC GENES [E.G., GFP, LUCIFERASE (LUC), OR RTTA3] CAN TRIGGER INADVERTENT IMMUNITY THAT SUPPRESSES FOREIGN PROTEIN EXPRESSION OR RESULTS IN COMPLETE REJECTION OF TRANSPLANTED CELLS. GERMLINE EXPOSURE TO FOREIGN ANTIGENS SOMEWHAT ADDRESSES T…		HETEROPHILE ANTIGEN; ANIMAL; CELL TRACKING; DISEASE MODEL; GENE EXPRESSION REGULATION; MOUSE; TRANSGENIC MOUSE; ANIMALS; ANTIGENS, HETEROPHILE; CELL TRACKING; DISEASE MODELS, ANIMAL; GENE EXPRESSION REGULATION; MICE; MICE, TRANSGENIC		ANTIGENS, HETEROPHILE	THIS RESEARCH WAS SUPPORTED BY GRANTS FROM THE AMERICAN CANCER SOCIETY (POSTDOCTORAL FELLOWSHIP TO T.N. TROTTER), NIH (T32CA009111 TO T.N. TROTTER, 1 R01CA238217\U201301A1/02S1 TO Z.C. HARTMAN, AND R01CA255372 TO J.C. SNYDER), AND THE DEPARTMENT OF DEFENSE (W81XWH-16\U20131-0354/ BC191055 TO Z.C. HARTMAN, W81XWH2120031/BC201085 TO H.K. LYERLY AND PILOT AWARD TO Z.C. HARTMAN/T.N. TROTTER). WE WOUL…	XING, YAN, T-CELL TOLERANCE: CENTRAL AND PERIPHERAL, COLD SPRING HARBOR PERSPECTIVES IN BIOLOGY, 4, 6, PP. 1-15, (2012); HARTMAN, ZACHARY CONRAD, AN ADENOVIRAL VACCINE ENCODING FULL-LENGTH INACTIVATED HUMAN HER2 EXHIBITS POTENT IMMUNOGENICTY AND ENHANCED THERAPEUTIC EFFICACY WITHOUT ONCOGENICITY, CLINICAL CANCER RESEARCH, 16, 5, PP. 1466-1477, (2010); CROSBY, ERIKA J., CANCER VACCINES: THE IMPORT…		AMERICAN ASSOCIATION FOR CANCER RESEARCH INC.						27679764			38592453	ENGLISH	ARTICLE	FINAL	ALL OPEN ACCESS; GOLD OPEN ACCESS; GREEN ACCEPTED OPEN ACCESS; GREEN OPEN ACCESS	SCOPUS	2-S2.0-85190339538	TROTTER, TIMOTHY N., DUKE UNIVERSITY SCHOOL OF MEDICINE, DURHAM, UNITED STATES; WILSON, ANDREA E., DUKE UNIVERSITY SCHOOL OF MEDICINE, DURHAM, UNITED STATES; MCBANE, JASON, DUKE UNIVERSITY SCHOOL OF MEDICINE, DURHAM, UNITED STATES; DAGOTTO, CARINA E., DUKE UNIVERSITY SCHOOL OF MEDICINE, DURHAM, UNITED STATES; YANG, XIAOYI, DUKE UNIVERSITY SCHOOL OF MEDICINE, DURHAM, UNITED STATES; WEI, JUNPING, D…	CANCER RES. COMMUN.	CANCER RES. COMMUN.	The ability to temporally regulate gene expression and track labeled cells makes animal models powerful biomedical tools. However, sudden expression of xenobiotic genes [e.g., GFP, luciferase (Luc), or rtTA3] can trigger inadvertent immunity that suppresses foreign protein expression or results in complete rejection of transplanted cells. Germline exposure to foreign antigens somewhat addresses t…	Overcoming Xenoantigen Immunity to Enable Cellular Tracking and Gene Regulation with Immune-competent “NoGlow” Mice			DUKE UNIVERSITY SCHOOL OF MEDICINE;DUKE UNIVERSITY SCHOOL OF MEDICINE;DUKE UNIVERSITY SCHOOL OF MEDICINE;DUKE UNIVERSITY SCHOOL OF MEDICINE;DUKE UNIVERSITY SCHOOL OF MEDICINE;DUKE UNIVERSITY SCHOOL OF MEDICINE;DUKE UNIVERSITY SCHOOL OF MEDICINE;DUKE UNIVERSITY SCHOOL OF MEDICINE;DUKE UNIVERSITY SCHOOL OF MEDICINE;DUKE UNIVERSITY SCHOOL OF MEDICINE;DUKE UNIVERSITY SCHOOL OF MEDICINE	DUKE UNIVERSITY SCHOOL OF MEDICINE;DUKE UNIVERSITY SCHOOL OF MEDICINE;DUKE UNIVERSITY SCHOOL OF MEDICINE;DUKE UNIVERSITY SCHOOL OF MEDICINE;DUKE UNIVERSITY SCHOOL OF MEDICINE;DUKE UNIVERSITY SCHOOL OF MEDICINE;DUKE UNIVERSITY SCHOOL OF MEDICINE;DUKE UNIVERSITY SCHOOL OF MEDICINE;DUKE UNIVERSITY SCHOOL OF MEDICINE;DUKE UNIVERSITY SCHOOL OF MEDICINE;DUKE UNIVERSITY SCHOOL OF MEDICINE
MOHAMMADI;V;MALEKI;AJ;NAZARI;M;SIAHMANSOURI;A;MORADI;A;ELAHI;R;ESMAEILZADEH;A	MOHAMMADI, VAHID (58022654300); MALEKI, ARMIN JAHANI (57854448700); NAZARI, MAHDIS (58574471300); SIAHMANSOURI, AMIR (57854033700); MORADI, AMIRHOSEIN (57854033800); ELAHI, REZA (57209235503); ESMAEILZADEH, ABDOLREZA R. (16233036200)	58022654300; 57854448700; 58574471300; 57854033700; 57854033800; 57209235503; 16233036200	CHIMERIC ANTIGEN RECEPTOR (CAR)-BASED CELL THERAPY FOR TYPE 1 DIABETES MELLITUS (T1DM); CURRENT PROGRESS AND FUTURE APPROACHES	2024	STEM CELL REVIEWS AND REPORTS	20	3		585	600	0	23	10.1007/s12015-023-10668-1	https://www.scopus.com/inward/record.uri?eid=2-s2.0-85180677727&doi=10.1007%2Fs12015-023-10668-1&partnerID=40&md5=c1050fe80058228483295cc05f419c67	SCHOOL OF MEDICINE, ZANJAN UNIVERSITY OF MEDICAL SCIENCES (ZUMS), ZANJAN, IRAN; ZANJAN UNIVERSITY OF MEDICAL SCIENCES (ZUMS), ZANJAN, IRAN; CANCER GENE THERAPY RESEARCH CENTER, ZANJAN UNIVERSITY OF MEDICAL SCIENCES (ZUMS), ZANJAN, IRAN	MOHAMMADI, VAHID, SCHOOL OF MEDICINE, ZANJAN UNIVERSITY OF MEDICAL SCIENCES (ZUMS), ZANJAN, IRAN; MALEKI, ARMIN JAHANI, SCHOOL OF MEDICINE, ZANJAN UNIVERSITY OF MEDICAL SCIENCES (ZUMS), ZANJAN, IRAN; NAZARI, MAHDIS, SCHOOL OF MEDICINE, ZANJAN UNIVERSITY OF MEDICAL SCIENCES (ZUMS), ZANJAN, IRAN; SIAHMANSOURI, AMIR, SCHOOL OF MEDICINE, ZANJAN UNIVERSITY OF MEDICAL SCIENCES (ZUMS), ZANJAN, IRAN; MOR…	TYPE 1 DIABETES MELLITUS (T1DM) IS AN AUTOIMMUNE DISEASE THAT DESTROYS INSULIN-PRODUCING PANCREATIC Β-CELLS. INSULIN REPLACEMENT THERAPY IS CURRENTLY THE MAINSTAY OF TREATMENT FOR T1DM; HOWEVER, TREATMENT WITH INSULIN DOES NOT AMELIORATE DISEASE PROGRESSION, AS DYSREGULATED IMMUNE RESPONSE AND INFLAMMATION CONTINUE TO CAUSE FURTHER PANCREATIC Β-CELL DEGRADATION. THEREFORE, SHIFTING THERAPEUTIC ST…	ADOPTIVE CELL THERAPY; CAR-TREG; CHIMERIC ANTIGEN RECEPTOR (CAR); IMMUNOMODULATION; TYPE 1 DIABETES MELLITUS (T1DM)	AUTOANTIBODY; CHIMERIC ANTIGEN RECEPTOR; HEMOGLOBIN A1C; INSULIN; INSULIN DERIVATIVE; ADOPTIVE TRANSFER; AUTOIMMUNE DISEASE; CD4+ T LYMPHOCYTE; CD8+ T LYMPHOCYTE; CELL STIMULATION; CELL THERAPY; CYTOTOXIC T LYMPHOCYTE; CYTOTOXICITY; DIABETES MELLITUS; DISEASE EXACERBATION; HUMAN; IMMUNE RESPONSE; IMMUNE SYSTEM; IMMUNOCOMPETENT CELL; IMMUNOLOGICAL TOLERANCE; IMMUNOMODULATION; IMMUNOTHERAPY; INSULI…		HEMOGLOBIN A1C, 62572-11-6; INSULIN, 9004-10-8; INSULINS; RECEPTORS, CHIMERIC ANTIGEN		MOBASSERI, MAJID, PREVALENCE AND INCIDENCE OF TYPE 1 DIABETES IN THE WORLD: A SYSTEMATIC REVIEW AND META-ANALYSIS, HEALTH PROMOTION PERSPECTIVES, 10, 2, PP. 98-115, (2020); LAWRENCE, JEAN MARIE, TRENDS IN PREVALENCE OF TYPE 1 AND TYPE 2 DIABETES IN CHILDREN AND ADOLESCENTS IN THE US, 2001-2017, JAMA, 326, 8, PP. 717-727, (2021); DEHGHANI-FIROUZABADI, FATEMEH, TYPE 1 DIABETIC MANIFESTATIONS IN A Y…		SPRINGER						26293269; 26293277			38153634	ENGLISH	REVIEW	FINAL		SCOPUS	2-S2.0-85180677727	MOHAMMADI, VAHID, SCHOOL OF MEDICINE, ZANJAN UNIVERSITY OF MEDICAL SCIENCES (ZUMS), ZANJAN, IRAN; MALEKI, ARMIN JAHANI, SCHOOL OF MEDICINE, ZANJAN UNIVERSITY OF MEDICAL SCIENCES (ZUMS), ZANJAN, IRAN; NAZARI, MAHDIS, SCHOOL OF MEDICINE, ZANJAN UNIVERSITY OF MEDICAL SCIENCES (ZUMS), ZANJAN, IRAN; SIAHMANSOURI, AMIR, SCHOOL OF MEDICINE, ZANJAN UNIVERSITY OF MEDICAL SCIENCES (ZUMS), ZANJAN, IRAN; MOR…	STEM CELL REV. REPORTS	STEM CELL REV. REPORTS	Type 1 diabetes mellitus (T1DM) is an autoimmune disease that destroys insulin-producing pancreatic β-cells. Insulin replacement therapy is currently the mainstay of treatment for T1DM; however, treatment with insulin does not ameliorate disease progression, as dysregulated immune response and inflammation continue to cause further pancreatic β-cell degradation. Therefore, shifting therapeutic st…	Chimeric Antigen Receptor (CAR)-Based Cell Therapy for Type 1 Diabetes Mellitus (T1DM); Current Progress and Future Approaches	Adoptive cell therapy; CAR-Treg; Chimeric antigen receptor (CAR); Immunomodulation; Type 1 Diabetes Mellitus (T1DM)		ZANJAN UNIVERSITY OF MEDICAL SCIENCES (ZUMS);ZANJAN UNIVERSITY OF MEDICAL SCIENCES (ZUMS);ZANJAN UNIVERSITY OF MEDICAL SCIENCES (ZUMS);ZANJAN UNIVERSITY OF MEDICAL SCIENCES (ZUMS);ZANJAN UNIVERSITY OF MEDICAL SCIENCES (ZUMS);ZANJAN UNIVERSITY OF MEDICAL SCIENCES (ZUMS);ZANJAN UNIVERSITY OF MEDICAL SCIENCES (ZUMS)	ZANJAN UNIVERSITY OF MEDICAL SCIENCES (ZUMS);ZANJAN UNIVERSITY OF MEDICAL SCIENCES (ZUMS);ZANJAN UNIVERSITY OF MEDICAL SCIENCES (ZUMS);ZANJAN UNIVERSITY OF MEDICAL SCIENCES (ZUMS);ZANJAN UNIVERSITY OF MEDICAL SCIENCES (ZUMS);ZANJAN UNIVERSITY OF MEDICAL SCIENCES (ZUMS);ZANJAN UNIVERSITY OF MEDICAL SCIENCES (ZUMS)
YIN;R;MELTON;S;HUSEBY;ES;KARDAR;M;CHAKRABORTY;AK	YIN, ROSE (57985101800); MELTON, SAMUEL (58673912500); HUSEBY, ERIC S. (6602860263); KARDAR, MEHRAN (7006525928); CHAKRABORTY, ARUP K. (59390905900)	57985101800; 58673912500; 6602860263; 7006525928; 59390905900	HOW PERSISTENT INFECTION OVERCOMES PERIPHERAL TOLERANCE MECHANISMS TO CAUSE T CELL–MEDIATED AUTOIMMUNE DISEASE	2024	PROCEEDINGS OF THE NATIONAL ACADEMY OF SCIENCES OF THE UNITED STATES OF AMERICA	121	11	E2318599121			0	3	10.1073/pnas.2318599121	https://www.scopus.com/inward/record.uri?eid=2-s2.0-85187206961&doi=10.1073%2Fpnas.2318599121&partnerID=40&md5=0579015c750dc83c25daae13dee61920	MIT SCHOOL OF ENGINEERING, CAMBRIDGE, UNITED STATES; MASSACHUSETTS INSTITUTE OF TECHNOLOGY, CAMBRIDGE, UNITED STATES; UNIVERSITY OF MASSACHUSETTS CHAN MEDICAL SCHOOL, WORCESTER, UNITED STATES; HARVARD UNIVERSITY, CAMBRIDGE, UNITED STATES; MASSACHUSETTS INSTITUTE OF TECHNOLOGY, CAMBRIDGE, UNITED STATES	YIN, ROSE, MIT SCHOOL OF ENGINEERING, CAMBRIDGE, UNITED STATES; MELTON, SAMUEL, DEPARTMENT OF PHYSICS, MASSACHUSETTS INSTITUTE OF TECHNOLOGY, CAMBRIDGE, UNITED STATES;UNIVERSITY OF MASSACHUSETTS CHAN MEDICAL SCHOOL, WORCESTER, UNITED STATES; KARDAR, MEHRAN, DEPARTMENT OF PHYSICS, MASSACHUSETTS INSTITUTE OF TECHNOLOGY, CAMBRIDGE, UNITED STATES;MIT SCHOOL OF ENGINEERING, CAMBRIDGE, UNITED STATES, D…	T CELLS HELP ORCHESTRATE IMMUNE RESPONSES TO PATHOGENS, AND THEIR ABERRANT REGULATION CAN TRIGGER AUTOIMMUNITY. RECENT STUDIES HIGHLIGHT THAT A THRESHOLD NUMBER OF T CELLS (A QUORUM) MUST BE ACTIVATED IN A TISSUE TO MOUNT A FUNCTIONAL IMMUNE RESPONSE. THESE COLLECTIVE EFFECTS ALLOW THE T CELL REPERTOIRE TO RESPOND TO PATHOGENS WHILE SUPPRESSING AUTOIMMUNITY DUE TO CIRCULATING AUTOREACTIVE T CELLS…	IMMUNOLOGY; | AUTOIMMUNITY; | T CELLS	EPITOPE; GAMMA INTERFERON; HLA DRB1 ANTIGEN; INTERLEUKIN 2; LEUKOCYTE ANTIGEN; T LYMPHOCYTE RECEPTOR; AUTOANTIGEN; PEPTIDE; ADAPTIVE IMMUNITY; AMINO ACID SEQUENCE; ANKYLOSING SPONDYLITIS; ANTIGEN PRESENTING CELL; ARTICLE; AUTOIMMUNE DISEASE; CD4+ T LYMPHOCYTE; CD8+ T LYMPHOCYTE; CELL DIFFERENTIATION; FLOW CYTOMETRY; GENE EXPRESSION; HUMAN; HYDROPHOBICITY; IMMUNE RESPONSE; IMMUNOCOMPETENT CELL; IM…		GAMMA INTERFERON, 82115-62-6; INTERLEUKIN 2, 85898-30-2; AUTOANTIGENS; PEPTIDES	ACKNOWLEDGMENTS. THIS RESEARCH WAS SUPPORTED BY THE RAGON INSTITUTE OF MASS GENERAL HOSPITAL (MGH), MASSACHUSETTS INSTITUTE OF TECHNOLOGY (MIT), AND HARVARD. R.Y. WAS ALSO SUPPORTED BY A NATIONAL SCIENCE FOUNDATION (NSF) GRADUATE RESEARCH FELLOWSHIP. M.K. ACKNOWLEDGES SUPPORT FROM NSF GRANT DMR-2218849. S.M. WAS SUPPORTED BY A PHYSICS OF LIVING SYSTEMS FELLOWSHIP AT MIT. WE ARE VERY GRATEFUL FOR …	HOZUMI, NOBUMICHI, EVIDENCE FOR SOMATIC REARRANGEMENT OF IMMUNOGLOBULIN GENES CODING FOR VARIABLE AND CONSTANT REGIONS, PROCEEDINGS OF THE NATIONAL ACADEMY OF SCIENCES OF THE UNITED STATES OF AMERICA, 73, 10, PP. 3628-3632, (1976); SCHATZ, DAVID G., THE V(D)J RECOMBINATION ACTIVATING GENE, RAG-1, CELL, 59, 6, PP. 1035-1048, (1989); ELHANATI, YUVAL, QUANTIFYING SELECTION IN IMMUNE RECEPTOR REPERTO…		NATIONAL ACADEMY OF SCIENCES						10916490; 00278424		PNASA	38446856	ENGLISH	ARTICLE	FINAL	ALL OPEN ACCESS; GREEN ACCEPTED OPEN ACCESS; GREEN OPEN ACCESS	SCOPUS	2-S2.0-85187206961	YIN, ROSE, MIT SCHOOL OF ENGINEERING, CAMBRIDGE, UNITED STATES; MELTON, SAMUEL, DEPARTMENT OF PHYSICS, MASSACHUSETTS INSTITUTE OF TECHNOLOGY, CAMBRIDGE, UNITED STATES; HUSEBY, ERIC S., UNIVERSITY OF MASSACHUSETTS CHAN MEDICAL SCHOOL, WORCESTER, UNITED STATES; KARDAR, MEHRAN, DEPARTMENT OF PHYSICS, MASSACHUSETTS INSTITUTE OF TECHNOLOGY, CAMBRIDGE, UNITED STATES; CHAKRABORTY, ARUP K., MIT SCHOOL OF…	PROC. NATL. ACAD. SCI. U. S. A.	PROC. NATL. ACAD. SCI. U. S. A.	T cells help orchestrate immune responses to pathogens, and their aberrant regulation can trigger autoimmunity. Recent studies highlight that a threshold number of T cells (a quorum) must be activated in a tissue to mount a functional immune response. These collective effects allow the T cell repertoire to respond to pathogens while suppressing autoimmunity due to circulating autoreactive T cells…	How persistent infection overcomes peripheral tolerance mechanisms to cause T cell–mediated autoimmune disease	immunology; | autoimmunity; | T cells		MIT SCHOOL OF ENGINEERING;MASSACHUSETTS INSTITUTE OF TECHNOLOGY;UNIVERSITY OF MASSACHUSETTS CHAN MEDICAL SCHOOL;MASSACHUSETTS INSTITUTE OF TECHNOLOGY;HARVARD UNIVERSITY	MIT SCHOOL OF ENGINEERING;MASSACHUSETTS INSTITUTE OF TECHNOLOGY;UNIVERSITY OF MASSACHUSETTS CHAN MEDICAL SCHOOL;MASSACHUSETTS INSTITUTE OF TECHNOLOGY;HARVARD UNIVERSITY
SHOUSE;AN;LAPORTE;KM;MALEK;TR	SHOUSE, ACACIA N. (58925264300); LAPORTE, KATHRYN M. (57249346800); MALEK, THOMAS R. (7005085189)	58925264300; 57249346800; 7005085189	INTERLEUKIN-2 SIGNALING IN THE REGULATION OF T CELL BIOLOGY IN AUTOIMMUNITY AND CANCER	2024	IMMUNITY	57	3		414	428	0	49	10.1016/j.immuni.2024.02.001	https://www.scopus.com/inward/record.uri?eid=2-s2.0-85186978298&doi=10.1016%2Fj.immuni.2024.02.001&partnerID=40&md5=c1d955c54a93eeb0ec226ebcbd897d9f	UNIVERSITY OF MIAMI LEONARD M. MILLER SCHOOL OF MEDICINE, MIAMI, UNITED STATES	UNIVERSITY OF MIAMI LEONARD M. MILLER SCHOOL OF MEDICINE, MIAMI, UNITED STATES;UNIVERSITY OF MIAMI LEONARD M. MILLER SCHOOL OF MEDICINE, MIAMI, UNITED STATES;UNIVERSITY OF MIAMI LEONARD M. MILLER SCHOOL OF MEDICINE, MIAMI, UNITED STATES	INTERLEUKIN-2 (IL-2) IS A CRITICAL CYTOKINE FOR T CELL PERIPHERAL TOLERANCE AND IMMUNITY. HERE, WE REVIEW HOW IL-2 INTERACTION WITH THE HIGH-AFFINITY IL-2 RECEPTOR (IL-2R) SUPPORTS THE DEVELOPMENT AND HOMEOSTASIS OF REGULATORY T CELLS AND CONTRIBUTES TO THE DIFFERENTIATION OF HELPER, CYTOTOXIC, AND MEMORY T CELLS. A CRITICAL ELEMENT FOR EACH T CELL POPULATION IS THE EXPRESSION OF CD25 (IL2RΑ), WH…	AUTOIMMUNITY; CANCER IMMUNOTHERAPY; CYTOKINE; CYTOKINE SIGNALING; EFFECTOR T CELLS; IMMUNOTHERAPY; INTERLEUKIN-2; INTERLEUKIN-2 RECEPTOR; MEMORY T CELLS; REGULATORY T CELLS; T CELL EXHAUSTION	INTERLEUKIN 2; INTERLEUKIN 2 RECEPTOR; INTERLEUKIN 2 RECEPTOR ALPHA; AUTOIMMUNITY; CANCER IMMUNOTHERAPY; CD4+ T LYMPHOCYTE; CD8+ T LYMPHOCYTE; CYTOTOXIC T LYMPHOCYTE; HELPER CELL; HOMEOSTASIS; HUMAN; INTERLEUKIN SIGNALING; LYMPHOCYTE DIFFERENTIATION; MALIGNANT NEOPLASM; MEMORY T LYMPHOCYTE; NONHUMAN; PROTEIN EXPRESSION; PROTEIN PROTEIN INTERACTION; RECEPTOR AFFINITY; REGULATORY T LYMPHOCYTE; REVI…		INTERLEUKIN 2, 85898-30-2; INTERLEUKIN-2; RECEPTORS, INTERLEUKIN-2	FUNDING TEXT 1: OUR WORK IS FUNDED BY THE NIH ( R01AI148675 , R01131648 , AND R21AI159489 ), FLORIDA DEPARTMENT OF HEALTH ( 21B03 ), BRISTOL MYERS SQUIBB TO T.R.M., AND THE NIH ( F30AI157211 ) TO A.N.S. NIH T32GM145462 AND T32AI162624 ALSO SUPPORTED THE TRAINING OF A.N.S. AND K.M.L., RESPECTIVELY.; FUNDING TEXT 2: OUR WORK IS FUNDED BY THE NIH (R01AI148675, R01131648, AND R21AI159489), FLORIDA DE…	LIAO, WEI, INTERLEUKIN-2 AT THE CROSSROADS OF EFFECTOR RESPONSES, TOLERANCE, AND IMMUNOTHERAPY, IMMUNITY, 38, 1, PP. 13-25, (2013); MALEK, THOMAS R., INTERLEUKIN-2 RECEPTOR SIGNALING: AT THE INTERFACE BETWEEN TOLERANCE AND IMMUNITY, IMMUNITY, 33, 2, PP. 153-165, (2010); WANG, XINQUAN, STRUCTURAL BIOLOGY: STRUCTURE OF THE QUATERNARY COMPLEX OF INTERLEUKIN-2 WITH ITS Α, Β AND ΓC RECEPTORS, SCIENCE,…		CELL PRESS						10974180; 10747613		IUNIE	38479359	ENGLISH	REVIEW	FINAL	ALL OPEN ACCESS; GREEN ACCEPTED OPEN ACCESS; GREEN OPEN ACCESS	SCOPUS	2-S2.0-85186978298	SHOUSE, ACACIA N., UNIVERSITY OF MIAMI LEONARD M. MILLER SCHOOL OF MEDICINE, MIAMI, UNITED STATES; LAPORTE, KATHRYN M., UNIVERSITY OF MIAMI LEONARD M. MILLER SCHOOL OF MEDICINE, MIAMI, UNITED STATES; MALEK, THOMAS R., UNIVERSITY OF MIAMI LEONARD M. MILLER SCHOOL OF MEDICINE, MIAMI, UNITED STATES	IMMUNITY	IMMUNITY	Interleukin-2 (IL-2) is a critical cytokine for T cell peripheral tolerance and immunity. Here, we review how IL-2 interaction with the high-affinity IL-2 receptor (IL-2R) supports the development and homeostasis of regulatory T cells and contributes to the differentiation of helper, cytotoxic, and memory T cells. A critical element for each T cell population is the expression of CD25 (Il2rα), wh…	Interleukin-2 signaling in the regulation of T cell biology in autoimmunity and cancer	autoimmunity; cancer immunotherapy; cytokine; cytokine signaling; effector T cells; immunotherapy; interleukin-2; interleukin-2 receptor; memory T cells; regulatory T cells; T cell exhaustion		UNIVERSITY OF MIAMI LEONARD M. MILLER SCHOOL OF MEDICINE;UNIVERSITY OF MIAMI LEONARD M. MILLER SCHOOL OF MEDICINE;UNIVERSITY OF MIAMI LEONARD M. MILLER SCHOOL OF MEDICINE	UNIVERSITY OF MIAMI LEONARD M. MILLER SCHOOL OF MEDICINE;UNIVERSITY OF MIAMI LEONARD M. MILLER SCHOOL OF MEDICINE;UNIVERSITY OF MIAMI LEONARD M. MILLER SCHOOL OF MEDICINE
SRIVASTAVA;PK	SRIVASTAVA, PRAMOD KUMAR (57202541022)	57202541022	CANCER NEOEPITOPES VIEWED THROUGH NEGATIVE SELECTION AND PERIPHERAL TOLERANCE: A NEW PATH TO CANCER VACCINES	2024	JOURNAL OF CLINICAL INVESTIGATION	134	5	E176740			0	11	10.1172/JCI176740	https://www.scopus.com/inward/record.uri?eid=2-s2.0-85186305911&doi=10.1172%2FJCI176740&partnerID=40&md5=f6f575c628c24a953ba7efb32da283f9	UCONN SCHOOL OF MEDICINE, FARMINGTON, UNITED STATES	SRIVASTAVA, PRAMOD KUMAR, DEPARTMENT OF IMMUNOLOGY AND CAROLE, UCONN SCHOOL OF MEDICINE, FARMINGTON, UNITED STATES	A PROPORTION OF SOMATIC MUTATIONS IN TUMORS CREATE NEOEPITOPES THAT CAN PRIME T CELL RESPONSES THAT TARGET THE MHC I–NEOEPITOPE COMPLEXES ON TUMOR CELLS, MEDIATING TUMOR CONTROL OR REJECTION. DESPITE THE COMPELLING CENTRALITY OF NEOEPITOPES TO CANCER IMMUNITY, WE KNOW REMARKABLY LITTLE ABOUT WHAT CONSTITUTES A NEOEPITOPE THAT CAN MEDIATE TUMOR CONTROL IN VIVO AND WHAT DISTINGUISHES SUCH A NEOEPIT…		CANCER NEOEPITOPE; CANCER VACCINE; CD8 ANTIGEN; EPITOPE; UNCLASSIFIED DRUG; TUMOR ANTIGEN; AUTOIMMUNITY; CANCER CONTROL; CANCER IMMUNIZATION; CANCER IMMUNOTHERAPY; CD8+ T LYMPHOCYTE; CHRONIC INFECTION; CLINICAL PRACTICE; DNA SEQUENCING; HIGH THROUGHPUT SEQUENCING; HUMAN; IMMUNOLOGICAL TOLERANCE; INDEL MUTATION; MAJOR HISTOCOMPATIBILITY COMPLEX; MALIGNANT NEOPLASM; NONHUMAN; PURIFYING SELECTION; R…		ANTIGENS, NEOPLASM; CANCER VACCINES; EPITOPES	FOR HELPING GERMINATE, FINE-TUNE (POSITIVELY AND NEGATIVELY SELECT), AND MATURE MANY OF THE IDEAS DISCUSSED HERE, I ACKNOWLEDGE WITH GRATITUDE THE COMPANY OF MY GRADUATE STUDENTS, POSTDOCS, AND OTHER LAB MEMBERS (IN CHRONOLOGICAL ORDER, ADAM HAGYMASI, FEI DUAN, TATIANA SHCHEGLOVA, RORY GEYER, CORY BRENNICK, HAKIMEH EBRAHIMI-NIK, MARIAM GEORGE, SUMMIT SINGHAVIRANON, ARSHMEET CHAWLA, JOSEPH DEMPSEY…	GROSS, LUDWIK, INTRADERMAL IMMUNIZATION OF C3H MICE AGAINST A SARCOMA THAT ORIGINATED IN AN ANIMAL OF THE SAME LINE, CANCER RESEARCH, 3, 5, PP. 326-333, (1943); GUILLOUX, YANNICK, A PEPTIDE RECOGNIZED BY HUMAN CYTOLYTIC T LYMPHOCYTES ON HLA-A2 MELANOMAS IS ENCODED BY AN INTRON SEQUENCE OF THE N-ACETYLGLUCOSAMINYLTRANSFERASE V GENE, JOURNAL OF EXPERIMENTAL MEDICINE, 183, 3, PP. 1173-1183, (1996); …		AMERICAN SOCIETY FOR CLINICAL INVESTIGATION						00219738; 15588238		JCINA	38426497	ENGLISH	REVIEW	FINAL	ALL OPEN ACCESS; GOLD OPEN ACCESS; GREEN ACCEPTED OPEN ACCESS; GREEN OPEN ACCESS	SCOPUS	2-S2.0-85186305911	SRIVASTAVA, PRAMOD KUMAR, DEPARTMENT OF IMMUNOLOGY AND CAROLE, UCONN SCHOOL OF MEDICINE, FARMINGTON, UNITED STATES	J. CLIN. INVESTIG.	J. CLIN. INVESTIG.	A proportion of somatic mutations in tumors create neoepitopes that can prime T cell responses that target the MHC I–neoepitope complexes on tumor cells, mediating tumor control or rejection. Despite the compelling centrality of neoepitopes to cancer immunity, we know remarkably little about what constitutes a neoepitope that can mediate tumor control in vivo and what distinguishes such a neoepit…	Cancer neoepitopes viewed through negative selection and peripheral tolerance: a new path to cancer vaccines			UCONN SCHOOL OF MEDICINE	UCONN SCHOOL OF MEDICINE
SEIDEL;MG;HAUCK;F	SEIDEL, MARKUS G. (7102273718); HAUCK, FABIAN H. (23995006800)	7102273718; 23995006800	MULTILAYER CONCEPT OF AUTOIMMUNE MECHANISMS AND MANIFESTATIONS IN INBORN ERRORS OF IMMUNITY: RELEVANCE FOR PRECISION THERAPY	2024	JOURNAL OF ALLERGY AND CLINICAL IMMUNOLOGY	153	3		615	628.E4	0	5	10.1016/j.jaci.2023.12.022	https://www.scopus.com/inward/record.uri?eid=2-s2.0-85183037627&doi=10.1016%2Fj.jaci.2023.12.022&partnerID=40&md5=0a98e15cba4b894bb4f8c7e6de3d5f9f	MEDIZINISCHE UNIVERSITÄT GRAZ, GRAZ, AUSTRIA; KLINIKUM DER UNIVERSITÄT MÜNCHEN, MUNICH, GERMANY	DEPARTMENT OF PEDIATRICS AND ADOLESCENT MEDICINE, MEDIZINISCHE UNIVERSITÄT GRAZ, GRAZ, AUSTRIA;DEPARTMENT OF PEDIATRICS, KLINIKUM DER UNIVERSITÄT MÜNCHEN, MUNICH, GERMANY	AUTOIMMUNITY IN INBORN ERRORS OF IMMUNITY (IEIS) HAS A MULTIFACTORIAL PATHOGENESIS AND DEVELOPS SUBSEQUENT TO A GENETIC PREDISPOSITION IN CONJUNCTION WITH GENE REGULATION, ENVIRONMENTAL MODIFIERS, AND INFECTIOUS TRIGGERS. ON THE BASIS OF INCREMENTAL DATA AVAILABILITY OWING TO UPFRONT APPLICATION OF OMICS TECHNOLOGIES, A MORE GRANULAR AND DYNAMIC VIEW OF MECHANISMS AND MANIFESTATIONS IS WARRANTED.…	AUTOIMMUNITY; EUROPEAN SOCIETY FOR IMMUNODEFICIENCY; GENETICS; HUMAN PHENOTYPE ONTOLOGY; INBORN ERROR OF IMMUNITY; NEXT-GENERATION SEQUENCING; PATHOPHYSIOLOGY; PRECISION THERAPY	ALLELE; AUTOIMMUNE DISEASE; AUTOIMMUNITY; GENE DELETION; GENETIC VARIABILITY; HUMAN; IMMUNOPATHOLOGY; IN INBORN ERRORS OF IMMUNITY; INBORN ERROR OF METABOLISM; PERSONALIZED MEDICINE; PHENOTYPE; REVIEW; GENETIC PREDISPOSITION; IMMUNOLOGICAL TOLERANCE; ALLELES; AUTOIMMUNITY; GENETIC PREDISPOSITION TO DISEASE; HUMANS; IMMUNE TOLERANCE; PRECISION MEDICINE			FUNDING TEXT 1: SUPPORTED BY THE STYRIAN CHILDREN'S CANCER AID FOUNDATION (TO M.G.S.) AND THE GERMAN FEDERAL MINISTRY OF EDUCATION AND RESEARCH (BMBF)–GERMAN GENETIC MULTI-ORGAN AUTO-IMMUNITY NETWORK (GAIN) (GRANT 01GM2206D [TO F.H.]).; FUNDING TEXT 2: SUPPORTED BY THE STYRIAN CHILDREN’S CANCER AID FOUNDATION (TO M.G.S.) AND THE GERMAN FEDERAL MINISTRY OF EDUCATION AND RESEARCH (BMBF)–GERMAN GENE…	NOTARANGELO, LUIGI DANIELE, HUMAN INBORN ERRORS OF IMMUNITY: AN EXPANDING UNIVERSE, SCIENCE IMMUNOLOGY, 5, 49, (2020); TANGYE, STUART G., HUMAN INBORN ERRORS OF IMMUNITY: 2022 UPDATE ON THE CLASSIFICATION FROM THE INTERNATIONAL UNION OF IMMUNOLOGICAL SOCIETIES EXPERT COMMITTEE, JOURNAL OF CLINICAL IMMUNOLOGY, 42, 7, PP. 1473-1507, (2022); KUEHN, HYE SUN, INBORN ERRORS OF HUMAN IKAROS: LOF AND GOF…		ELSEVIER INC.						00916749; 10976825		JACIB	38185417	ENGLISH	REVIEW	FINAL	ALL OPEN ACCESS; HYBRID GOLD OPEN ACCESS	SCOPUS	2-S2.0-85183037627	SEIDEL, MARKUS G., DEPARTMENT OF PEDIATRICS AND ADOLESCENT MEDICINE, MEDIZINISCHE UNIVERSITÄT GRAZ, GRAZ, AUSTRIA; HAUCK, FABIAN H., DEPARTMENT OF PEDIATRICS, KLINIKUM DER UNIVERSITÄT MÜNCHEN, MUNICH, GERMANY	J. ALLERGY CLIN. IMMUNOL.	J. ALLERGY CLIN. IMMUNOL.	Autoimmunity in inborn errors of immunity (IEIs) has a multifactorial pathogenesis and develops subsequent to a genetic predisposition in conjunction with gene regulation, environmental modifiers, and infectious triggers. On the basis of incremental data availability owing to upfront application of omics technologies, a more granular and dynamic view of mechanisms and manifestations is warranted.…	Multilayer concept of autoimmune mechanisms and manifestations in inborn errors of immunity: Relevance for precision therapy	autoimmunity; European Society for Immunodeficiency; genetics; human phenotype ontology; Inborn error of immunity; next-generation sequencing; pathophysiology; precision therapy		MEDIZINISCHE UNIVERSITÄT GRAZ;KLINIKUM DER UNIVERSITÄT MÜNCHEN	MEDIZINISCHE UNIVERSITÄT GRAZ;KLINIKUM DER UNIVERSITÄT MÜNCHEN
DAVOUDI;F;MORADI;A;SADEGHIRAD;H;KULASINGHE;A	DAVOUDI, FATEMEH (57226829848); MORADI, AFSHIN (57195225790); SADEGHIRAD, HABIB (57272001800); KULASINGHE, ARUTHA (56554094100)	57226829848; 57195225790; 57272001800; 56554094100	TISSUE BIOMARKERS OF IMMUNE CHECKPOINT INHIBITOR THERAPY	2024	IMMUNOLOGY AND CELL BIOLOGY	102	3		179	193	0	7	10.1111/imcb.12723	https://www.scopus.com/inward/record.uri?eid=2-s2.0-85182496266&doi=10.1111%2Fimcb.12723&partnerID=40&md5=c93b9a03b9006f15e8d29c36ed329fd5	AHVAZ JUNDISHAPUR UNIVERSITY OF MEDICAL SCIENCES, AHVAZ, IRAN; FACULTY OF MEDICINE, BRISBANE, AUSTRALIA	DAVOUDI, FATEMEH, DEPARTMENT OF MEDICAL GENETICS, AHVAZ JUNDISHAPUR UNIVERSITY OF MEDICAL SCIENCES, AHVAZ, IRAN; MORADI, AFSHIN, FACULTY OF MEDICINE, BRISBANE, AUSTRALIA; SADEGHIRAD, HABIB, FACULTY OF MEDICINE, BRISBANE, AUSTRALIA; KULASINGHE, ARUTHA, FACULTY OF MEDICINE, BRISBANE, AUSTRALIA	CANCER IMMUNOTHERAPY HAS BEEN REJUVENATED BY THE GROWING UNDERSTANDING OF THE IMMUNE SYSTEM'S ROLE IN TUMOR ACTIVITY OVER THE PAST TWO DECADES. DURING CANCER INITIATION AND PROGRESSION, TUMOR CELLS EMPLOY VARIOUS MECHANISMS THAT RESEMBLE PERIPHERAL IMMUNE TOLERANCE TO EVADE THE ANTITUMOR RESPONSES OF THE IMMUNE SYSTEM. IMMUNE CHECKPOINT MOLECULES ARE THE MAJOR MECHANISM OF IMMUNE RESISTANCE THAT …	IMMUNE CHECKPOINT INHIBITOR; SINGLE-CELL RNA SEQUENCING; SPATIAL PROFILING	B AND T LYMPHOCYTE ATTENUATOR; B7 H3 PROTEIN; BIOLOGICAL MARKER; CYTOTOXIC T LYMPHOCYTE ANTIGEN 4; HLA B7 ANTIGEN; IMMUNE CHECKPOINT INHIBITOR; IMMUNE CHECKPOINT PROTEIN; INDUCIBLE T CELL COSTIMULATOR; LYMPHOCYTE ACTIVATION GENE 3 PROTEIN; PROGRAMMED DEATH 1 RECEPTOR; RECEPTOR PROTEIN; SUPPRESSOR FACTOR; T CELL IG AND ITIM DOMAIN PROTEIN; UNCLASSIFIED DRUG; V DOMAIN IMMUNOGLOBULIN SUPPRESSOR OF T…		IMMUNE CHECKPOINT INHIBITORS	FUNDING TEXT 1: THIS STUDY IS SUPPORTED BY CANCER AUSTRALIA AND THE CAN TOO FOUNDATION (2012084) FOR AK. OPEN ACCESS PUBLISHING FACILITATED BY THE UNIVERSITY OF QUEENSLAND, AS PART OF THE WILEY ‐ THE UNIVERSITY OF QUEENSLAND AGREEMENT VIA THE COUNCIL OF AUSTRALIAN UNIVERSITY LIBRARIANS.; FUNDING TEXT 2: THIS STUDY IS SUPPORTED BY CANCER AUSTRALIA AND THE CAN TOO FOUNDATION (2012084) FOR AK. OPEN …	KHAN, MESHAAL, THE EVOLUTION OF CANCER IMMUNOTHERAPY, VACCINES, 9, 6, (2021); ZHANG, YAPING, FUNCTIONS OF IMMUNE CHECKPOINT MOLECULES BEYOND IMMUNE EVASION, ADVANCES IN EXPERIMENTAL MEDICINE AND BIOLOGY, 1248, PP. 201-226, (2020); PARDOLL, DREW M., THE BLOCKADE OF IMMUNE CHECKPOINTS IN CANCER IMMUNOTHERAPY, NATURE REVIEWS CANCER, 12, 4, PP. 252-264, (2012); WANG, YUCHEN, IMMUNE CHECKPOINT MODULAT…		JOHN WILEY AND SONS INC						14401711; 08189641		ICBIE	38228572	ENGLISH	REVIEW	FINAL	ALL OPEN ACCESS; HYBRID GOLD OPEN ACCESS	SCOPUS	2-S2.0-85182496266	DAVOUDI, FATEMEH, DEPARTMENT OF MEDICAL GENETICS, AHVAZ JUNDISHAPUR UNIVERSITY OF MEDICAL SCIENCES, AHVAZ, IRAN; MORADI, AFSHIN, FACULTY OF MEDICINE, BRISBANE, AUSTRALIA; SADEGHIRAD, HABIB, FACULTY OF MEDICINE, BRISBANE, AUSTRALIA; KULASINGHE, ARUTHA, FACULTY OF MEDICINE, BRISBANE, AUSTRALIA	IMMUNOL. CELL BIOL.	IMMUNOL. CELL BIOL.	Cancer immunotherapy has been rejuvenated by the growing understanding of the immune system's role in tumor activity over the past two decades. During cancer initiation and progression, tumor cells employ various mechanisms that resemble peripheral immune tolerance to evade the antitumor responses of the immune system. Immune checkpoint molecules are the major mechanism of immune resistance that …	Tissue biomarkers of immune checkpoint inhibitor therapy	Immune checkpoint inhibitor; single-cell RNA sequencing; spatial profiling		AHVAZ JUNDISHAPUR UNIVERSITY OF MEDICAL SCIENCES;FACULTY OF MEDICINE;FACULTY OF MEDICINE;FACULTY OF MEDICINE	AHVAZ JUNDISHAPUR UNIVERSITY OF MEDICAL SCIENCES;FACULTY OF MEDICINE;FACULTY OF MEDICINE;FACULTY OF MEDICINE
BORNA;S;MEFFRE;E;BACCHETTA;R	BORNA, SIMON (57204688064); MEFFRE, ERIC (6701735514); BACCHETTA, ROSA (6603826260)	57204688064; 6701735514; 6603826260	FOXP3 DEFICIENCY, FROM THE MECHANISMS OF THE DISEASE TO CURATIVE STRATEGIES	2024	IMMUNOLOGICAL REVIEWS	322	1		244	258	0	11	10.1111/imr.13289	https://www.scopus.com/inward/record.uri?eid=2-s2.0-85177565506&doi=10.1111%2Fimr.13289&partnerID=40&md5=82111bd2b7873ad513350fe08f2759b3	STANFORD UNIVERSITY SCHOOL OF MEDICINE, STANFORD, UNITED STATES; STANFORD UNIVERSITY SCHOOL OF MEDICINE, STANFORD, UNITED STATES; STANFORD UNIVERSITY SCHOOL OF MEDICINE, STANFORD, UNITED STATES	BORNA, SIMON, DIVISION OF HEMATOLOGY, STANFORD UNIVERSITY SCHOOL OF MEDICINE, STANFORD, UNITED STATES; MEFFRE, ERIC, DIVISION OF IMMUNOLOGY AND RHEUMATOLOGY, STANFORD UNIVERSITY SCHOOL OF MEDICINE, STANFORD, UNITED STATES; BACCHETTA, ROSA, DIVISION OF HEMATOLOGY, STANFORD UNIVERSITY SCHOOL OF MEDICINE, STANFORD, UNITED STATES, STANFORD UNIVERSITY SCHOOL OF MEDICINE, STANFORD, UNITED STATES	FOXP3 GENE IS A KEY TRANSCRIPTION FACTOR DRIVING IMMUNE TOLERANCE AND ITS DEFICIENCY CAUSES IMMUNE DYSREGULATION, POLYENDOCRINOPATHY, ENTEROPATHY X-LINKED SYNDROME (IPEX), A PROTOTYPIC PRIMARY IMMUNE REGULATORY DISORDER (PIRD) WITH DEFECTIVE REGULATORY T (TREG) CELLS. ALTHOUGH LIFE-THREATENING, THE INCREASED AWARENESS AND EARLY DIAGNOSIS HAVE CONTRIBUTED TO IMPROVED CONTROL OF THE DISEASE. IPEX C…	AUTOREACTIVE B CELLS; AUTOREACTIVE T CELLS; GENE THERAPY; IPEX; TREG CELLS; TSDR	TRANSCRIPTION FACTOR FOXP3; FORKHEAD TRANSCRIPTION FACTOR; FOXP3 PROTEIN, HUMAN; B LYMPHOCYTE; CELL HETEROGENEITY; CHIMERA; GENE MUTATION; GENE THERAPY; HEMATOPOIETIC STEM CELL TRANSPLANTATION; HUMAN; IMMUNE RESPONSE; IMMUNOLOGICAL TOLERANCE; IMMUNOREGULATION; IPEX SYNDROME; NONHUMAN; PROTEIN DEFICIENCY; REGULATORY T LYMPHOCYTE; REVIEW; T LYMPHOCYTE; ENTEROPATHY; GENETICS; IMMUNOPATHOLOGY; MUTATI…		FORKHEAD TRANSCRIPTION FACTORS; FOXP3 PROTEIN, HUMAN	WE ARE SINCERELY GRATEFUL TO THE PATIENTS AND THEIR FAMILIES PARTICIPATING IN THE RESEARCH STUDIES AND WE WANT TO RECOGNIZE THEIR ESSENTIAL CONTRIBUTION TO THE IMMUNOLOGICAL KNOWLEDGE FROM WHICH WE ALL BENEFIT. WE THANK RHONDA PERRIMAN FOR HER HELP IN EDITING THE MANUSCRIPT. SB IS SUPPORTED BY MATERNAL AND CHILD RESEARCH INSTITUTE (MCHRI) POSTDOCTORAL GRANT. RB IS AN ANNE T. AND ROBERT M. BASS FA…	POWELL, BERKLEY R., AN X-LINKED SYNDROME OF DIARRHEA, POLYENDOCRINOPATHY, AND FATAL INFECTION IN INFANCY, JOURNAL OF PEDIATRICS, 100, 5, PP. 731-737, (1982); CHATILA, T. A., JM2, ENCODING A FORK HEAD-RELATED PROTEIN, IS MUTATED IN X-LINKED AUTOIMMUNITY-ALLERGIC DISREGULATION SYNDROME, JOURNAL OF CLINICAL INVESTIGATION, 106, 12, PP. R75-R81, (2000); BENNETT, CRAIG L., THE IMMUNE DYSREGULATION, POL…		JOHN WILEY AND SONS INC						1600065X; 01052896		IMRED	37994657	ENGLISH	REVIEW	FINAL		SCOPUS	2-S2.0-85177565506	BORNA, SIMON, DIVISION OF HEMATOLOGY, STANFORD UNIVERSITY SCHOOL OF MEDICINE, STANFORD, UNITED STATES; MEFFRE, ERIC, DIVISION OF IMMUNOLOGY AND RHEUMATOLOGY, STANFORD UNIVERSITY SCHOOL OF MEDICINE, STANFORD, UNITED STATES; BACCHETTA, ROSA, DIVISION OF HEMATOLOGY, STANFORD UNIVERSITY SCHOOL OF MEDICINE, STANFORD, UNITED STATES, STANFORD UNIVERSITY SCHOOL OF MEDICINE, STANFORD, UNITED STATES	IMMUNOL. REV.	IMMUNOL. REV.	FOXP3 gene is a key transcription factor driving immune tolerance and its deficiency causes immune dysregulation, polyendocrinopathy, enteropathy X-linked syndrome (IPEX), a prototypic primary immune regulatory disorder (PIRD) with defective regulatory T (Treg) cells. Although life-threatening, the increased awareness and early diagnosis have contributed to improved control of the disease. IPEX c…	FOXP3 deficiency, from the mechanisms of the disease to curative strategies	autoreactive B cells; autoreactive T cells; gene therapy; IPEX; Treg cells; TSDR		STANFORD UNIVERSITY SCHOOL OF MEDICINE;STANFORD UNIVERSITY SCHOOL OF MEDICINE;STANFORD UNIVERSITY SCHOOL OF MEDICINE	STANFORD UNIVERSITY SCHOOL OF MEDICINE;STANFORD UNIVERSITY SCHOOL OF MEDICINE;STANFORD UNIVERSITY SCHOOL OF MEDICINE
INOUE;M;TSUJI;Y;KASHIWADA;A;YOKOYAMA;A;IWATA;A;ABE;Y;KAMADA;H;TSUNODA;S-I	INOUE, MASAKI (55185358700); TSUJI, YUTA (57218187693); KASHIWADA, AYAKA (58838277000); YOKOYAMA, ASAHI (58837519900); IWATA, AKANE (58837767700); ABE, YASUHIRO (25959517600); KAMADA, HARUHIKO (7103390045); TSUNODA, SHIN ICHI (35458170700)	55185358700; 57218187693; 58838277000; 58837519900; 58837767700; 25959517600; 7103390045; 35458170700	AN IMMUNOCYTOKINE CONSISTING OF A TNFR2 AGONIST AND TNFR2 SCFV ENHANCES THE EXPANSION OF REGULATORY T CELLS THROUGH TNFR2 CLUSTERING	2024	BIOCHEMICAL AND BIOPHYSICAL RESEARCH COMMUNICATIONS	697		149498			0	3	10.1016/j.bbrc.2024.149498	https://www.scopus.com/inward/record.uri?eid=2-s2.0-85182980246&doi=10.1016%2Fj.bbrc.2024.149498&partnerID=40&md5=a884a70aa721450c64949d71bee1eb60	KOBE GAKUIN UNIVERSITY, KOBE, JAPAN; NATIONAL INSTITUTE OF BIOMEDICAL INNOVATION, IBARAKI, JAPAN; NATIONAL INSTITUTE OF HEALTH SCIENCES TOKYO, TOKYO, JAPAN	INOUE, MASAKI, LABORATORY OF CELLULAR AND MOLECULAR PHYSIOLOGY, KOBE GAKUIN UNIVERSITY, KOBE, JAPAN, LABORATORY OF BIOPHARMACEUTICAL RESEARCH, NATIONAL INSTITUTE OF BIOMEDICAL INNOVATION, IBARAKI, JAPAN; TSUJI, YUTA, LABORATORY OF CELLULAR AND MOLECULAR PHYSIOLOGY, KOBE GAKUIN UNIVERSITY, KOBE, JAPAN; KASHIWADA, AYAKA, LABORATORY OF CELLULAR AND MOLECULAR PHYSIOLOGY, KOBE GAKUIN UNIVERSITY, KOBE,…	REGULATORY T CELLS (TREGS) ARE LYMPHOCYTES THAT PLAY A CENTRAL ROLE IN PERIPHERAL IMMUNE TOLERANCE. TREGS ARE PROMISING TARGETS FOR THE PREVENTION AND SUPPRESSION OF AUTOIMMUNE DISEASES, ALLERGIES, AND GRAFT-VERSUS-HOST DISEASE, AND TREATMENTS AIMED AT REGULATING THEIR FUNCTIONS ARE BEING DEVELOPED. IN THIS STUDY, WE CREATED A NEW MODALITY CONSISTING OF A PROTEIN MOLECULE THAT SUPPRESSED EXCESSIV…	IMMUNOCYTOKINE; REGULATORY T CELLS; TNF RECEPTOR TYPE 2; TREGS; TUMOR NECROSIS FACTOR (TNF)-Α	FUSION PROTEIN; IMMUNOCYTOKINE; MUTANT PROTEIN; SINGLE CHAIN FRAGMENT VARIABLE ANTIBODY; TUMOR NECROSIS FACTOR; TUMOR NECROSIS FACTOR ACTIVATOR; TUMOR NECROSIS FACTOR RECEPTOR 2; TUMOR NECROSIS FACTOR RECEPTOR 2 IMMUNOCYTOKINE IMMUNOGLOBULIN; TUMOR NECROSIS FACTOR RECEPTOR 2 SINGLE CHAIN FRAGMENT VARIABLE ANTIBODY; UNCLASSIFIED DRUG; CARRIER PROTEIN; ARTICLE; CELL EXPANSION; CONTROLLED STUDY; DRU…		SINGLE CHAIN FRAGMENT VARIABLE ANTIBODY, 334577-34-3, 334577-38-7; CARRIER PROTEIN, 80700-39-6; CARRIER PROTEINS; MUTANT PROTEINS; RECEPTORS, TUMOR NECROSIS FACTOR, TYPE II; SINGLE-CHAIN ANTIBODIES; TUMOR NECROSIS FACTOR-ALPHA	FUNDING TEXT 1: THIS WORK WAS SUPPORTED BY JSPS KAKENHI (GRANT NUMBERS JP21K06540 AND JP22H02929 ), THE NIPPONHAM FOUNDATION FOR THE FUTURE OF FOOD , THE TAKEDA SCIENCE FOUNDATION , AND THE MOCHIDA MEMORIAL FOUNDATION FOR MEDICAL AND PHARMACEUTICAL RESEARCH . WE THANK DR. SABINE MÜNKEL, DR. KLAUS PFIZENMAIER AND DR. ROLAND KONTERMANN (ALL FROM THE UNIVERSITY OF STUTTGART) FOR PROVIDING THE SEQUEN…	BEISSERT, STEFAN, REGULATORY T CELLS, JOURNAL OF INVESTIGATIVE DERMATOLOGY, 126, 1, PP. 15-24, (2006); DI IANNI, MAURO, TREGS PREVENT GVHD AND PROMOTE IMMUNE RECONSTITUTION IN HLA-HAPLOIDENTICAL TRANSPLANTATION, BLOOD, 117, 14, PP. 3921-3928, (2011); LECLERC, MATHIEU, CONTROL OF GVHD BY REGULATORY T CELLS DEPENDS ON TNF PRODUCED BY T CELLS AND TNFR2 EXPRESSED BY REGULATORY T CELLS, BLOOD, 128, 12…		ELSEVIER B.V.						0006291X; 10902104		BBRCA	38262291	ENGLISH	ARTICLE	FINAL		SCOPUS	2-S2.0-85182980246	INOUE, MASAKI, LABORATORY OF CELLULAR AND MOLECULAR PHYSIOLOGY, KOBE GAKUIN UNIVERSITY, KOBE, JAPAN, LABORATORY OF BIOPHARMACEUTICAL RESEARCH, NATIONAL INSTITUTE OF BIOMEDICAL INNOVATION, IBARAKI, JAPAN; TSUJI, YUTA, LABORATORY OF CELLULAR AND MOLECULAR PHYSIOLOGY, KOBE GAKUIN UNIVERSITY, KOBE, JAPAN; KASHIWADA, AYAKA, LABORATORY OF CELLULAR AND MOLECULAR PHYSIOLOGY, KOBE GAKUIN UNIVERSITY, KOBE,…	BIOCHEM. BIOPHYS. RES. COMMUN.	BIOCHEM. BIOPHYS. RES. COMMUN.	Regulatory T cells (Tregs) are lymphocytes that play a central role in peripheral immune tolerance. Tregs are promising targets for the prevention and suppression of autoimmune diseases, allergies, and graft-versus-host disease, and treatments aimed at regulating their functions are being developed. In this study, we created a new modality consisting of a protein molecule that suppressed excessiv…	An immunocytokine consisting of a TNFR2 agonist and TNFR2 scFv enhances the expansion of regulatory T cells through TNFR2 clustering	Immunocytokine; Regulatory T cells; TNF receptor type 2; Tregs; Tumor necrosis factor (TNF)-α		KOBE GAKUIN UNIVERSITY;KOBE GAKUIN UNIVERSITY;KOBE GAKUIN UNIVERSITY;KOBE GAKUIN UNIVERSITY;KOBE GAKUIN UNIVERSITY;NATIONAL INSTITUTE OF BIOMEDICAL INNOVATION;NATIONAL INSTITUTE OF BIOMEDICAL INNOVATION;KOBE GAKUIN UNIVERSITY	KOBE GAKUIN UNIVERSITY;KOBE GAKUIN UNIVERSITY;KOBE GAKUIN UNIVERSITY;KOBE GAKUIN UNIVERSITY;KOBE GAKUIN UNIVERSITY;NATIONAL INSTITUTE OF BIOMEDICAL INNOVATION;NATIONAL INSTITUTE OF BIOMEDICAL INNOVATION;KOBE GAKUIN UNIVERSITY
RUEDA;AD;SALVADOR-MARTINEZ;I;SOSPEDRA-ARRUFAT;I;ALCAINA-CARO;A;FERNÁNDEZ-MIÑÁN;A;BURGOS-RUIZ;AM;CASES;I;MOHEDANO;A;TENA;JJ;HEYN;H;LOPEZ-RIOS;J;NUSSPAUMER;G	RUEDA, ALEJANDRO DÍAZ (58546548600); SALVADOR-MARTINEZ, IREPAN (56725682900); SOSPEDRA-ARRUFAT, ISMAEL (57343210700); ALCAINA-CARO, ANA (57216934934); FERNÁNDEZ-MIÑÁN, ANA (25821903000); BURGOS-RUIZ, ANA M. (58546604600); CASES, ILDEFONSO (6603948920); MOHEDANO, ALBERTO (58546891800); TENA, JUAN J. (8709178800); HEYN, HOLGER A. (14039019800); LOPEZ-RIOS, JAVIER (6603068026); NUSSPAUMER, GRETEL (6…	58546548600; 56725682900; 57343210700; 57216934934; 25821903000; 58546604600; 6603948920; 58546891800; 8709178800; 14039019800; 6603068026; 6506187810	THE CELLULAR LANDSCAPE OF THE ENDOCHONDRAL BONE DURING THE TRANSITION TO EXTRAUTERINE LIFE	2024	IMMUNOLOGY AND CELL BIOLOGY	102	2		131	148	0	0	10.1111/imcb.12718	https://www.scopus.com/inward/record.uri?eid=2-s2.0-85181734495&doi=10.1111%2Fimcb.12718&partnerID=40&md5=3050e3bc4b4564b3a615f95610f3420c	UNIVERSIDAD PABLO DE OLAVIDE, DE SEVILLA, SEVILLA, SPAIN; CENTRO DE REGULACION GENOMICA, BARCELONA, BARCELONA, SPAIN; HOSPITAL UNIVERSITARIO SEVERO OCHOA, LEGANES, SPAIN; UNIVERSIDAD LOYOLA ANDALUCIA, CORDOBA, SPAIN	RUEDA, ALEJANDRO DÍAZ, UNIVERSIDAD PABLO DE OLAVIDE, DE SEVILLA, SEVILLA, SPAIN; SALVADOR-MARTINEZ, IREPAN, CENTRO DE REGULACION GENOMICA, BARCELONA, BARCELONA, SPAIN; SOSPEDRA-ARRUFAT, ISMAEL, UNIVERSIDAD PABLO DE OLAVIDE, DE SEVILLA, SEVILLA, SPAIN; ALCAINA-CARO, ANA, UNIVERSIDAD PABLO DE OLAVIDE, DE SEVILLA, SEVILLA, SPAIN; FERNÁNDEZ-MIÑÁN, ANA, UNIVERSIDAD PABLO DE OLAVIDE, DE SEVILLA, SEVILL…	THE CELLULAR COMPLEXITY OF THE ENDOCHONDRAL BONE UNDERLIES ITS ESSENTIAL AND PLEIOTROPIC ROLES DURING ORGANISMAL LIFE. WHILE THE ADULT BONE HAS RECEIVED SIGNIFICANT ATTENTION, WE STILL LACK A DEEP UNDERSTANDING OF THE PERINATAL BONE CELLULOME. HERE, WE HAVE PROFILED THE FULL COMPOSITION OF THE MURINE ENDOCHONDRAL BONE AT THE SINGLE-CELL LEVEL DURING THE TRANSITION FROM FETAL TO NEWBORN LIFE AND I…	BIRTH; ENDOCHONDRAL OSSIFICATION; FIBROBLASTMESENCHYMAL STROMAL SKELETAL PROGENITORS; MOUSE; SCRNA-SEQ	ADULT; ANGIOGENESIS; ANIMAL CELL; ANIMAL EXPERIMENT; ANIMAL MODEL; ARTICLE; BLASTEMA; BONE DEVELOPMENT; BONE MARROW; CELL COUNT; CELL DIFFERENTIATION; CELL FATE; CELL INTERACTION; CELL POPULATION; CELL SUSPENSION; CONTROLLED STUDY; DIFFERENTIAL GENE EXPRESSION; ENCHONDRAL OSSIFICATION; FEMALE; FETUS; FLUORESCENCE ACTIVATED CELL SORTING; GENE ONTOLOGY; HEMATOPOIESIS; IMMUNOLOGICAL TOLERANCE; LYMPH…			FUNDING TEXT 1: THIS WORK WAS SUPPORTED BY THE JUNTA DE ANDALUCÍA (PY20‐00421 TO JL‐R) AND THE SPANISH MINISTERIO DE CIENCIA E INNOVACIÓN (MARÍA DE MAEZTU INSTITUTIONAL GRANT CEX2020‐001088‐M TO JL‐R AND JJT). WE THANK THE REST OF THE MEMBERS OF THE GROUPS FOR SCIENTIFIC DISCUSSIONS AND TECHNICAL HELP. WE ARE ALSO GRATEFUL TO A FRANCO, C MATEOS, A LÓPEZ, P LÓPEZ AND L PÉREZ FOR EXCELLENT MOUSE HU…	HILLMAN, NOAH H., PHYSIOLOGY OF TRANSITION FROM INTRAUTERINE TO EXTRAUTERINE LIFE, CLINICS IN PERINATOLOGY, 39, 4, PP. 769-783, (2012); MORTON, SARAH U., FETAL PHYSIOLOGY AND THE TRANSITION TO EXTRAUTERINE LIFE, CLINICS IN PERINATOLOGY, 43, 3, PP. 395-407, (2016); BIANCO, PAOLO, SKELETAL STEM CELLS, DEVELOPMENT (CAMBRIDGE), 142, 6, PP. 1023-1027, (2015); LONG, FANXIN, DEVELOPMENT OF THE ENDOCHOND…		JOHN WILEY AND SONS INC						14401711; 08189641		ICBIE	38184783	ENGLISH	ARTICLE	FINAL	ALL OPEN ACCESS; GREEN ACCEPTED OPEN ACCESS; GREEN FINAL OPEN ACCESS; GREEN OPEN ACCESS; HYBRID GOLD OPEN ACCESS	SCOPUS	2-S2.0-85181734495	RUEDA, ALEJANDRO DÍAZ, UNIVERSIDAD PABLO DE OLAVIDE, DE SEVILLA, SEVILLA, SPAIN; SALVADOR-MARTINEZ, IREPAN, CENTRO DE REGULACION GENOMICA, BARCELONA, BARCELONA, SPAIN; SOSPEDRA-ARRUFAT, ISMAEL, UNIVERSIDAD PABLO DE OLAVIDE, DE SEVILLA, SEVILLA, SPAIN; ALCAINA-CARO, ANA, UNIVERSIDAD PABLO DE OLAVIDE, DE SEVILLA, SEVILLA, SPAIN; FERNÁNDEZ-MIÑÁN, ANA, UNIVERSIDAD PABLO DE OLAVIDE, DE SEVILLA, SEVILL…	IMMUNOL. CELL BIOL.	IMMUNOL. CELL BIOL.	The cellular complexity of the endochondral bone underlies its essential and pleiotropic roles during organismal life. While the adult bone has received significant attention, we still lack a deep understanding of the perinatal bone cellulome. Here, we have profiled the full composition of the murine endochondral bone at the single-cell level during the transition from fetal to newborn life and i…	The cellular landscape of the endochondral bone during the transition to extrauterine life	birth; endochondral ossification; fibroblastmesenchymal stromal skeletal progenitors; mouse; scRNA-seq		UNIVERSIDAD PABLO DE OLAVIDE;CENTRO DE REGULACION GENOMICA;UNIVERSIDAD PABLO DE OLAVIDE;UNIVERSIDAD PABLO DE OLAVIDE;UNIVERSIDAD PABLO DE OLAVIDE;UNIVERSIDAD PABLO DE OLAVIDE;UNIVERSIDAD PABLO DE OLAVIDE;HOSPITAL UNIVERSITARIO SEVERO OCHOA;UNIVERSIDAD PABLO DE OLAVIDE;CENTRO DE REGULACION GENOMICA;UNIVERSIDAD PABLO DE OLAVIDE;UNIVERSIDAD PABLO DE OLAVIDE	UNIVERSIDAD PABLO DE OLAVIDE;CENTRO DE REGULACION GENOMICA;UNIVERSIDAD PABLO DE OLAVIDE;UNIVERSIDAD PABLO DE OLAVIDE;UNIVERSIDAD PABLO DE OLAVIDE;UNIVERSIDAD PABLO DE OLAVIDE;UNIVERSIDAD PABLO DE OLAVIDE;HOSPITAL UNIVERSITARIO SEVERO OCHOA;UNIVERSIDAD PABLO DE OLAVIDE;CENTRO DE REGULACION GENOMICA;UNIVERSIDAD PABLO DE OLAVIDE;UNIVERSIDAD PABLO DE OLAVIDE
CHUKSINA;YUYU;ZAKHAROV;SG;MITINA;TA;KHMELEVSKAYA;AN	CHUKSINA, YU YU (57204638974); ZAKHAROV, SERGEY G. (56688222500); MITINA, TATIANA A. (6508346866); KHMELEVSKAYA, ANNA N. (58368119300)	57204638974; 56688222500; 6508346866; 58368119300	CLINICAL AND PROGNOSTIC SIGNIFICANCE OF T-REGULATORY CELLS AND CD28 EXPRESSION ON T-LYMPHOCYTES IN PATIENTS WITH IMMUNE THROMBOCYTOPENIA; КЛИНИКО-ПРОГНОСТИЧЕСКАЯ ЗНАЧИМОСТЬ Т-РЕГУЛЯТОРНЫХ КЛЕТОК И ЭКСПРЕССИИ CD28 НА Т-ЛИМФОЦИТАХ У БОЛЬНЫХ ИММУННОЙ ТРОМБОЦИТОПЕНИЕЙ	2024	ONCOGEMATOLOGIYA	19	4		108	114	0	1	10.17650/1818-8346-2024-19-4-108-114	https://www.scopus.com/inward/record.uri?eid=2-s2.0-85212826893&doi=10.17650%2F1818-8346-2024-19-4-108-114&partnerID=40&md5=cf82df3685ccabe279553c006874ab2f	MOSCOW REGIONAL RESEARCH AND CLINICAL INSTITUTE, MOSCOW, RUSSIAN FEDERATION; LOGINOV MOSCOW CLINICAL SCIENTIFIC CENTER, MOSCOW, RUSSIAN FEDERATION	CHUKSINA, YU YU, MOSCOW REGIONAL RESEARCH AND CLINICAL INSTITUTE, MOSCOW, RUSSIAN FEDERATION, LOGINOV MOSCOW CLINICAL SCIENTIFIC CENTER, MOSCOW, RUSSIAN FEDERATION;MOSCOW REGIONAL RESEARCH AND CLINICAL INSTITUTE, MOSCOW, RUSSIAN FEDERATION;MOSCOW REGIONAL RESEARCH AND CLINICAL INSTITUTE, MOSCOW, RUSSIAN FEDERATION;LOGINOV MOSCOW CLINICAL SCIENTIFIC CENTER, MOSCOW, RUSSIAN FEDERATION	BACKGROUND. THE LEADING ROLE IN THE CONTROL OF THE IMMUNE RESPONSE AND PERIPHERAL TOLERANCE IS PLAYED BY T-REGULATORY CELLS, AS WELL AS COSTIMULATORY MOLECULES CD28 ON T-LYMPHOCYTES, WHICH ARE NECESSARY FOR EFFECTIVE ACTIVATION. WHILE T-REGULATORY CELLS IN IMMUNE THROMBOCYTOPENIA (ITP) ARE ACTIVELY STUDIED IN ORDER TO FIND AN EFFECTIVE INFLUENCE ON THEIR FUNCTIONS, PUBLICATIONS ON THE STUDY OF CO…	CD28 COSTIMULATORY MOLECULE; FLOW CYTOMETRY; IMMUNE THROMBOCYTOPENIA; T-REGULATORY CELL	CD28 ANTIGEN; CD4 ANTIGEN; CD8 ANTIGEN; GLUCOCORTICOID; ANTIGEN EXPRESSION; ARTICLE; AUTOIMMUNE THROMBOCYTOPENIA; CLINICAL ARTICLE; CLINICAL ASSESSMENT; CONTROLLED STUDY; FLOW CYTOMETRY; HELPER CELL; HUMAN; HUMAN CELL; HUMAN TISSUE; IMMUNE RESPONSE; IMMUNOLOGICAL TOLERANCE; IMMUNOPATHOGENESIS; IMMUNOSUPPRESSIVE TREATMENT; LYMPHOCYTE SUBPOPULATION; PROGNOSTIC ASSESSMENT; REGULATORY T LYMPHOCYTE; T…				UNDEFINED; UNDEFINED; PROVAN, ANDREW B., UPDATED INTERNATIONAL CONSENSUS REPORT ON THE INVESTIGATION AND MANAGEMENT OF PRIMARY IMMUNE THROMBOCYTOPENIA, BLOOD ADVANCES, 3, 22, PP. 3780-3817, (2019); RODEGHIERO, FRANCESCO, STANDARDIZATION OF TERMINOLOGY, DEFINITIONS AND OUTCOME CRITERIA IN IMMUNE THROMBOCYTOPENIC PURPURA OF ADULTS AND CHILDREN: REPORT FROM AN INTERNATIONAL WORKING GROUP, BLOOD, 113…		ABV-PRESS PUBLISHING HOUSE						24134023; 18188346				RUSSIAN	ARTICLE	FINAL	ALL OPEN ACCESS; GOLD OPEN ACCESS	SCOPUS	2-S2.0-85212826893	CHUKSINA, YU YU, MOSCOW REGIONAL RESEARCH AND CLINICAL INSTITUTE, MOSCOW, RUSSIAN FEDERATION, LOGINOV MOSCOW CLINICAL SCIENTIFIC CENTER, MOSCOW, RUSSIAN FEDERATION; ZAKHAROV, SERGEY G., MOSCOW REGIONAL RESEARCH AND CLINICAL INSTITUTE, MOSCOW, RUSSIAN FEDERATION; MITINA, TATIANA A., MOSCOW REGIONAL RESEARCH AND CLINICAL INSTITUTE, MOSCOW, RUSSIAN FEDERATION; KHMELEVSKAYA, ANNA N., LOGINOV MOSCOW C…	ONCOGEMATOLOGIYA	ONCOGEMATOLOGIYA	Background. The leading role in the control of the immune response and peripheral tolerance is played by T-regulatory cells, as well as costimulatory molecules Cd28 on T-lymphocytes, which are necessary for effective activation. while T-regulatory cells in immune thrombocytopenia (ITp) are actively studied in order to find an effective influence on their functions, publications on the study of co…	Clinical and prognostic significance of T-regulatory cells and CD28 expression on T-lymphocytes in patients with immune thrombocytopenia; Клинико-прогностическая значимость Т-регуляторных клеток и экспрессии CD28 на Т-лимфоцитах у больных иммунной тромбоцитопенией	Cd28 costimulatory molecule; flow cytometry; immune thrombocytopenia; T-regulatory cell		MOSCOW REGIONAL RESEARCH AND CLINICAL INSTITUTE;MOSCOW REGIONAL RESEARCH AND CLINICAL INSTITUTE;MOSCOW REGIONAL RESEARCH AND CLINICAL INSTITUTE;LOGINOV MOSCOW CLINICAL SCIENTIFIC CENTER	MOSCOW REGIONAL RESEARCH AND CLINICAL INSTITUTE;MOSCOW REGIONAL RESEARCH AND CLINICAL INSTITUTE;MOSCOW REGIONAL RESEARCH AND CLINICAL INSTITUTE;LOGINOV MOSCOW CLINICAL SCIENTIFIC CENTER
WEI;S;ZHANG;F;WANG;W;DU;G;YU;P;YE;L;WANG;H;YANG;Y;TIAN;J	WEI, SHUJUAN (57221967387); ZHANG, FUAO (59419936000); WANG, WENYAN (35084472100); DU, GUANGYING (25630484800); YU, PENGFEI (59591677000); YE, LIANG (55365800300); WANG, HONGBO (57216419283); YANG, YIFEI (57077283500); TIAN, JINGWEI (8394552700)	57221967387; 59419936000; 35084472100; 25630484800; 59591677000; 55365800300; 57216419283; 57077283500; 8394552700	DESIGN, SYNTHESIS, AND BIOLOGICAL EVALUATION OF NOVEL MOLECULES AS POTENT INHIBITORS OF INDOLEAMINE 2,3-DIOXYGENASE 1	2024	MOLECULAR DIVERSITY						0	1	10.1007/s11030-024-11043-z	https://www.scopus.com/inward/record.uri?eid=2-s2.0-85209894774&doi=10.1007%2Fs11030-024-11043-z&partnerID=40&md5=c4eab52e14c256184f87e005ff05ffa3	YANTAI UNIVERSITY, YANTAI, CHINA; LTD., YANTAI, CHINA; BINZHOU MEDICAL UNIVERSITY, BINZHOU, CHINA; BINZHOU MEDICAL UNIVERSITY, BINZHOU, CHINA	WEI, SHUJUAN, SCHOOL OF PHARMACY, YANTAI UNIVERSITY, YANTAI, CHINA; ZHANG, FUAO, SCHOOL OF PHARMACY, YANTAI UNIVERSITY, YANTAI, CHINA;YANTAI, CHINA;YANTAI, CHINA;YANTAI, CHINA, DEPARTMENT OF CLINICAL MEDICINE, BINZHOU MEDICAL UNIVERSITY, BINZHOU, CHINA;YANTAI, CHINA, SCHOOL OF PUBLIC HEALTH AND MANAGEMENT, BINZHOU MEDICAL UNIVERSITY, BINZHOU, CHINA; WANG, HONGBO, SCHOOL OF PHARMACY, YANTAI UNIVER…	TUMORAL IMMUNE ESCAPE IS AN OBSTACLE TO SUCCESSFUL CANCER THERAPY. TRYPTOPHAN CATABOLISM MEDIATED BY INDOLEAMINE 2,3-DIOXYGENASE (IDO1) IS AN IMPORTANT MECHANISM OF PERIPHERAL IMMUNE TOLERANCE CONTRIBUTING TO TUMORAL IMMUNE RESISTANCE, AND IDO1 INHIBITION IS AN ACTIVE AREA OF DRUG DEVELOPMENT. SEVERAL CLASSES OF SMALL MOLECULE-BASED IDO1 INHIBITORS HAVE ALREADY BEEN REPORTED. STILL, ONLY A FEW CO…	ANTITUMOR; EPACADOSTAT; IMMUNOTHERAPY; INDOLEAMINE 2,3-DIOXYGENASE; INHIBITOR	ANTINEOPLASTIC AGENT; ENZYME INHIBITOR; IDO1 PROTEIN, HUMAN; INDOLEAMINE 2,3 DIOXYGENASE; ANIMAL; CHEMISTRY; DRUG DESIGN; HELA CELL LINE; HUMAN; METABOLISM; MOUSE; STRUCTURE ACTIVITY RELATION; SYNTHESIS; ANIMALS; ANTINEOPLASTIC AGENTS; DRUG DESIGN; ENZYME INHIBITORS; HELA CELLS; HUMANS; INDOLEAMINE-PYRROLE 2,3,-DIOXYGENASE; MICE; STRUCTURE-ACTIVITY RELATIONSHIP		INDOLEAMINE 2,3 DIOXYGENASE; ANTINEOPLASTIC AGENTS; ENZYME INHIBITORS; IDO1 PROTEIN, HUMAN; INDOLEAMINE-PYRROLE 2,3,-DIOXYGENASE	FUNDING TEXT 1: NATURAL SCIENCE FOUNDATION OF SHANDONG PROVINCE, ZR2021QH035, ZR2021LSW011, NATIONAL NATURAL SCIENCE FOUNDATION OF CHINA, 82204221, 82073888, TAISHAN INDUSTRY LEADING TALENTS, TSCX202312146, TAISHAN SCHOLAR PROJECT OF SHANDONG PROVINCE, TSQN202211112, TSQN202211112, SCIENCE AND TECHNOLOGY PROJECT OF YANTAI, 2023XDRH008.; FUNDING TEXT 2: THIS WORK WAS PARTIALLY SUPPORTED BY TAISHAN…	MARIN-ACEVEDO, JULIAN A., NEXT GENERATION OF IMMUNE CHECKPOINT THERAPY IN CANCER: NEW DEVELOPMENTS AND CHALLENGES, JOURNAL OF HEMATOLOGY AND ONCOLOGY, 11, 1, (2018); MULLER, ALEXANDER J., INHIBITING IDO PATHWAYS TO TREAT CANCER: LESSONS FROM THE ECHO-301 TRIAL AND BEYOND, SEMINARS IN IMMUNOPATHOLOGY, 41, 1, PP. 41-48, (2019); LABADIE, BRIAN W., REIMAGINING IDO PATHWAY INHIBITION IN CANCER IMMUNOT…		SPRINGER NATURE						13811991; 1573501X		MODIF	39578295	ENGLISH	ARTICLE	AIP		SCOPUS	2-S2.0-85209894774	WEI, SHUJUAN, SCHOOL OF PHARMACY, YANTAI UNIVERSITY, YANTAI, CHINA; ZHANG, FUAO, SCHOOL OF PHARMACY, YANTAI UNIVERSITY, YANTAI, CHINA; WANG, WENYAN, SCHOOL OF PHARMACY, YANTAI UNIVERSITY, YANTAI, CHINA, STATE KEY LABORATORY OF ADVANCED DRUG DELIVERY AND RELEASE SYSTEMS, LTD., YANTAI, CHINA; DU, GUANGYING, SCHOOL OF PHARMACY, YANTAI UNIVERSITY, YANTAI, CHINA, STATE KEY LABORATORY OF ADVANCED DRUG …	MOL. DIVERS.	MOL. DIVERS.	Tumoral immune escape is an obstacle to successful cancer therapy. Tryptophan catabolism mediated by indoleamine 2,3-dioxygenase (IDO1) is an important mechanism of peripheral immune tolerance contributing to tumoral immune resistance, and IDO1 inhibition is an active area of drug development. Several classes of small molecule-based IDO1 inhibitors have already been reported. Still, only a few co…	Design, synthesis, and biological evaluation of novel molecules as potent inhibitors of indoleamine 2,3-dioxygenase 1	Antitumor; Epacadostat; Immunotherapy; Indoleamine 2,3-dioxygenase; Inhibitor		YANTAI UNIVERSITY;YANTAI UNIVERSITY;BINZHOU MEDICAL UNIVERSITY;BINZHOU MEDICAL UNIVERSITY;YANTAI UNIVERSITY	YANTAI UNIVERSITY;YANTAI UNIVERSITY;NOTREPORTED;NOTREPORTED;BINZHOU MEDICAL UNIVERSITY;BINZHOU MEDICAL UNIVERSITY;YANTAI UNIVERSITY;NOTREPORTED;NOTREPORTED
LEMPICKI;MD;GRAY;JA;ABUNA;G;MURATA;RM;DIVANOVIC;S;MCNAMARA;CA;MEHER;AK	LEMPICKI, MELISSA D. (57311864200); GRAY, JAKE A. (57907332300); ABUNA, GABRIEL (55990644200); MURATA, RAMIRO MENDONÇA (7005809341); DIVANOVIC, SENAD (9738646300); MCNAMARA, COLEEN A. (7006754447); MEHER, AKSHAYA K. (14016381400)	57311864200; 57907332300; 55990644200; 7005809341; 9738646300; 7006754447; 14016381400	BAFF NEUTRALIZATION IMPAIRS THE AUTOANTIBODY-MEDIATED CLEARANCE OF DEAD ADIPOCYTES AND AGGRAVATES OBESITY-INDUCED INSULIN RESISTANCE	2024	FRONTIERS IN IMMUNOLOGY	15		1436900			0	3	10.3389/fimmu.2024.1436900	https://www.scopus.com/inward/record.uri?eid=2-s2.0-85201828764&doi=10.3389%2Ffimmu.2024.1436900&partnerID=40&md5=07ea94dcb6cf810461ce5576ce4e29af	THE BRODY SCHOOL OF MEDICINE, GREENVILLE, UNITED STATES; EAST CAROLINA UNIVERSITY, GREENVILLE, UNITED STATES; UNIVERSITY OF CINCINNATI COLLEGE OF MEDICINE, CINCINNATI, UNITED STATES; CINCINNATI CHILDREN'S HOSPITAL MEDICAL CENTER, CINCINNATI, UNITED STATES; CINCINNATI CHILDREN'S HOSPITAL MEDICAL CENTER, CINCINNATI, UNITED STATES; UNIVERSITY OF VIRGINIA SCHOOL OF MEDICINE, CHARLOTTESVILLE, UNITED S…	THE BRODY SCHOOL OF MEDICINE, GREENVILLE, UNITED STATES;THE BRODY SCHOOL OF MEDICINE, GREENVILLE, UNITED STATES; ABUNA, GABRIEL, SCHOOL OF DENTAL MEDICINE, EAST CAROLINA UNIVERSITY, GREENVILLE, UNITED STATES; MURATA, RAMIRO MENDONÇA, SCHOOL OF DENTAL MEDICINE, EAST CAROLINA UNIVERSITY, GREENVILLE, UNITED STATES; DIVANOVIC, SENAD, UNIVERSITY OF CINCINNATI COLLEGE OF MEDICINE, CINCINNATI, UNITED ST…	B CELL-ACTIVATING FACTOR (BAFF) IS A CRITICAL TNF-FAMILY CYTOKINE THAT REGULATES HOMEOSTASIS AND PERIPHERAL TOLERANCE OF B2 CELLS. BAFF OVERPRODUCTION PROMOTES AUTOANTIBODY GENERATION AND AUTOIMMUNE DISEASES. DURING OBESITY, BAFF IS PREDOMINANTLY PRODUCED BY WHITE ADIPOSE TISSUE (WAT), AND IGG AUTOANTIBODIES AGAINST ADIPOCYTES ARE IDENTIFIED IN THE WAT OF OBESE HUMANS. HOWEVER, IT REMAINS TO BE D…	B2 CELL; BAFF; IGG AUTOANTIBODIES; INFLAMMATION; OBESITY-INDUCED INSULIN RESISTANCE; WHITE ADIPOSE TISSUE	ALANINE AMINOTRANSFERASE; AUTOANTIBODY; B CELL ACTIVATING FACTOR; CD11B ANTIGEN; CD16 ANTIGEN; CD19 ANTIGEN; CD23 ANTIGEN; CD3 ANTIGEN; CD4 ANTIBODY; CD5 ANTIGEN; CD8 ANTIGEN; CD86 ANTIGEN; CHOLESTEROL; COMPLEMENT COMPONENT C3D RECEPTOR; CYTOCHALASIN D; GLYCOPROTEIN P 15095; IMMUNOGLOBULIN; IMMUNOGLOBULIN A; IMMUNOGLOBULIN G; IMMUNOGLOBULIN G2B; IMMUNOGLOBULIN G3; IMMUNOGLOBULIN LIGHT CHAIN; IMMU…		ALANINE AMINOTRANSFERASE, 9000-86-6, 9014-30-6; CHOLESTEROL, 57-88-5; CYTOCHALASIN D, 22144-77-0; IMMUNOGLOBULIN, 9007-83-4; IMMUNOGLOBULIN G, 97794-27-9, 308067-58-5; IMMUNOGLOBULIN M, 9007-85-6; PROTEIN TYROSINE PHOSPHATASE; RECEPTOR TYPE TYROSINE PROTEIN PHOSPHATASE C; SYNDECAN 1, 128559-86-4; AUTOANTIBODIES; B-CELL ACTIVATING FACTOR; IMMUNOGLOBULIN G; TNFSF13B PROTEIN, MOUSE	THE AUTHOR(S) DECLARE FINANCIAL SUPPORT WAS RECEIVED FOR THE RESEARCH, AUTHORSHIP, AND/OR PUBLICATION OF THIS ARTICLE. THIS WORK WAS SUPPORTED BY NIH R01 HL146685 AND FUNDS FROM EAST CAROLINA UNIVERSITY TO AM. ACKNOWLEDGMENTS	CZECH, MICHAEL P., MECHANISMS OF INSULIN RESISTANCE RELATED TO WHITE, BEIGE, AND BROWN ADIPOCYTES, MOLECULAR METABOLISM, 34, PP. 27-42, (2020); WINER, DANIEL A., B CELLS PROMOTE INSULIN RESISTANCE THROUGH MODULATION OF T CELLS AND PRODUCTION OF PATHOGENIC IGG ANTIBODIES, NATURE MEDICINE, 17, 5, PP. 610-617, (2011); LUMENG, CAREY NIEN KAI, INCREASED INFLAMMATORY PROPERTIES OF ADIPOSE TISSUE MACROP…		FRONTIERS MEDIA SA						16643224			39185417	ENGLISH	ARTICLE	FINAL	ALL OPEN ACCESS; GOLD OPEN ACCESS; GREEN FINAL OPEN ACCESS; GREEN OPEN ACCESS	SCOPUS	2-S2.0-85201828764	LEMPICKI, MELISSA D., THE BRODY SCHOOL OF MEDICINE, GREENVILLE, UNITED STATES; GRAY, JAKE A., THE BRODY SCHOOL OF MEDICINE, GREENVILLE, UNITED STATES; ABUNA, GABRIEL, SCHOOL OF DENTAL MEDICINE, EAST CAROLINA UNIVERSITY, GREENVILLE, UNITED STATES; MURATA, RAMIRO MENDONÇA, SCHOOL OF DENTAL MEDICINE, EAST CAROLINA UNIVERSITY, GREENVILLE, UNITED STATES; DIVANOVIC, SENAD, UNIVERSITY OF CINCINNATI COLL…	FRONT. IMMUNOL.	FRONT. IMMUNOL.	B cell-activating factor (BAFF) is a critical TNF-family cytokine that regulates homeostasis and peripheral tolerance of B2 cells. BAFF overproduction promotes autoantibody generation and autoimmune diseases. During obesity, BAFF is predominantly produced by white adipose tissue (WAT), and IgG autoantibodies against adipocytes are identified in the WAT of obese humans. However, it remains to be d…	BAFF neutralization impairs the autoantibody-mediated clearance of dead adipocytes and aggravates obesity-induced insulin resistance	B2 cell; BAFF; IgG autoantibodies; inflammation; obesity-induced insulin resistance; white adipose tissue		THE BRODY SCHOOL OF MEDICINE;THE BRODY SCHOOL OF MEDICINE;EAST CAROLINA UNIVERSITY;EAST CAROLINA UNIVERSITY;UNIVERSITY OF CINCINNATI COLLEGE OF MEDICINE;UNIVERSITY OF VIRGINIA SCHOOL OF MEDICINE;THE BRODY SCHOOL OF MEDICINE	THE BRODY SCHOOL OF MEDICINE;THE BRODY SCHOOL OF MEDICINE;EAST CAROLINA UNIVERSITY;EAST CAROLINA UNIVERSITY;UNIVERSITY OF CINCINNATI COLLEGE OF MEDICINE;UNIVERSITY OF VIRGINIA SCHOOL OF MEDICINE;THE BRODY SCHOOL OF MEDICINE
ROKADE;S;DAMANI;AM;OFT;M;EMMERICH;J	ROKADE, SUSHAMA (57189657634); DAMANI, ANITA MEHTA (59251003900); OFT, MARTIN (6603389357); EMMERICH, JAN (57190851197)	57189657634; 59251003900; 6603389357; 57190851197	IL-2 BASED CANCER IMMUNOTHERAPIES: AN EVOLVING PARADIGM	2024	FRONTIERS IN IMMUNOLOGY	15		1433989			0	25	10.3389/fimmu.2024.1433989	https://www.scopus.com/inward/record.uri?eid=2-s2.0-85200686637&doi=10.3389%2Ffimmu.2024.1433989&partnerID=40&md5=7026bc389b89a322c40caa7df2885618	SYNTHEKINE, MENLO PARK, UNITED STATES	ROKADE, SUSHAMA, DEVELOPMENT DEPARTMENT, SYNTHEKINE, MENLO PARK, UNITED STATES; DAMANI, ANITA MEHTA, DEVELOPMENT DEPARTMENT, SYNTHEKINE, MENLO PARK, UNITED STATES; OFT, MARTIN, DEVELOPMENT DEPARTMENT, SYNTHEKINE, MENLO PARK, UNITED STATES; EMMERICH, JAN, DEVELOPMENT DEPARTMENT, SYNTHEKINE, MENLO PARK, UNITED STATES	DISCOVERED OVER 4 DECADES AGO IN THE SUPERNATANTS OF ACTIVATED T CELLS, INTERLEUKIN-2 (IL-2) IS A POTENT PLEIOTROPIC CYTOKINE INVOLVED IN THE REGULATION OF IMMUNE RESPONSES. IT IS REQUIRED FOR EFFECTOR T CELL EXPANSION AND DIFFERENTIATION AS WELL AS FOR PERIPHERAL TOLERANCE INDUCED BY REGULATORY T CELLS. HIGH-DOSE IL-2 TREATMENT WAS THE FIRST FDA-APPROVED IMMUNOTHERAPY FOR RENAL CELL CARCINOMA AN…	CANCER IMMUNOTHERAPY; COMBINATION THERAPY; IL-2; IL-2 RECEPTORS; IL-2 TOXICITIES; IL-2 VARIANTS; ONCOLYTIC VIRUSES	INTERLEUKIN 2; ONCOLYTIC VIRUS; PROGRAMMED DEATH 1 LIGAND 1; ADVERSE DRUG REACTION; ANTINEOPLASTIC ACTIVITY; CANCER IMMUNOTHERAPY; CANCER INHIBITION; CELL DIFFERENTIATION; CELL EXPANSION; DRUG THERAPY; IMMUNE RESPONSE; IMMUNOLOGICAL TOLERANCE; MELANOMA; NONHUMAN; PHASE 1 CLINICAL TRIAL; REGULATORY T LYMPHOCYTE; RENAL CELL CARCINOMA; REVIEW; SIDE EFFECT; THERAPY; ADVERSE EVENT; ANIMAL; HUMAN; IMMU…		INTERLEUKIN 2, 85898-30-2; INTERLEUKIN-2		MORGAN, DORIS ANNE, SELECTIVE IN VITRO GROWTH OF T LYMPHOCYTES FROM NORMAL HUMAN BONE MARROWS, SCIENCE, 193, 4257, PP. 1007-1008, (1976); TANIGUCHI, TADATSUGU, STRUCTURE AND EXPRESSION OF A CLONED CDNA FOR HUMAN INTERLEUKIN-2, NATURE, 302, 5906, PP. 305-310, (1983); DEVOS, RENÉ R., MOLECULAR CLONING OF HUMAN INTERLEUKIN 2 CDNA AND ITS EXPRESSION IN E. COLI, NUCLEIC ACIDS RESEARCH, 11, 13, PP. 430…		FRONTIERS MEDIA SA						16643224			39114660	ENGLISH	REVIEW	FINAL	ALL OPEN ACCESS; GOLD OPEN ACCESS; GREEN FINAL OPEN ACCESS; GREEN OPEN ACCESS	SCOPUS	2-S2.0-85200686637	ROKADE, SUSHAMA, DEVELOPMENT DEPARTMENT, SYNTHEKINE, MENLO PARK, UNITED STATES; DAMANI, ANITA MEHTA, DEVELOPMENT DEPARTMENT, SYNTHEKINE, MENLO PARK, UNITED STATES; OFT, MARTIN, DEVELOPMENT DEPARTMENT, SYNTHEKINE, MENLO PARK, UNITED STATES; EMMERICH, JAN, DEVELOPMENT DEPARTMENT, SYNTHEKINE, MENLO PARK, UNITED STATES	FRONT. IMMUNOL.	FRONT. IMMUNOL.	Discovered over 4 decades ago in the supernatants of activated T cells, interleukin-2 (IL-2) is a potent pleiotropic cytokine involved in the regulation of immune responses. It is required for effector T cell expansion and differentiation as well as for peripheral tolerance induced by regulatory T cells. High-dose IL-2 treatment was the first FDA-approved immunotherapy for renal cell carcinoma an…	IL-2 based cancer immunotherapies: an evolving paradigm	cancer immunotherapy; combination therapy; IL-2; IL-2 receptors; IL-2 toxicities; IL-2 variants; oncolytic viruses		NOTREPORTED	NOTREPORTED;NOTREPORTED;NOTREPORTED;NOTREPORTED
VETSIKA;E-K;FRAGOULIS;GE;KYRIAKIDI;M;VERROU;K-M;TEKTONIDOU;MG;ALISSAFI;T;SFIKAKIS;PP	VETSIKA, ELENI KYRIAKI (11739555500); FRAGOULIS, GEORGE E. (15764874400); KYRIAKIDI, MARIA (57980024000); VERROU, KLEIO MARIA (57208575852); TEKTONIDOU, PROF MARIA G. (57194133895); ALISSAFI, THEMIS (16400509200); SFIKAKIS, P. PAUL P. (7005759885)	11739555500; 15764874400; 57980024000; 57208575852; 57194133895; 16400509200; 7005759885	INSUFFICIENT PD-1 EXPRESSION DURING ACTIVE AUTOIMMUNE RESPONSES: A DEEP SINGLE-CELL PROTEOMICS ANALYSIS IN INFLAMMATORY ARTHRITIS	2024	FRONTIERS IN IMMUNOLOGY	15		1403680			0	3	10.3389/fimmu.2024.1403680	https://www.scopus.com/inward/record.uri?eid=2-s2.0-85196541364&doi=10.3389%2Ffimmu.2024.1403680&partnerID=40&md5=291326111846bac4c44dba7ed70dedc4	SCHOOL OF MEDICINE, ATHENS, GREECE; SCHOOL OF MEDICINE, ATHENS, GREECE; SCHOOL OF MEDICINE, ATHENS, GREECE; BIOMEDICAL RESEARCH FOUNDATION ACADEMY OF ATHENS, ATHENS, GREECE	VETSIKA, ELENI KYRIAKI, SCHOOL OF MEDICINE, ATHENS, GREECE, FIRST DEPARTMENT OF PROPAEDEUTIC AND INTERNAL MEDICINE AND JOINT ACADEMIC RHEUMATOLOGY PROGRAM, SCHOOL OF MEDICINE, ATHENS, GREECE;FIRST DEPARTMENT OF PROPAEDEUTIC AND INTERNAL MEDICINE AND JOINT ACADEMIC RHEUMATOLOGY PROGRAM, SCHOOL OF MEDICINE, ATHENS, GREECE; KYRIAKIDI, MARIA, SCHOOL OF MEDICINE, ATHENS, GREECE, FIRST DEPARTMENT OF PR…	OBJECTIVES: PROGRAMMED CELL DEATH PROTEIN-1 (PD-1) MAINTAINS PERIPHERAL IMMUNE TOLERANCE BY PREVENTING T CELL CONTINUOUS ACTIVATION. AIMING TO UNDERSTAND THE EXTENT OF PD-1 EXPRESSION IN INFLAMMATORY ARTHRITIS BEYOND ITS INVOLVEMENT WITH T CELLS, WE ASSESS ITS PRESENCE ON VARIOUS CIRCULATING SINGLE CELLS. METHODS: MASS CYTOMETRY ANALYSIS OF PATIENTS WITH ACTIVE SEROPOSITIVE/SERONEGATIVE RHEUMATOI…	IMMUNE CELLS; MASS CYTOMETRY; PERIPHERAL BLOOD; PROGRAMMED-CELL DEATH-1; PSORIATIC ARTHRITIS; RHEUMATOID ARTHRITIS; SYSTEMIC INFLAMMATION	ANTIRHEUMATIC AGENT; APREMILAST; C REACTIVE PROTEIN; CYCLIC CITRULLINATED PEPTIDE ANTIBODY; LEFLUNOMIDE; METHOTREXATE; PROGRAMMED DEATH 1 RECEPTOR; RHEUMATOID FACTOR; BIOLOGICAL MARKER; PDCD1 PROTEIN, HUMAN; ADAPTIVE IMMUNITY; ADULT; ALGORITHM; ARTICLE; AUTOIMMUNITY; BLOOD STAIN; BODY SURFACE; CD4+ T LYMPHOCYTE; CD8+ T LYMPHOCYTE; CELL DEATH; CLINICAL ARTICLE; CLINICAL OUTCOME; CONTROLLED STUDY; …		APREMILAST, 608141-41-9; C REACTIVE PROTEIN, 9007-41-4; LEFLUNOMIDE, 75706-12-6; METHOTREXATE, 15475-56-6, 59-05-2, 7413-34-5, 7532-09-4, 6745-93-3, 51865-79-3, 60388-53-6; RHEUMATOID FACTOR, 9009-79-4; BIOMARKERS; PDCD1 PROTEIN, HUMAN; PROGRAMMED CELL DEATH 1 RECEPTOR	FUNDING TEXT 1: THE AUTHOR(S) DECLARE FINANCIAL SUPPORT WAS RECEIVED FOR THE RESEARCH, AUTHORSHIP, AND/OR PUBLICATION OF THIS ARTICLE. THIS WORK WAS FUNDED BY THE HELLENIC RHEUMATOLOGY SOCIETY AND PROFESSIONAL ASSOCIATION OF RHEUMATOLOGISTS (PROTOCOL NUMBER: 2021/1084), AND THE PROJECT \U201CTHE GREEK RESEARCH INFRASTRUCTURE FOR PERSONALISED MEDICINE (PMEDGR)\U201D (MIS 5002802) WHICH IS IMPLEMEN…	ŚLEDZIŃSKA, ANNA, NEGATIVE IMMUNE CHECKPOINTS ON T LYMPHOCYTES AND THEIR RELEVANCE TO CANCER IMMUNOTHERAPY, MOLECULAR ONCOLOGY, 9, 10, PP. 1936-1965, (2015); FRANCISCO, LOISE M., THE PD-1 PATHWAY IN TOLERANCE AND AUTOIMMUNITY, IMMUNOLOGICAL REVIEWS, 236, 1, PP. 219-242, (2010); MARHELAVA, KATSIARYNA, TARGETING NEGATIVE AND POSITIVE IMMUNE CHECKPOINTS WITH MONOCLONAL ANTIBODIES IN THERAPY OF CANCE…		FRONTIERS MEDIA SA						16643224			38911848	ENGLISH	ARTICLE	FINAL	ALL OPEN ACCESS; GOLD OPEN ACCESS; GREEN FINAL OPEN ACCESS; GREEN OPEN ACCESS	SCOPUS	2-S2.0-85196541364	VETSIKA, ELENI KYRIAKI, SCHOOL OF MEDICINE, ATHENS, GREECE, FIRST DEPARTMENT OF PROPAEDEUTIC AND INTERNAL MEDICINE AND JOINT ACADEMIC RHEUMATOLOGY PROGRAM, SCHOOL OF MEDICINE, ATHENS, GREECE; FRAGOULIS, GEORGE E., FIRST DEPARTMENT OF PROPAEDEUTIC AND INTERNAL MEDICINE AND JOINT ACADEMIC RHEUMATOLOGY PROGRAM, SCHOOL OF MEDICINE, ATHENS, GREECE; KYRIAKIDI, MARIA, SCHOOL OF MEDICINE, ATHENS, GREECE,…	FRONT. IMMUNOL.	FRONT. IMMUNOL.	Objectives: Programmed cell death protein-1 (PD-1) maintains peripheral immune tolerance by preventing T cell continuous activation. Aiming to understand the extent of PD-1 expression in inflammatory arthritis beyond its involvement with T cells, we assess its presence on various circulating single cells. Methods: Mass cytometry analysis of patients with active seropositive/seronegative rheumatoi…	Insufficient PD-1 expression during active autoimmune responses: a deep single-cell proteomics analysis in inflammatory arthritis	immune cells; mass cytometry; peripheral blood; programmed-cell death-1; psoriatic arthritis; rheumatoid arthritis; systemic inflammation		SCHOOL OF MEDICINE;SCHOOL OF MEDICINE;SCHOOL OF MEDICINE;SCHOOL OF MEDICINE;SCHOOL OF MEDICINE;SCHOOL OF MEDICINE;SCHOOL OF MEDICINE	SCHOOL OF MEDICINE;SCHOOL OF MEDICINE;SCHOOL OF MEDICINE;SCHOOL OF MEDICINE;SCHOOL OF MEDICINE;SCHOOL OF MEDICINE;SCHOOL OF MEDICINE
AL-KURAISHY;HM;SULAIMAN;GM;JABIR;MS;MOHAMMED;HA;AL-GAREEB;AI;ALBUKHATY;S;KLIONSKY;DJ;ABOMUGHAID;MM	AL-KURAISHY, HAYDER MUTTER K. (55224072600); SULAIMAN, GHASSAN MOHAMMAD (49061507400); JABIR, MAJID SAKHI (56034690500); MOHAMMED, HAMDOON ABDELHAMID (57205651875); AL-GAREEB, ALI ISMAIL A. (55224072700); ALBUKHATY, S. (55628883500); KLIONSKY, DANIEL J. (7004321762); ABOMUGHAID, MOSLEH MOHAMMAD (57200723157)	55224072600; 49061507400; 56034690500; 57205651875; 55224072700; 55628883500; 7004321762; 57200723157	DEFECTIVE AUTOPHAGY AND AUTOPHAGY ACTIVATORS IN MYASTHENIA GRAVIS: A RARE ENTITY AND UNUSUAL SCENARIO	2024	AUTOPHAGY	20	7		1473	1482	0	15	10.1080/15548627.2024.2315893	https://www.scopus.com/inward/record.uri?eid=2-s2.0-85187100903&doi=10.1080%2F15548627.2024.2315893&partnerID=40&md5=335667e64c391aec2024161cc3f36b68	MUSTANSIRIYAH UNIVERSITY, BAGHDAD, IRAQ; UNIVERSITY OF TECHNOLOGY- IRAQ, BAGHDAD, IRAQ; QASSIM UNIVERSITY, AL-MULIDA, SAUDI ARABIA; FACULTY OF PHARMACY, CAIRO, EGYPT; JABIR IBN HAYYAN UNIVERSITY FOR MEDICAL AND PHARMACEUTICAL SCIENCES, NAJAF, IRAQ; UNIVERSITY OF MISAN, AMARAH, IRAQ; UNIVERSITY OF MICHIGAN, ANN ARBOR, ANN ARBOR, UNITED STATES; UNIVERSITY OF BISHA, BISHA, SAUDI ARABIA	DEPARTMENT OF CLINICAL PHARMACOLOGY AND MEDICINE, MUSTANSIRIYAH UNIVERSITY, BAGHDAD, IRAQ; SULAIMAN, GHASSAN MOHAMMAD, DEPARTMENT OF APPLIED SCIENCES, UNIVERSITY OF TECHNOLOGY- IRAQ, BAGHDAD, IRAQ; JABIR, MAJID SAKHI, DEPARTMENT OF APPLIED SCIENCES, UNIVERSITY OF TECHNOLOGY- IRAQ, BAGHDAD, IRAQ; MOHAMMED, HAMDOON ABDELHAMID, DEPARTMENT OF MEDICINAL CHEMISTRY AND PHARMACOGNOSY, QASSIM UNIVERSITY, …	MYASTHENIA GRAVIS (MG) IS AN AUTOIMMUNE DISEASE OF THE NEUROMUSCULAR JUNCTION (NMJ) THAT RESULTS FROM AUTOANTIBODIES AGAINST NICOTINIC ACETYLCHOLINE RECEPTORS (NACHRS) AT NMJS. THESE AUTOANTIBODIES ARE MAINLY ORIGINATED FROM AUTOREACTIVE B CELLS THAT BIND AND DESTROY NACHRS AT NMJS PREVENTING NERVE IMPULSES FROM ACTIVATING THE END-PLATES OF SKELETAL MUSCLE. INDEED, IMMUNE DYSREGULATION PLAYS A CR…	ANTIBODIES; AUTOPHAGY; AUTOPHAGY ACTIVATORS; IMMUNE RESPONSE; MYASTHENIA GRAVIS	HYDROXYMETHYLGLUTARYL COENZYME A REDUCTASE INHIBITOR; LITHIUM; METFORMIN; AUTOANTIBODY; ADAPTIVE IMMUNITY; ANTIBODY PRODUCTION; ANTIGEN PRESENTATION; AUTOIMMUNE DISEASE; AUTOIMMUNITY; AUTOPHAGY (CELLULAR); HUMAN; IMMUNE DYSREGULATION; IMMUNOCOMPETENT CELL; IMMUNOLOGICAL TOLERANCE; MACROAUTOPHAGY; MITOCHONDRIAL BIOGENESIS; MYASTHENIA GRAVIS; NONHUMAN; PATHOGENESIS; REGULATORY MECHANISM; REGULATORY…		LITHIUM, 7439-93-2; METFORMIN, 1115-70-4, 657-24-9; AUTOANTIBODIES	THE WORK WAS SUPPORTED BY THE\U00A0NATIONAL INSTITUTE OF GENERAL MEDICAL SCIENCES [GM131919].	DRESSER, LAURA P., MYASTHENIA GRAVIS: EPIDEMIOLOGY, PATHOPHYSIOLOGY AND CLINICAL MANIFESTATIONS, JOURNAL OF CLINICAL MEDICINE, 10, 11, (2021); LAZARIDIS, KONSTANTINOS, AUTOANTIBODY SPECIFICITIES IN MYASTHENIA GRAVIS; IMPLICATIONS FOR IMPROVED DIAGNOSTICS AND THERAPEUTICS, FRONTIERS IN IMMUNOLOGY, 11, (2020); CIAFALONI, EMMA, MYASTHENIA GRAVIS AND CONGENITAL MYASTHENIC SYNDROMES, CONTINUUM LIFELON…		TAYLOR AND FRANCIS LTD.						15548635; 15548627			38346408	ENGLISH	REVIEW	FINAL	ALL OPEN ACCESS; GREEN ACCEPTED OPEN ACCESS; GREEN OPEN ACCESS	SCOPUS	2-S2.0-85187100903	AL-KURAISHY, HAYDER MUTTER K., DEPARTMENT OF CLINICAL PHARMACOLOGY AND MEDICINE, MUSTANSIRIYAH UNIVERSITY, BAGHDAD, IRAQ; SULAIMAN, GHASSAN MOHAMMAD, DEPARTMENT OF APPLIED SCIENCES, UNIVERSITY OF TECHNOLOGY- IRAQ, BAGHDAD, IRAQ; JABIR, MAJID SAKHI, DEPARTMENT OF APPLIED SCIENCES, UNIVERSITY OF TECHNOLOGY- IRAQ, BAGHDAD, IRAQ; MOHAMMED, HAMDOON ABDELHAMID, DEPARTMENT OF MEDICINAL CHEMISTRY AND PHA…	AUTOPHAGY	AUTOPHAGY	Myasthenia gravis (MG) is an autoimmune disease of the neuromuscular junction (NMJ) that results from autoantibodies against nicotinic acetylcholine receptors (nAchRs) at NMJs. These autoantibodies are mainly originated from autoreactive B cells that bind and destroy nAchRs at NMJs preventing nerve impulses from activating the end-plates of skeletal muscle. Indeed, immune dysregulation plays a cr…	Defective autophagy and autophagy activators in myasthenia gravis: a rare entity and unusual scenario	Antibodies; autophagy; autophagy activators; immune response; myasthenia gravis		MUSTANSIRIYAH UNIVERSITY;UNIVERSITY OF TECHNOLOGY- IRAQ;UNIVERSITY OF TECHNOLOGY- IRAQ;QASSIM UNIVERSITY;JABIR IBN HAYYAN UNIVERSITY FOR MEDICAL AND PHARMACEUTICAL SCIENCES;UNIVERSITY OF MISAN;UNIVERSITY OF MICHIGAN;UNIVERSITY OF BISHA	MUSTANSIRIYAH UNIVERSITY;UNIVERSITY OF TECHNOLOGY- IRAQ;UNIVERSITY OF TECHNOLOGY- IRAQ;QASSIM UNIVERSITY;JABIR IBN HAYYAN UNIVERSITY FOR MEDICAL AND PHARMACEUTICAL SCIENCES;UNIVERSITY OF MISAN;UNIVERSITY OF MICHIGAN;UNIVERSITY OF BISHA
[truncated: 2,672 more rows]
[truncated: 3 more columns]
